# Supplementary material for: Integrated UPLC/Q-TOF-MS/MS Analysis and Network Pharmacology to Reveal the Neuroprotective Mechanisms and Potential Pharmacological Ingredients of Aurantii Fructus Immaturus and Aurantii Fructus
Source: Pharmaceuticals (Basel). 2024 Feb 12;17(2):239. doi: 10.3390/ph17020239 (PMC10892462; doi:10.3390/ph17020239)
Supplement: Supplementary file 1 [file pharmaceuticals-17-00239-s001.zip]

Archive with 8 entries (8 files):
- supplementary table S1.xlsx
- supplementary table S2.xlsx
- supplementary table S3.xlsx
- supplementary table S4.csv
- supplementary table S5.csv
- supplementary table S6.xlsx
- supplementary table S7.xls
- supplementary table S8.xlsx
