# Supplementary material for: Integrated UPLC/Q-TOF-MS/MS Analysis and Network Pharmacology to Reveal the Neuroprotective Mechanisms and Potential Pharmacological Ingredients of Aurantii Fructus Immaturus and Aurantii Fructus
Source: Pharmaceuticals (Basel). 2024 Feb 12;17(2):239. doi: 10.3390/ph17020239 (PMC10892462; doi:10.3390/ph17020239)
Supplement: Supplementary file 1 [file pharmaceuticals-17-00239-s001.zip › supplementary table S1.xlsx]

## Sheet: Sheet1
Item Name	Item Type	IUPAC name	Description		ccs	rccs	Synonym "Chinese Name"	Synonym "Drug Bank"	Synonym "ChemSpider"		Synonym "CAS number"	Item Tag "20190320"	Item Tag "20190320"	Item Tag "Waters Screening Library/Mycotoxin"	Formula	Structure	Adduct	Retention Time	F1	F2	F3	F4	F5	DriftTime	Comment
Palmitic Acid	Compound											chenpi				57-10-3.mol
Fatty acids												chenpi				67701-02-4.mol
Citral												chenpi				5392-40-5.mol
Inositol												chenpi				87-89-8.mol
Cyclohexane-1,2,3,4,5,6-hexol												chenpi				6917-35-7.mol
Lauric Acid												chenpi				143-07-7.mol
Succinic Acid												chenpi				110-15-6.mol
Beta-Sitosterol												chenpi				83-46-5.mol
Coumarin												chenpi				91-64-5.mol
Alpha-Amyrin												chenpi				638-95-9.mol
Vanillin												chenpi				121-33-5.mol
Stearic Acid												chenpi				57-11-4.mol
Alpha-Terpineol												chenpi				98-55-5.mol
Octanol												chenpi				111-87-5.mol
Citric Acid												chenpi				77-92-9.mol
Vitamin C												chenpi				50-81-7.mol
Thymol												chenpi				89-83-8.mol
Limonin												chenpi				1180-71-8.mol
Naringenin												chenpi				67604-48-2.mol
(S)-Naringenin												chenpi				480-41-1.mol
Acetic Acid												chenpi				64-19-7.mol
Naringin												chenpi				10236-47-2.mol
Nobiletin												chenpi				478-01-3.mol
Pectolinarin												chenpi				28978-02-1.mol
Hesperidin												chenpi				520-26-3.mol
Cryptoxanthin												chenpi				472-70-8.mol
Sitosterol												chenpi				83-46-5.mol
P-Coumaric Acid												chenpi				7400-08-0.mol
Sucrose												chenpi				57-50-1.mol
Polysucrose												chenpi				25702-74-3.mol
Β-Sitosterol												chenpi				83-46-5.mol
Nomilin												chenpi				1063-77-0.mol
Undecanal												chenpi				112-44-7.mol
Tangeretin												chenpi				481-53-8.mol
Obacunone												chenpi				751-03-1.mol
Flavone												chenpi				525-82-6.mol
Β-Amyrin												chenpi				559-70-6.mol
Aplotaxene												chenpi				71046-96-3.mol
Benzyl Alcohol												chenpi				100-51-6.mol
Citronellal												chenpi				106-23-0.mol
P-Cymene												chenpi				99-87-6.mol
Linalool												chenpi				78-70-6.mol
N-Methyltyramine												chenpi				370-98-9.mol
Neohesperidin												chenpi				13241-33-3.mol
Nerol												chenpi				106-25-2.mol
Neryl Acetate												chenpi				141-12-8.mol
Ocimene												chenpi				13877-91-3.mol
Perillaldehyde												chenpi				2111-75-3.mol
Sarmentosine												chenpi				71933-54-5.mol
Sedoheptulose												chenpi				3019-74-7.mol
Stigmasterol												chenpi				83-48-7.mol
Synephrine												chenpi				1994-07-05.mol
Terpinolene												chenpi				586-62-9.mol
Vitamin B1												chenpi				59-43-8.mol
Chlorogenic Acid												chenpi				327-97-9.mol
Limonene												chenpi				138-86-3.mol
3-Carene												chenpi				13466-78-9.mol
Caryophyllene												chenpi				87-44-5.mol
Ethanol												chenpi				64-17-5.mol
Beta-Pinene												chenpi				2437-95-8.mol
L-Valine												chenpi				72-18-4.mol
Lipase												chenpi				9001-62-1.mol
L-Aspargine												chenpi				6899-03-02.mol
Carotene												chenpi				7488-99-5.mol
Beta-Carotene												chenpi				7235-40-7.mol
Beta-Amyrin												chenpi				559-70-6.mol
Dodecanal												chenpi				112-54-9.mol
L-Leucine												chenpi				61-90-5.mol
Alpha-Pinene												chenpi				80-56-8.mol
Gamma-Terpinene												chenpi				99-85-4.mol
Beta-Myrcene												chenpi				123-35-3.mol
Linoleic Acid												chenpi				60-33-3.mol
L-Alpha-Alanine												chenpi				56-41-7.mol
Azelaic Acid												chenpi				123-99-9.mol
L-Tyrosine												chenpi				60-18-4.mol
L-Aspartic Acid												chenpi				56-84-8.mol
N-Methylisopelletierine												chenpi				18747-42-7.mol
Diisobutyl phthalate												chenpi				84-69-5.mol
(L)-Alpha-Terpineol												chenpi				10482-56-1.mol
Decanal												chenpi				112-31-2.mol
(-)-Alpha-Pinene												chenpi				7785-26-4.mol
Neral												chenpi				106-26-3.mol
(+)-2-Carene												chenpi				4497-92-1.mol
(R)-Linalool												chenpi				126-91-0.mol
(3E)-3,7-dimethylocta-1,3,6-triene												chenpi				27400-72-2.mol
O-Thymol												chenpi				499-75-2.mol
THUJENE												chenpi				3387-41-5.mol
(+)-TERPINEN-4-OL												chenpi				2438-10-0.mol
(+)-DELTA-CADINENE												chenpi				483-76-1.mol
Β-Terpineol												chenpi				138-87-4.mol
Octanal												chenpi				124-13-0.mol
5-(HYDROXYMETHYL)FURAN-3-CARBALDEHYDE												chenpi				76330-16-0.mol
Linoleic												chenpi				60-33-3.mol
Henicosane												chenpi				629-94-7.mol
(-)-TERPINEN-4-OL												chenpi				20126-76-5.mol
(5S)-4-methyl-1-propan-2-ylbicyclo[3.1.0]hex-3-ene												chenpi				1406-51-5.mol
α-Ocimene												chenpi				502-99-8.mol
Cis-Beta-Ocimene												chenpi				3338-55-4.mol
Sinensetin												chenpi				2306-27-6.mol
(+)-CUPARENE												chenpi				16982-00-6.mol
Isovanillic Acid												chenpi				645-08-9.mol
Antioxidant No. 33												chenpi				96-76-4.mol
Phthalic acid												chenpi				88-99-3.mol
P-Cymen-8-Ol												chenpi				1197-01-9.mol
FEMA 3242												chenpi				20834-59-7.mol
Farnesane												chenpi				3891-98-3.mol
2-Heptanol												chenpi				543-49-7.mol
Hesperetin												chenpi				520-33-2.mol
CITRONELLYL BUTYRATE												chenpi				141-16-2.mol
1-Undecyne												chenpi				2243-98-3.mol
N-HENEICOSANE												chenpi				629-94-7.mol
Dodec-2-Enal												chenpi				20407-84-5.mol
Antak												chenpi				112-30-1.mol
(+)-LEDENE												chenpi				21747-46-6.mol
Dimethyl Anthranilate												chenpi				85-91-6.mol
3,3',4',5,6,7,8-heptamethoxyflavone												chenpi				1178-24-1.mol
Germacrene A												chenpi				28387-44-2.mol
(S,1Z,5E)-1,5-Dimethyl-8-isopropenyl-1,5-cyclodecadiene												chenpi				75023-40-4.mol
Citromitin												chenpi				Citromitin.mol
(E,E,E)-2,6,10-trimethyldodeca-2,6,9,11-tetraen-1-al												chenpi				17909-77-2.mol
2-(2-Butynyl)-Cyclohexanone												chenpi				54166-48-2.mol
2,5,5-Trimethyl-1,6-heptadiene												chenpi				62238-28-2.mol
2,6,11-Trimethyldodecane												chenpi				31295-56-4.mol
2,7-Dimethyl-2,6-octadien-1-ol												chenpi				22410-74-8.mol
(2S)-2-Ethoxypentane												chenpi				1817-89-6.mol
3-Decyn-2-Ol												chenpi				69668-93-5.mol
Isoprenol												chenpi				763-32-6.mol
4-Acetylbenzoic Acid												chenpi				586-89-0.mol
6-Hepten-1-Ol												chenpi				4117-10-6.mol
Cis-2,6-Dimethyl-2,6-Octadiene												chenpi				2492-22-0.mol
Eufin												chenpi				105-58-8.mol
Undecyl Acetate												chenpi				1731-81-3.mol
Flavonol												chenpi				577-85-5.mol
Narirutin												chenpi				14259-46-2.mol
Creatine												chenpi				57-00-1.mol
Γ-Terpinene												chenpi				99-85-4.mol
Ascorbic Acid												chenpi				1972-08-03.mol
Elemene												chenpi				11029-06-4.mol
Hesperidin Methyl Chalcone												chenpi				24292-52-2.mol
Citraurin												chenpi				650-69-1.mol
D-Mannose												chenpi				3458-28-4.mol
Catalase												chenpi				9001-05-02.mol
Hesperidin Chalcone												chenpi				50376-44-8.mol
Propionic Acid												chenpi				79-9-4.mol
A-Terpineol												chenpi				8000-41-7.mol
2-Hydroxy-6-Methoxybenzoic Acid												chenpi				3147-64-6.mol
3,4-Dihydroxybenzoic Acid												chenpi				99-50-3.mol
3-Tert-Butyladipic Acid												chenpi				10347-88-3.mol
7-Hydroxyl-3,5,6,3′,4′-Pentamethoxyflavone												chenpi				C20H20O8.mol
natsudaidain												chenpi				35154-55-3.mol
B- Pinene												chenpi				127-91-3.mol
Benzoate												chenpi				3734-33-6.mol
Dl-3-Phenyllactic Acid												chenpi				828-01-3.mol
Flavanone												chenpi				487-26-3.mol
Eupatoretin												chenpi				19587-69-0.mol
Caffeic Acid												chenpi				331-39-5.mol
Glutathione												chenpi				70-18-8.mol
Heptemthoxyflavone												chenpi				1178-24-1.mol
Malondialdehyde												chenpi				5578-67-6.mol
Methyl Thymyl Ether												chenpi				1076-56-8.mol
Pinnatifidanin B												chenpi				1462882-48-9.mol
Proantho Cyanidins												chenpi				274678-42-1.mol
Saponins												chenpi				8047-15-2.mol
Synepherine												chenpi				582-84-3.mol
Diosmin												chenpi				520-27-4.mol
SCUTELLAREIN TETRAMETHYL ETHER												chenpi				1168-42-9.mol
GARDENIN B												chenpi				2798-20-1.mol
GARDENIN A												chenpi				21187-73-5.mol
ISOSAKURANETIN												chenpi				480-43-3.mol
VICENIN												chenpi				23666-13-9.mol
ERIODICTYOL												chenpi				552-58-9.mol
Luteolin	491-70-3.mol											zhishi				491-70-3.mol
Apigenin	520-36-5.mol											zhishi				520-36-5.mol
Eugenol	97-53-0.mol											zhishi				97-53-0.mol
Aloe-Emodin	481-72-1.mol											zhishi				481-72-1.mol
Emodin	518-82-1.mol											zhishi				518-82-1.mol
Berberine	2086-83-1.mol											zhishi				2086-83-1.mol
Rhein	478-43-3.mol											zhishi				478-43-3.mol
Isopimpinellin	482-27-9.mol											zhishi				482-27-9.mol
Limonin	1180-71-8.mol											zhishi				1180-71-8.mol
(S)-Naringenin	67604-48-2.mol											zhishi				67604-48-2.mol
Naringenin	480-41-1.mol											zhishi				480-41-1.mol
Acetic Acid	64-19-7.mol											zhishi				64-19-7.mol
Naringin	10236-47-2.mol											zhishi				10236-47-2.mol
Nobiletin	478-01-3.mol											zhishi				478-01-3.mol
Tannin Acid	1401-55-4.mol											zhishi				1401-55-4.mol
Tannin	5424-20-4.mol											zhishi				5424-20-4.mol
Hesperidin	520-26-3.mol											zhishi				520-26-3.mol
Coniferin	124151-33-3.mol											zhishi				124151-33-3.mol
Nomilin	1063-77-0.mol											zhishi				1063-77-0.mol
Tangeretin	481-53-8.mol											zhishi				481-53-8.mol
Obacunone	751-03-1.mol											zhishi				751-03-1.mol
Meranzin Hydrate	5875-49-0.mol											zhishi				5875-49-0.mol
5,7-Dihydroxychromone	31721-94-5.mol											zhishi				31721-94-5.mol
5,7-Dihydroxychromone 7-rutinoside	52538-46-2.mol											zhishi				52538-46-2.mol
Ethyl Acetate	141-78-6.mol											zhishi				141-78-6.mol
(+)-Dipentene	5989-27-5.mol											zhishi				5989-27-5.mol
Lonicerin	25694-72-8.mol											zhishi				25694-72-8.mol
Magnolol	528-43-8.mol											zhishi				528-43-8.mol
4-(2-METHYLAMINO-ETHYL)-PHENOL	370-98-9.mol											zhishi				370-98-9.mol
Myrcene	123-35-3.mol											zhishi				123-35-3.mol
Neohesperidin	13241-33-3.mol											zhishi				13241-33-3.mol
Synephrine	94-07-5.mol											zhishi				94-07-5.mol
Ethanol	64-17-5.mol											zhishi				64-17-5.mol
Rhoifolin	17306-46-6.mol											zhishi				17306-46-6.mol
D-Camphene	5794-03-6.mol											zhishi				5794-03-6.mol
Cymol	99-87-6.mol											zhishi				99-87-6.mol
9,12-Octadecadienoic acid	2197-37-7.mol											zhishi				2197-37-7.mol
(Z)-Caryophyllene	87-44-5.mol											zhishi				87-44-5.mol
Moslene	99-85-4.mol											zhishi				99-85-4.mol
L-Limonen	5989-54-8.mol											zhishi				5989-54-8.mol
(1S,5S)-1-Isopropyl-4-Methylenebicyclo[3.1.0]Hexane	3387-41-5.mol											zhishi				3387-41-5.mol
Syrigin	118-34-3.mol											zhishi				118-34-3.mol
(R)-(-)-Alpha-Phellandrene	4221-98-1.mol											zhishi				4221-98-1.mol
Neohesperidin	13241-33-3.mol											zhishi				13241-33-3.mol
Sinensetin	2306-27-6.mol											zhishi				2306-27-6.mol
Ammidin	482-44-0.mol											zhishi				482-44-0.mol
Majudin	484-20-8.mol											zhishi				484-20-8.mol
Hesperetin	520-33-2.mol											zhishi				520-33-2.mol
Coniferol	458-35-5.mol											zhishi				458-35-5.mol
Eriodyctiol (Flavanone)	4049-38-1.mol											zhishi				4049-38-1.mol
Scolymoside	25694-72-8.mol											zhishi				25694-72-8.mol
4-[(1S)-1-Hydroxy-2-Methylaminoethyl]Phenol	532-80-9.mol											zhishi				532-80-9.mol
5,7-Dihydroxy-2-(3-Hydroxy-4-Methoxyphenyl)Chroman-4-One	520-26-3.mol											zhishi				520-26-3.mol
Didymin	14259-47-3.mol											zhishi				14259-47-3.mol
Tetramethoxyluteolin	855-97-0.mol											zhishi				855-97-0.mol
dehydrodiconiferyl alcohol	4263-87-0.mol											zhishi				4263-87-0.mol
4-methylcholest-7-en-3-ol	481-25-4.mol											zhishi				481-25-4.mol
Citrusin B	105279-10-5.mol											zhishi				105279-10-5.mol
Eriocitrin	13463-28-0.mol											zhishi				13463-28-0.mol
Caryophellene	87-44-5.mol											zhishi				87-44-5.mol
Poncirin	14941-08-3.mol											zhishi				14941-08-3.mol
Isosinensetin	17290-70-9.mol											zhishi				17290-70-9.mol
4',5,7,8-Tetramethoxyflavone	6601-66-7.mol											zhishi				6601-66-7.mol
5,7,4'-Trimethylapigenin	5631-70-9.mol											zhishi				5631-70-9.mol
Deacetylnomilin	3264-90-2.mol											zhishi				3264-90-2.mol
Narirutin	14259-46-2.mol											zhishi				14259-46-2.mol
Isosakuranetin-7-Rutinoside	14259-47-3.mol											zhishi				14259-47-3.mol
Beta-D-Glucopyranoside, 2-Methoxy-4-(2-Propenyl)Phenyl	18604-50-7.mol											zhishi				18604-50-7.mol
Prangenin	35740-18-2.mol											zhishi				35740-18-2.mol
Prangenin Hydrate	31575-93-6.mol											zhishi				31575-93-6.mol
Auraptene	495-02-3.mol											zhishi				495-02-3.mol
Poncimarin	55916-48-8.mol											zhishi				55916-48-8.mol
Isoponcimarin	59176-65-7.mol											zhishi				59176-65-7.mol
7-Geranyloxy-6-methoxycoumarin	28587-43-1.mol											zhishi				28587-43-1.mol
Citrusin A	Citrusin A.mol											zhishi				Citrusin A.mol
Citrusin B	105279-10-5.mol											zhishi				105279-10-5.mol
Isolimonic Acid	Isolimonic Acid.mol											zhishi				Isolimonic Acid.mol
Naringenin-4'-Glucoside-7-Rutinoside	Naringenin-4'-Glucoside-7-Rutinoside.mol											zhishi				Naringenin-4'-Glucoside-7-Rutinoside.mol
Anthraquinone	84-65-1.mol											zhishi				84-65-1.mol
Apigenin-7-O-Neohesperidoside	17306-46-6.mol											zhishi				17306-46-6.mol
Isolimonicacid (16-17)Lactone	Isolimonic acid 16-17-lactone.mol											zhishi				Isolimonic acid 16-17-lactone.mol
Isosinomenine	Isosinomenine.mol											zhishi				Isosinomenine.mol
Meranzin	23971-42-8.mol											zhishi				23971-42-8.mol
Nomilinicacid	35930-20-2.mol											zhishi				35930-20-2.mol
Nomilinic acid Glucoside	125107-15-5.mol											zhishi				125107-15-5.mol
Rhombifoline	529-78-2.mol											zhishi				529-78-2.mol
Testosterone	58-22-0.mol											zhishi				58-22-0.mol
5,7,8,4'-Tetramethoxyflavone	6601-66-7.mol											zhishi				6601-66-7.mol
5,7,4'-Trimethoxyflavone	5631-70-9.mol											zhishi				5631-70-9.mol
Chromone	491-38-3.mol											zhishi				491-38-3.mol
2-Hydroxybenzoic Acid	69-72-7.mol											zhishi				69-72-7.mol
5,7,8,4-Tetramethoxyflavone	CB2189222.mol											zhishi				CB2189222.mol
5-Demethylnobiletin	2174-59-6.mol											zhishi				2174-59-6.mol
Glutamate	7528-09-8.mol											zhishi				7528-09-8.mol
Hesperetin 7-O-Neohesperidoside	13241-33-3.mol											zhishi				13241-33-3.mol
Hesperetin7-O-Β-D-Glucoside	31712-49-9.mol											zhishi				31712-49-9.mol
IsoMeranzin	1088-17-1.mol											zhishi				1088-17-1.mol
Lignans	Lignans.mol											zhishi				Lignans.mol
N-[2-(4-Hydroxyphenyl)ethyl]benzamide	41859-54-5.mol											zhishi				41859-54-5.mol
Sennosides	517-43-1.mol											zhishi				517-43-1.mol
Beta-Sitosterol												zhiqiao				83-46-5.mol
Rutin												zhiqiao				153-18-4.mol
Aloe-Emodin												zhiqiao				481-72-1.mol
Emodin												zhiqiao				518-82-1.mol
Berberine												zhiqiao				2086-83-1.mol
Histamine												zhiqiao				51-45-6.mol
Sinigrin												zhiqiao				3952-98-5.mol
Rhein												zhiqiao				478-43-3.mol
Naringenin												zhiqiao				480-41-1.mol
Naringenin												zhiqiao				67604-48-2.mol
Acetic Acid												zhiqiao				110-49-6.mol
Naringin												zhiqiao				10236-47-2.mol
Nobiletin												zhiqiao				478-01-3.mol
Honokiol												zhiqiao				35354-74-6.mol
Tannin												zhiqiao				1401-55-4.mol
Tannin acid												zhiqiao				5424-20-4.mol
Hesperidin												zhiqiao				520-26-3.mol
Β-Bisabolene												zhiqiao				495-61-4.mol
Zederone												zhiqiao				7727-79-9.mol
Tangeretin												zhiqiao				481-53-8.mol
Flavone												zhiqiao				525-82-6.mol
Meranzin Hydrate												zhiqiao				5875-49-0.mol
Baicalin												zhiqiao				21967-41-9.mol
(2S,3S,4S,5R,6S)-6-(5,6-dihydroxy-4-oxo-2-phenyl-chromen-7-yl)oxy-3,4, 5-trihydroxy-oxane-2-carboxylic acid												zhiqiao				31564-28-0.mol
Chrysophanol												zhiqiao				481-74-3.mol
Dopamine												zhiqiao				51-61-6.mol
D-Limonene												zhiqiao				5989-27-5.mol
Lonicerin												zhiqiao				25694-72-8.mol
Magnolol												zhiqiao				528-43-8.mol
N-Methyltyramine												zhiqiao				370-98-9.mol
Myrcene												zhiqiao				123-35-3.mol
Neohesperidin												zhiqiao				13241-33-3.mol
Physcion												zhiqiao				521-61-9.mol
Synephrine												zhiqiao				94-07-5.mol
Terpinolene												zhiqiao				586-62-9.mol
Limonene												zhiqiao				138-86-3.mol
Bisabolene												zhiqiao				495-62-5.mol
Pinene												zhiqiao				80-56-8.mol
Rhoifolin												zhiqiao				17306-46-6.mol
Atactylodis macrocethalae.P.E												zhiqiao				142223-62-9.mol
(1S)-(1)-beta-Pinene												zhiqiao				18172-67-3.mol
P-Ocimene												zhiqiao				27400-72-2.mol
L-Limonen												zhiqiao				5989-54-8.mol
8-Isopropylidene-1,5-Dimethylcyclodeca-1,5-Diene												zhiqiao				15423-57-1.mol
Β-Terpineol												zhiqiao				138-87-4.mol
Zeaxanthin												zhiqiao				144-68-3.mol
Sinensetin												zhiqiao				2306-27-6.mol
Hesperetin												zhiqiao				520-33-2.mol
Obacunoic Acid												zhiqiao				751-29-1.mol
BETA-CARYOPHYLLENE												zhiqiao				87-44-5.mol
Neoeriocitrin												zhiqiao				13241-32-2.mol
Costunolide												zhiqiao				553-21-9.mol
Terpineol												zhiqiao				8006-39-1.mol
Lactone												zhiqiao				3902-71-4.mol
Ligustilide												zhiqiao				4431-01-0.mol
Poncirin												zhiqiao				14941-08-3.mol
Isosinensetin												zhiqiao				17290-70-9.mol
Narirutin												zhiqiao				14259-46-2.mol
Marmin												zhiqiao				14957-38-1.mol
MERANZIN												zhiqiao				23971-42-8.mol
Auraptene												zhiqiao				495-02-3.mol
Α-Bisabolene												zhiqiao				25532-79-0.mol
Nobilin												zhiqiao				31824-11-0.mol
Obaculactone												zhiqiao				1180-71-8.mol
Seselin												zhiqiao				CB4682439.mol
Sesguoiaflavone												zhiqiao				5321275.mol
Subaphylline												zhiqiao				501-13-3.mol
Α-Terpineol												zhiqiao				10482-56-1.mol
Tryptophan												zhiqiao				73-22-3.mol
Z-Ligustilide												zhiqiao				81944-09-4.mol
Butylidenephthalide												zhiqiao				551-08-6.mol
Chromone												zhiqiao				491-38-3.mol
N-Methyl Tyramine-O-Alpha-L-Rhamnopyranoside												zhiqiao				53757666.mol
N-Methyltytamine												zhiqiao				370-98-9.mol
(+/-)-Naringenin												zhiqiao				93602-28-9.mol
5-Demethylnobiletin												zhiqiao				2174-59-6.mol
Eriodictyol-7-Glucoside												zhiqiao				38965-51-4.mol
Glutamate												zhiqiao				7528-09-8.mol
ISORHAMNETIN-3-RUTINOSIDE												zhiqiao				604-80-8.mol
Hesperetin-7-O-Neohesperidoside												zhiqiao				13241-33-3.mol
Lignans												zhiqiao				443013.mol
1-PALMITOYL-SN-GLYCERO-3-PHOSPHOCHOLINE												zhiqiao				17364-16-8.mol
Naringenin-7-O-Glucuronide												zhiqiao				158196-34-0.mol
Phytosphingosine												zhiqiao				554-62-1.mol
Saponins												zhiqiao				8047-15-2.mol
Sennosides												zhiqiao				517-43-1.mol
Sphinganine												zhiqiao				764-22-7.mol
Naringin												zhiqiao				10236-47-2.mol
Beta-Caryophyllene												xiangyuan				118-65-0.mol
Daucosterol												xiangyuan				474-58-8.mol
Geraniol												xiangyuan				106-24-1.mol
Citral												xiangyuan				5392-40-5.mol
Succinic Acid												xiangyuan				110-15-6.mol
Lupeol												xiangyuan				545-47-1.mol
Beta-Sitosterol												xiangyuan				83-46-5.mol
Rutin												xiangyuan				153-18-4.mol
Citric Acid												xiangyuan				77-92-9.mol
Copaene												xiangyuan				3856-25-5.mol
Acacetin												xiangyuan				480-44-4.mol
Vitamin C												xiangyuan				50-81-7.mol
Beta-Carotene												xiangyuan				7235-40-7.mol
Limonin												xiangyuan				1180-71-8.mol
Orcinol Glucoside												xiangyuan				21082-33-7.mol
Yuccagenin												xiangyuan				511-97-7.mol
Hesperidin												xiangyuan				520-26-3.mol
Salicin												xiangyuan				138-52-3.mol
Daucostero												xiangyuan				474-58-8.mol
Β-Amyrin Acetate												xiangyuan				1616-93-9.mol
Tangeretin												xiangyuan				481-53-8.mol
Neoxanthin												xiangyuan				14660-91-4.mol
Obacunone												xiangyuan				751-03-1.mol
Epigallocatechin												xiangyuan				970-74-1.mol
Citropten												xiangyuan				487-06-9.mol
Curculigoside												xiangyuan				85643-19-2.mol
N-Methyltyramine												xiangyuan				370-98-9.mol
Myrcene												xiangyuan				123-35-3.mol
Neohesperidin												xiangyuan				13241-33-3.mol
Neryl Acetate												xiangyuan				141-12-8.mol
Umbelliferone												xiangyuan				93-35-6.mol
Ferulic Acid												xiangyuan				1135-24-6.mol
Alpha-Ylangene												xiangyuan				14912-44-8.mol
Linoleic Acid												xiangyuan				60-33-3.mol
Iycorine												xiangyuan				476-28-8.mol
Betulinic Acid												xiangyuan				472-15-1.mol
P-Methoxycinnamic Acid												xiangyuan				830-09-1.mol
Cymol												xiangyuan				99-87-6.mol
(L)-Alpha-Terpineol												xiangyuan				10482-56-1.mol
(-)-Alpha-Pinene												xiangyuan				7785-26-4.mol
(-)-Nopinene												xiangyuan				18172-67-3.mol
Nerylacetate												xiangyuan				33843-18-4.mol
(R)-Linalool												xiangyuan				126-91-0.mol
P-Ocimene												xiangyuan				27400-72-2.mol
Moslene												xiangyuan				99-85-4.mol
L-Limonen												xiangyuan				5989-54-8.mol
Tereben												xiangyuan				69073-38-7.mol
Sitogluside												xiangyuan				474-58-8.mol
(+)-TERPINEN-4-OL												xiangyuan				2438-10-0.mol
(R)-(-)-Alpha-Phellandrene												xiangyuan				4221-98-1.mol
Heptaldehyde												xiangyuan				111-71-7.mol
Octanal												xiangyuan				124-13-0.mol
(-)-Citronellal												xiangyuan				5949-05-3.mol
Car-3-Ene												xiangyuan				20296-50-8.mol
Sinensetin												xiangyuan				2306-27-6.mol
Hesperetin												xiangyuan				520-33-2.mol
(-)-Comphene												xiangyuan				79-92-5.mol
Beta-Rhodinol												xiangyuan				7540-51-4.mol
Obacunoic Acid												xiangyuan				751-29-1.mol
Phytofluene												xiangyuan				540-05-6.mol
Diosmetin												xiangyuan				520-34-3.mol
Ethyl Geranate												xiangyuan				13058-12-3.mol
Limetin												xiangyuan				487-06-9.mol
Linalyl acetate												xiangyuan				115-95-7.mol
Balanophonin												xiangyuan				118916-57-7.mol
citroxanthin												xiangyuan				515-06-0.mol
2-NONANOL												xiangyuan				628-99-9.mol
Pectin												xiangyuan				14982-50-4.mol
Β-Ecdysterone												xiangyuan				5289-74-7.mol
Poncirin												xiangyuan				14941-08-3.mol
Isosinensetin												xiangyuan				17290-70-9.mol
Narirutin												xiangyuan				14259-46-2.mol
Cryptoflavin												xiangyuan				30311-63-8.mol
D-Synephrine												xiangyuan				94-07-5.mol
Violaxanthin												xiangyuan				126-29-4.mol
Apocarotenal												xiangyuan				1107-26-2.mol
Nicotinamide												xiangyuan				98-92-0.mol
Obaculactone												xiangyuan				1180-71-8.mol
O-CYMENE												xiangyuan				527-84-4.mol
2-N-PROPYLTOLUENE												xiangyuan				1074-17-5.mol
4-Methoxy Salicylic Acid												xiangyuan				2237-36-7.mol
Auroxanthin												xiangyuan				27785-15-5.mol
Beta Carotene												xiangyuan				7235-40-7.mol
Ammonium citrate dibasic												xiangyuan				3012-65-5.mol
Dihydro-N-Caffeoyltyramine												xiangyuan				501939-19-1.mol
Glutathione												xiangyuan				70-18-8.mol
Methyl Ferulic Acid												xiangyuan				2316-26-9.mol
Palm Acid												xiangyuan				373-49-9.mol
Pyrocatechualdehyde												xiangyuan				139-85-5.mol
Salireposide												xiangyuan				16955-55-8.mol
Naringin												xiangyuan				10236-47-2.mol
1,8-Cineole												qingpi				470-82-6.mol
Caffeic Acid												qingpi				331-39-5.mol
Lauric Acid												qingpi				143-07-7.mol
Choline												qingpi				62-49-7.mol
Rutin												qingpi				153-18-4.mol
Cholesterol												qingpi				57-88-5.mol
Octanol												qingpi				111-87-5.mol
Thymol												qingpi				89-83-8.mol
Delphinidin												qingpi				528-53-0.mol
Α-Spinasterol												qingpi				481-18-5.mol
Tangeretin												qingpi				481-53-8.mol
Flavone												qingpi				525-82-6.mol
Β-Amyrin												qingpi				559-70-6.mol
Cinaroside												qingpi				5373-11-5.mol
Cyanidin												qingpi				528-58-5.mol
Linalool												qingpi				78-70-6.mol
Linalyl Acetate												qingpi				115-95-7.mol
Myrcene												qingpi				123-35-3.mol
Neohesperidin												qingpi				13241-33-3.mol
Limonene												qingpi				138-86-3.mol
Hyperoside												qingpi				482-36-0.mol
3-Carene												qingpi				13466-78-9.mol
Beta-Pinene												qingpi				2437-95-8.mol
L-Synephrine Acetate												qingpi				532-80-9.mol
Beta-Amyrin												qingpi				559-70-6.mol
Alpha-Spinasterol												qingpi				481-18-5.mol
Alpha-Phellandrene												qingpi				99-83-2.mol
Neral												qingpi				106-26-3.mol
(R)-Linalool												qingpi				126-91-0.mol
L-Limonen												qingpi				5989-54-8.mol
Terpilene												qingpi				99-86-5.mol
Sinensetin												qingpi				2306-27-6.mol
5,7-Dihydroxy-2-(3-Hydroxy-4-Methoxyphenyl)Chroman-4-One												qingpi				520-26-3.mol
Flavonol												qingpi				577-85-5.mol
Narirutin												qingpi				14259-46-2.mol
Lycine												qingpi				107-43-7.mol
Choline												juye				62-49-7.mol
Betaine												juye				107-43-7.mol
Vitamin C												juye				50-81-7.mol
Adenine												juye				73-24-5.mol
Baicalein												juye				491-67-8.mol
Hesperidin												juye				520-26-3.mol
Tryptanthrin												juye				13220-57-0.mol
Sucrose												juye				25702-74-3.mol
Tyramine												juye				51-67-2.mol
Lecithin												juye				8002-43-5.mol
Tangeretin												juye				481-53-8.mol
Malonylawobanin												juye				88399-23-9.mol
Putrescine												juye				1071-98-3.mol
Saponarin												juye				20310-89-8.mol
Malonyl Awobanin												juye				88399-23-9.mol
Baicalin												juye				21967-41-9.mol
(2S,3S,4S,5R,6S)-6-(5,6-dihydroxy-4-oxo-2-phenyl-chromen-7-yl)oxy-3,4, 5-trihydroxy-oxane-2-carboxylic acid												juye				31564-28-0.mol
Colchicine												juye				64-86-8.mol
Hordatine B												juye				10502-21-3.mol
Hordenine												juye				539-15-1.mol
D-Limonene												juye				5989-27-5.mol
Myrcene												juye				123-35-3.mol
Neohesperidin												juye				13241-33-3.mol
Vitamin E												juye				1406-18-4.mol
Vitamin B												juye				59-30-3.mol
Lipase												juye				9001-62-1.mol
D-Camphene												juye				5794-03-6.mol
Arachic Acid												juye				506-30-9.mol
(-)-Alpha-Pinene												juye				7785-26-4.mol
Furol												juye				98-01-1.mol
L-Limonen												juye				5989-54-8.mol
()-Terpinen-4-Ol												juye				2438-10-0.mol
Terpilene												juye				99-86-5.mol
Alpha-Farnesene												juye				502-61-4.mol
Candletoxin A												juye				64854-99-5.mol
Tyrosol												juye				501-94-0.mol
(E,7S,11R)-3,7,11,15-Tetramethylhexadec-2-En-1-Ol												juye				150-86-7.mol
5,7-Dihydroxy-2-(3-Hydroxy-4-Methoxyphenyl)Chroman-4-One												juye				520-26-3.mol
Hordatine A												juye				7073-64-5.mol
Hovenine A												juye				52309-78-1.mol
N-Candicine												juye				6656-13-9.mol
Gramine												juye				87-52-5.mol
Heterodendrin												juye				66465-22-3.mol
Pyrethrin I												juye				121-21-1.mol
Spermine												juye				71-44-3.mol
Tryptamine												juye				61-54-1.mol
Vitamin D												juye				511-28-4.mol
Catalase												juye				9001-95-2.mol
Chlorophyll												juye				1406-65-1.mol
Magnoflorine												juluo				2141-09-5.mol
Palmatine												juluo				3486-67-7.mol
Berberine												juluo				2086-83-1.mol
Columbamine												juluo				3621-36-1.mol
Coptisine												juluo				3486-66-6.mol
Vitexin												juluo				3681-93-4.mol
vitexin												juluo				521-33-5.mol
Jatrorrhizine												juluo				3621-38-3.mol
Thalifendine												juluo				18207-71-1.mol
Hesperidin												juluo				520-26-3.mol
Tangeretin												juluo				481-53-8.mol
Xanthoplanine												juluo				6872-88-4.mol
Thalidezine												juluo				18251-36-0.mol
Thalrugosaminine												juluo				22226-73-9.mol
Carpaine												juluo				3463-92-1.mol
Cis-Carveol												juluo				1197-06-4.mol
Cryptopine												juluo				482-74-6.mol
Isotetrandrine												juluo				477-57-6.mol
Javanicin												juluo				476-45-9.mol
D-Limonene												juluo				5989-27-5.mol
Myrcene												juluo				123-35-3.mol
Neohesperidin												juluo				13241-33-3.mol
Protopine												juluo				130-86-9.mol
Saponin												juluo				8047-15-2.mol
Malic Acid												juluo				6915-15-7.mol
D-Camphene												juluo				5794-03-6.mol
Arachic Acid												juluo				506-30-9.mol
(-)-Alpha-Pinene												juluo				7785-26-4.mol
Furol												juluo				98-01-1.mol
L-Limonen												juluo				5989-54-8.mol
(+)-TERPINEN-4-OL												juluo				2438-10-0.mol
Magnograndiolide												juluo				92618-98-9.mol
Palmidin A												juluo				17062-55-4.mol
Terpilene												juluo				99-86-5.mol
Alpha-Farnesene												juluo				502-61-4.mol
Berbamine												juluo				478-61-5.mol
Noroxyhydrastinine												juluo				21796-14-5.mol
(E,7S,11R)-3,7,11,15-Tetramethylhexadec-2-En-1-Ol												juluo				150-86-7.mol
5,7-Dihydroxy-2-(3-Hydroxy-4-Methoxyphenyl)Chroman-4-One												juluo				520-26-3.mol
Hernandezine												juluo				6681-13-6.mol
Thalisopine												juluo				22226-72-8.mol
Thalrugosidine												juluo				33954-34-6.mol
Oxyacanthine												juluo				548-40-3.mol
Lutein												juluo				127-40-2.mol
Allocryptopine												juluo				24240-04-8.mol
Β-Carotene												juluo				7235-40-7.mol
Columbianadin												juluo				5058-13-9.mol
Hernandifoline												juluo				33111-00-1.mol
Oxyberberine												juluo				549-21-3.mol
Reticuline												juluo				485-19-8.mol
Retrorsine												juluo				480-54-6.mol
Thalcimine												juluo				5525-36-0.mol
Thalfinine												juluo				27764-06-3.mol
Thaliglucinone												juluo				35988-96-6.mol
Thalmine												juluo				7682-65-7.mol
Thalrugosine												juluo				33889-68-8.mol
Xanthopterin												juluo				119-44-8.mol
Beta Carotene												juluo				7235-40-7.mol
Apigenin												juhong				520-36-5.mol
Geraniol												juhong				106-24-1.mol
Succinic Acid												juhong				110-15-6.mol
Beta-Sitosterol												juhong				83-46-5.mol
Alpha-Amyrin												juhong				638-95-9.mol
Isoimperatorin												juhong				482-45-1.mol
Vomicine												juhong				125-15-5.mol
Brucine												juhong				357-57-3.mol
Limonin												juhong				1180-71-8.mol
Hesperidin												juhong				520-26-3.mol
4-Hydroxystrychnine												juhong				22595-26-2.mol
Stylopine												juhong				4312-32-7.mol
Tangeretin												juhong				481-53-8.mol
Obacunone												juhong				751-03-1.mol
Pseudotropine												juhong				135-97-7.mol
(-)-5'-Methoxyisolariciresinol												juhong				143236-03-7.mol
4-Hydroxy-3-Methoxystrychnine												juhong				7786-61-0.mol
2-Hydroxymethylanthraquinone												juhong				17241-59-7.mol
Loganin												juhong				18524-94-2.mol
Myrcene												juhong				123-35-3.mol
Pseudobrucine												juhong				560-30-5.mol
Xanthotoxol												juhong				2009-24-7.mol
Chlorogenic Acid												juhong				327-97-9.mol
Strychine												juhong				57-24-9.mol
Pseudostrychinine												juhong				465-62-3.mol
Friedelin												juhong				559-74-0.mol
Rhoifolin												juhong				17306-46-6.mol
(-)-Alpha-Pinene												juhong				7785-26-4.mol
Neral												juhong				106-26-3.mol
(R)-Linalool												juhong				126-91-0.mol
L-Limonen												juhong				5989-54-8.mol
Sitogluside												juhong				474-58-8.mol
(2R)-5,7-Dihydroxy-2-(4-Hydroxyphenyl)Chroman-4-One												juhong				480-41-1.mol
(2S)-7-[(2S,3R,4S,5S,6R)-4,5-Dihydroxy-6-Methylol-3-[(2S,3R,4R,5R,6S)-3,4,5-Trihydroxy-6-Methyl-Tetrahydropyran-2-Yl]Oxy-Tetrahydropyran-2-Yl]Oxy-5-Hydroxy-2-(3-Hydroxy-5-Methoxy-Phenyl)Chroman-4-One												juhong				13241-33-3.mol
Majudin												juhong				484-20-8.mol
Skimmetin												juhong				93-35-6.mol
Vomifoliol												juhong				23526-45-6.mol
Colubrinoside												juhong				87834-10-4.mol
Isobrucine N-Oxide												juhong				Isobrucine N-Oxide.mol
Lokundjoside												juhong				6869-51-8.mol
16Beta-Hydroxy-19S-Vindolinine N-Oxide												juhong				16Beta-Hydroxy-19S-Vindolinine N-Oxide.mol
Maytanbutacine												juhong				570349.mol
Maytanbutacine												juhong				62414-95-3.mol
Novobiocin												juhong				1476-53-5.mol
Protoveratrine A												juhong				143-57-7.mol
Pseudocarpaine												juhong				12305270.mol
Salipurposide												juhong				19253-00-0.mol
Α-Colubrine												juhong				509-44-4.mol
Beta-Colubrine												juhong				509-36-4.mol
Isobrucine												juhong				129724-78-3.mol
Brucine N-Oxide												juhong				17301-81-4.mol
Chlorogenin												juhong				562-34-5.mol
Didymin												juhong				14259-47-3.mol
Poncirin												juhong				14941-08-3.mol
Deacetylnomilin												juhong				3264-90-2.mol
Isomeranzin												juhong				1088-17-1.mol
Pranferol												juhong				14685-06-4.mol
3'-O-Acetylloganicacid												juhong				11339079.mol
4'-O-Acetylloganicacid												juhong				11407442.mol
6-O-Benzoylphlorigidoside B												juhong				1246012-24-7.mol
7-O-Acetylloganicacid												juhong				101147141.mol
Cuchiloside												juhong				18524-94-2.mol
2-Hydroxy-3-Methoxystrychnine												juhong				1103-85-1.mol
Icajine												juhong				5525-31-5.mol
Isobrucinen-Oxide												juhong				124079392.mol
Mavacurine												juhong				6801-19-0.mol
3-Methoxyicajine												juhong				71453399.mol
Normacusine B												juhong				604-99-9.mol
Protostrychnine												juhong				77809-09-7.mol
Rhodioloside												juhong				10338-51-9.mol
Strychnine												juhong				57-24-9.mol
Strychnine N-Oxide												juhong				7248-28-4.mol
Cucurbic Acid												juhong				58240-50-9.mol
Palmitic Acid												juhe				57-10-3.mol
1,8-Cineole												juhe				470-82-6.mol
Lauric Acid												juhe				143-07-7.mol
Oleic Acid												juhe				112-80-1.mol
Magnoflorine												juhe				2141-09-5.mol
Tricyclene												juhe				508-32-7.mol
Myrtenal												juhe				23727-16-4.mol
Alpha-Terpineol												juhe				98-55-5.mol
Myristic Acid												juhe				544-63-8.mol
Phytol												juhe				150-86-7.mol
3,7,11,15-TETRAMETHYL-2-HEXADECEN-1-OL												juhe				7541-49-3.mol
Paeoniflorin												juhe				23180-57-6.mol
Limonin												juhe				1180-71-8.mol
Nobiletin												juhe				10236-47-2.mol
Nobiletin												juhe				478-01-3.mol
Paeonioflorin												juhe				23180-57-6.mol
L-Carvone												juhe				6485-40-1.mol
(S)-(+)-CARVONE												juhe				2244-16-8.mol
Nomilin												juhe				1063-77-0.mol
Allantoin												juhe				97-59-6.mol
Borneol												juhe				507-70-0.mol
Camphene												juhe				79-95-5.mol
D-CAMPHOR												juhe				464-49-3.mol
Camphor												juhe				76-22-2.mol
Colchicine												juhe				64-86-8.mol
Dibutyl Phthalate												juhe				87-74-2.mol
Heptadecane												juhe				629-78-7.mol
Methyl Linoleate												juhe				112-63-0.mol
Terpinen-4-Ol												juhe				562-74-3.mol
Trans-Caryophyllene												juhe				87-44-5.mol
Pentadecanoic Acid												juhe				1002-84-2.mol
Nerolidol												juhe				7212-44-4.mol
Ethyl Linoleate												juhe				544-35-4.mol
Beta-Pinene												juhe				2437-95-8.mol
Alpha-Pinene												juhe				2439-95-8.mol
Beta-Ionone												juhe				14901-07-6.mol
(Z)-4-(2,6,6-trimethyl-1-cyclohexen-1-yl)-3-buten-2-one												juhe				35031-06-2.mol
Terpinene-4-Ol												juhe				562-74-3.mol
P-Cymen-2-Ol												juhe				499-75-2.mol
Methyl Linolenate												juhe				301-00-8.mol
Arachic Acid												juhe				506-30-9.mol
9,12-Octadecadienoic acid												juhe				2197-37-7.mol
Magnograndiolide												juhe				92618-98-9.mol
Daturic Acid												juhe				67701-03-5.mol
Zoomaric Acid												juhe				373-49-9.mol
Obacunoic Acid												juhe				751-29-1.mol
Ariskanin A												juhe				128397-31-9.mol
Aristol-1(10)-En-12-Al												juhe				12087738.mol
Aristolochicacid												juhe				313-67-7.mol
7-Hydroxy-Aristolochicacid A												juhe				79185-75-4.mol
Nonacasyl Alcohol-10												juhe				16840-84-9.mol
Obaculactone												juhe				1180-71-8.mol
2-Pentylfuran												juhe				3777-69-3.mol
Humulene												juhe				6753-98-6.mol
Aristolochic Acid												juhe				313-67-7.mol
2-Pentyl Furan												juhe				3777-69-3.mol
Dodecanoic Acid												juhe				821801-03-0.mol
Heptadecanoic Acid												juhe				506-12-7.mol
1,8 Cineole												juhe				470-82-6.mol
Apigenin												huajuhong				520-36-5.mol
Palmitic Acid												huajuhong				57-10-3.mol
Catechol												huajuhong				120-80-9.mol
ortho-Hydroxyphenol												huajuhong				37349-32-9.mol
Geraniol												huajuhong				106-24-1.mol
Citral												huajuhong				5392-40-5.mol
Eugenol												huajuhong				97-53-0.mol
Beta-Sitosterol												huajuhong				83-46-5.mol
Nicotinic Acid												huajuhong				59-67-6.mol
Coumarin												huajuhong				91-64-5.mol
Stachydrine												huajuhong				471-87-4.mol
Aloe-Emodin												huajuhong				481-72-1.mol
Emodin												huajuhong				518-82-1.mol
Anethole												huajuhong				104-46-1.mol
Methyl Palmitate												huajuhong				112-39-0.mol
Myristic Acid												huajuhong				544-63-8.mol
Vitamin C												huajuhong				50-81-7.mol
Rhein												huajuhong				478-43-3.mol
Aloeemodin												huajuhong				481-72-1.mol
Nonanoic Acid												huajuhong				112-05-0.mol
Limonin												huajuhong				1180-71-8.mol
Naringenin												huajuhong				67604-48-2.mol
(S)-柚皮素												huajuhong				480-41-1.mol
Naringin												huajuhong				10236-47-2.mol
Nobiletin												huajuhong				10236-47-2.mol
Nobiletin												huajuhong				478-01-3.mol
Tangeretin												huajuhong				481-53-8.mol
Nor-Rubrofusarin												huajuhong				3566-98-1.mol
Putrescine												huajuhong				1071-98-3.mol
1,4-DIAMINOBUTANE												huajuhong				110-60-1.mol
Chrysophanol												huajuhong				481-74-3.mol
Elemicin												huajuhong				487-11-6.mol
Methyl Linoleate												huajuhong				112-63-0.mol
Neohesperidin												huajuhong				13241-33-3.mol
Nonacosane												huajuhong				630-03-5.mol
Norsanguinarine												huajuhong				522-30-5.mol
Physcion												huajuhong				521-61-9.mol
Questin												huajuhong				3774-64-9.mol
Torachrysone												huajuhong				64032-49-1.mol
Torosachrysone												huajuhong				61419-07-6.mol
Triptonide												huajuhong				38647-11-9.mol
Cadinene												huajuhong				523-47-7.mol
Enanthic Acid												huajuhong				111-14-8.mol
Rhoifolin												huajuhong				17306-46-6.mol
Neral												huajuhong				106-26-3.mol
Furol												huajuhong				98-01-1.mol
(Z)-Caryophyllene												huajuhong				87-44-5.mol
(R)-Linalool												huajuhong				126-91-0.mol
L-Limonen												huajuhong				5989-54-8.mol
Sitogluside												huajuhong				474-58-8.mol
Pentadecylic Acid												huajuhong				1002-84-2.mol
Neohesperidin												huajuhong				13241-33-3.mol
Sinensetin												huajuhong				2306-27-6.mol
Majudin												huajuhong				484-20-8.mol
(-)-Caryophyllene Oxide												huajuhong				1139-30-6.mol
Physciondiglucoside												huajuhong				84268-38-2.mol
Toralactone												huajuhong				41743-74-2.mol
Skimmetin												huajuhong				93-35-6.mol
Phytoene												huajuhong				540-04-5.mol
Emodinanthrone												huajuhong				491-60-1.mol
Naphthalene, 1,2,3,4,4A,5,6,8A-Octahydro-7-Methyl-4-Methylene-1-(1-Methylethyl)-, (1Alpha,4Abeta,8Aalpha)-												huajuhong				39029-41-9.mol
Nevoli Oil												huajuhong				134-20-3.mol
Didymin												huajuhong				14259-47-3.mol
Obtusifolin												huajuhong				477-85-0.mol
Rubrofusarin												huajuhong				3567-00-8.mol
Aurantio-Obtusin												huajuhong				67979-25-3.mol
Obtusin												huajuhong				70588-05-5.mol
Anthocyanin												huajuhong				11029-12-2.mol
Rubrosterone												huajuhong				19466-41-2.mol
Physcion-8-O-Beta-D-Gentiobioside												huajuhong				84268-38-2.mol
Lycopene												huajuhong				502-65-8.mol
Gamma-Hexenol												huajuhong				928-97-2.mol
Poncirin												huajuhong				14941-08-3.mol
Isosinensetin												huajuhong				17290-70-9.mol
4',5,7,8-Tetramethoxyflavone												huajuhong				6601-66-7.mol
5,7,4'-Trimethylapigenin												huajuhong				5631-70-9.mol
Torachrysone-8-O-Beta-D-Glucoside												huajuhong				64032-49-1.mol
Marmin												huajuhong				14957-38-1.mol
Aurantioobtusin												huajuhong				67979-25-3.mol
Bergapten												huajuhong				484-20-8.mol
Cassiaside												huajuhong				123914-49-8.mol
Cassyfiline												huajuhong				4030-51-7.mol
Chrysarobin												huajuhong				491-59-8.mol
Chrysazin												huajuhong				117-10-2.mol
Chrysoobtusin												huajuhong				70588-06-6.mol
Chrysoobtusin Glucoside												huajuhong				96820-54-1.mol
Chrysophanol-1-O-β-gentiobioside												huajuhong				54944-38-6.mol
Chrysophanol-8-O-Β-D-Glucopyranoside												huajuhong				13241-28-6.mol
Emodin Anthrone												huajuhong				491-60-1.mol
Emodin 8-glucoside												huajuhong				38840-23-2.mol
Lycopene												huajuhong				502-65-8.mol
Meranzin												huajuhong				23971-42-8.mol
Ochrolifuanine A												huajuhong				35527-46-9.mol
Physcion-8-O-Β-D-Gentiobioside												huajuhong				84268-38-2.mol
Rottlerin												huajuhong				82-08-6.mol
Rubrofusarin-6-Β-Gentiobioside												huajuhong				24577-90-0.mol
Torilin												huajuhong				13018-10-5.mol
resin												huajuhong				CB5280148.mol
Catalase												huajuhong				9001-05-2.mol
Chrysophanol-8-O-Beta-D-Glucopyranoside												huajuhong				13241-28-6.mol
Chryso-Obtusin Glucoside												huajuhong				96820-54-1.mol
Chrysophanein												huajuhong				4839-60-5.mol
Physostigmine												huajuhong				57-47-6.mol
Anthocyanins												huajuhong				11029-12-2.mol
Aurapten												huajuhong				495-02-3.mol
Glutathione												huajuhong				70-18-8.mol
Alpha-Humulene												foshou				6753-98-6.mol
Palmitic Acid												foshou				57-10-3.mol
Protocatechuic Acid												foshou				99-50-3.mol
Vanillic Acid												foshou				121-34-6.mol
Citral												foshou				5392-40-5.mol
Lauric Acid												foshou				143-07-7.mol
Oleic Acid												foshou				112-80-1.mol
Caryophyllene Oxide												foshou				1139-30-6.mol
Alpha-Terpineol												foshou				98-55-5.mol
Myristic Acid												foshou				544-63-8.mol
Sesamin												foshou				607-80-7.mol
Scoparone												foshou				120-08-1.mol
Scutellarein												foshou				529-53-3.mol
Acetic Acid												foshou				110-49-6.mol
Hesperidin												foshou				520-26-3.mol
β-bisabolene												foshou				495-61-4.mol
Hexanoic Acid												foshou				142-62-1.mol
Undecanal												foshou				112-44-7.mol
Isoferulic Acid												foshou				25522-33-2.mol
3-Hydroxy-4-methoxycinnamic acid												foshou				537-73-5.mol
Tetrahydropalmatine												foshou				10097-84-4.mol
Citrostadienol												foshou				474-40-8.mol
5,2',5'-Trihydroxy-6,7,8-Trimethoxyflavone												foshou				21721900.mol
5,2',6'-Trihydroxy-7,8-Dimethoxyflavone												foshou				92519-93-2.mol
Citropten												foshou				487-06-9.mol
Diosmin												foshou				520-27-4.mol
D-Limonene												foshou				5989-27-5.mol
Linalool												foshou				78-70-6.mol
Myrcene												foshou				123-35-3.mol
Nerol												foshou				106-25-2.mol
Terpinolene												foshou				586-62-9.mol
Limonene												foshou				138-86-3.mol
3-Carene												foshou				13466-78-9.mol
Caryophyllene												foshou				87-44-5.mol
Limettin												foshou				487-06-9.mol
Beta-Pinene												foshou				127-91-6.mol
Geraniol Acetate												foshou				16409-44-2.mol
Ferulic Acid												foshou				1135-24-6.mol
Carene												foshou				13466-78-9.mol
Bisabolene												foshou				495-62-5.mol
Pinene												foshou				80-56-8.mol
Nonanal												foshou				124-19-6.mol
Alpha-Phellandrene												foshou				99-83-2.mol
Alpha-Bergamotene												foshou				17699-05-7.mol
Beta-Phellandrene												foshou				CB0527101.mol
6,7-Dimethoxycoumarin												foshou				120-08-1.mol
Hemo-Sol												foshou				5989-27-5.mol
Scopoletol												foshou				92-61-5.mol
(L)-Alpha-Terpineol												foshou				10482-56-1.mol
(-)-Alpha-Pinene												foshou				7785-26-4.mol
(-)-Nopinene												foshou				18172-67-3.mol
Neral												foshou				106-26-3.mol
9,12-Octadecadienoic acid												foshou				2197-37-7.mol
L-Limonen												foshou				5989-54-8.mol
Tereben												foshou				69073-38-7.mol
Car-3-Ene												foshou				20296-50-8.mol
(R)-P-Menth-1-En-4-Ol												foshou				20126-76-5.mol
Acetic Acid,Bornyl Ester												foshou				76-49-3.mol
5-Isopropyl-2-Methylbicyclo[3.1.0]Hex-2-Ene												foshou				1406-51-5.mol
(1R,5R,7S)-4,7-Dimethyl-7-(4-Methylpent-3-Enyl)Bicyclo[3.1.1]Hept-3-Ene												foshou				79-92-5.mol
L-Alpha-Palmitin												foshou				19670-51-0.mol
Sitosterol Alpha1												foshou				474-40-8.mol
Supraene												foshou				111-02-4.mol
Bicyclo[3.1.1]Hept-2-Ene-2-Methanol, 6,6-Dimethyl-												foshou				515-00-4.mol
R-1,2-Propanediol												foshou				4254-14-2.mol
Zinc05224268												foshou				87-44-5.mol
Diosmetin												foshou				520-34-3.mol
Zinc01849758												foshou				515-69-5.mol
Acetol												foshou				116-09-6.mol
Ayapanin												foshou				531-59-9.mol
[(3R)-3,7-Dimethyloct-6-Enyl] Acetate												foshou				150-84-5.mol
Limetin												foshou				487-06-9.mol
(+)-Trans-Carveol												foshou				99-48-9.mol
2,6,10-Trimethyl-Dodecane												foshou				3891-98-3.mol
Diosphenol												foshou				490-03-9.mol
Kojic acid												foshou				123712-78-7.mol
4-Ethyl-O-Xylene												foshou				934-80-5.mol
Ethyl Linolelaidate												foshou				544-35-4.mol
Zinc02041097												foshou				107-88-0.mol
Isocoumarin												foshou				491-31-6.mol
(1R,4S,5S)-1-Isopropyl-4-Methyl-4-Bicyclo[3.1.0]Hexanol												foshou				546-79-2.mol
4-[(1R)-2,6,6-Trimethyl-1-Cyclohex-2-Enyl]Butan-2-One												foshou				31499-72-6.mol
2,3-Butanediol, Meso-												foshou				5341-95-7.mol
(S)-Cis-Verbenol												foshou				473-67-6.mol
Ch3Cosh												foshou				507-09-5.mol
Tetracosanal												foshou				57866-08-7.mol
Lupetazine												foshou				106-58-1.mol
(3R)-3-Methylpentanal												foshou				15877-57-3.mol
[(2S,3S)-3-Methyl-3-(4-Methylpent-3-Enyl)Oxiran-2-Yl]Methyl Acetate												foshou				50727-95-2.mol
Delta-Terpinene												foshou				7299-42-5.mol
Cyclohexanone,2-Pentyl												foshou				32362-97-3.mol
Cyclohexanone,2-Butyl												foshou				1126-18-7.mol
Cyclohexanol,4-Methoxy												foshou				18068-06-9.mol
3,4,7-Trimethoxycoumarin												foshou				29076-72-0.mol
Hydroxybutyric Acid-												foshou				591-81-1.mol
(2E,6S)-2,6-Dimethylocta-2,7-Diene-1,6-Diol												foshou				64142-78-5.mol
2-Oxepanone,7-Butyl												foshou				5579-78-2.mol
6,7-Dihydrogeraniol												foshou				40607-48-5.mol
Linalool Oxide, Trans-Pyranoid												foshou				14049-11-7.mol
Trans,Trans-2,6-Dimethyl-2,6-Octadiene-1,8-Diol												foshou				26488-98-2.mol
2,4,4-Trimethyl-3-(3-Oxobutyl)Cyclohex-2-Enone												foshou				72008-46-9.mol
2,3-Dehydro-1,8-Cineole												foshou				92760-25-3.mol
1,7-Octadien-3-Ol,3,7-Dimethyl												foshou				598-07-2.mol
4-Methoxydibenzyl												foshou				14310-21-5.mol
.Alpha.-Myrcene												foshou				1686-30-2.mol
Α-Citronellal												foshou				141-26-4.mol
1,2-Cyclohexanediol,1-Methyl-4-(1-Methylethyl)												foshou				32362-97-3.mol
Α-Bisabolene												foshou				25532-79-0.mol
Citronellyl Acetate												foshou				150-84-5.mol
Cyclo-(Gly-Asp-Leu-Thr-Val-Tyr-Phe)												foshou				12042133.mol
Cyclo-(Gly-Leu-Pro-Trp-Leu-Ile-Ala-Ala)												foshou				11136586.mol
Β-Trans-Ocimene												foshou				249959748.mol
3,5,6-Trihydroxy-7,4'-Dimethoxyflavone												foshou				99499-82-8.mol
3,5,6-Trihydroxy-7,3',4'-Trimethoxyflavone												foshou				99499-83-9.mol
Catalase												foshou				9001-05-2.mol
Cis-Geraniol												foshou				106-25-2.mol
Hespertitinic Acid												foshou				537-73-5.mol
Alpha-Caryophyllene												foshou				6753-98-6.mol
(R)-(+ )-Citronellal												foshou				2385-77-5.mol
(Z)-Β-Farnesene												foshou				28973-97-9.mol
1-(4- Methoxyphenyl)-2- Phenyle Thane												foshou				14310-21-5.mol
3-Cyclohexene-1-Carboxaldehyde												foshou				100-50-5.mol
5, 7- Dimethoxy Coumarin												foshou				487-06-9.mol
7- Hydroxy- 6-Methoxy- Coumarin												foshou				92-61-5.mol
7-Methoxy-5-Prenyloxycoumarin												foshou				35590-41-1.mol
B-Cubebene												foshou				13744-15-5.mol
Bicyclo［3． 1． 0］Hex-2-Ene,2-Methyl-5-(1-Methylethyl)												foshou				2867-05-2.mol
Cadina-3,9-Diene												foshou				523-47-7.mol
Cis- Limonene Oxide												foshou				4680-24-4.mol
Glutathione												foshou				70-18-8.mol
L-4-Terpineol												foshou				20126-76-5.mol
Leucine												foshou				20859-02-3.mol
Methylheptenone												foshou				110-93-0.mol
Monopalmitin												foshou				19670-51-0.mol
Α-Cis-Himachalene												foshou				319347531.mol
Alpha-Humulene												daidaihua				6753-98-6.mol
Geraniol												daidaihua				106-24-1.mol
Caffeic Acid												daidaihua				331-39-5.mol
Farnesol												daidaihua				106-28-5.mol
Caprylic Acid												daidaihua				124-07-2.mol
Beta-Sitosterol												daidaihua				83-46-5.mol
Choline												daidaihua				62-49-7.mol
Kaempferol												daidaihua				520-18-3.mol
Coumarin												daidaihua				91-64-5.mol
Stachydrine												daidaihua				471-87-4.mol
Genistein												daidaihua				446-72-0.mol
Ursolic Acid												daidaihua				77-52-1.mol
Vanillin												daidaihua				121-33-5.mol
Ellagic Acid												daidaihua				476-66-4.mol
Citric Acid												daidaihua				77-92-9.mol
Genipin												daidaihua				6902-77-8.mol
Vitamin C												daidaihua				50-81-7.mol
Salicylic Acid												daidaihua				69-72-7.mol
Psoralen												daidaihua				66-97-7.mol
Capsaicin												daidaihua				404-86-4.mol
Quercetagetin												daidaihua				90-18-6.mol
Oleuropein												daidaihua				32619-42-4.mol
Vitamin A												daidaihua				68-26-8.mol
Harpagoside												daidaihua				19210-12-9.mol
Cis-Jasmone												daidaihua				488-10-8.mol
Resveratrol												daidaihua				501-36-0.mol
Fisetin												daidaihua				528-48-3.mol
Ursolicacid												daidaihua				77-52-1.mol
Dihydrocorynantheine												daidaihua				50439-68-4.mol
Liriodendrin												daidaihua				573-44-4.mol
Coniferin												daidaihua				109664-02-0.mol
Tyramine												daidaihua				51-67-2.mol
Β-Sitosterol												daidaihua				83-46-5.mol
Methyl Chlorogenate												daidaihua				29708-87-0.mol
Geniposide												daidaihua				24512-63-8.mol
Kobusone												daidaihua				24173-71-5.mol
Tangeretin												daidaihua				481-53-8.mol
Reptoside												daidaihua				53839-03-5.mol
(+)-Medioresinol												daidaihua				40957-99-1.mol
Putrescine												daidaihua				1071-98-3.mol
1,4-DIAMINOBUTANE												daidaihua				110-60-1.mol
Melanin												daidaihua				8049-97-6.mol
Kaempferol-3-Arabofuranoside												daidaihua				5041-67-8.mol
(+-)-Threo-Guaiacylglycerol												daidaihua				27391-16-8.mol
11-Deoxyglycyrrhetic Acid												daidaihua				564-16-9.mol
6,6'-Dimethoxygossypol												daidaihua				375713.mol
Aucubin												daidaihua				479-98-1.mol
Carvacrol												daidaihua				499-75-2.mol
Citronellol												daidaihua				106-22-9.mol
Cyanidin												daidaihua				528-58-5.mol
Erythraline												daidaihua				466-77-3.mol
Hordenine												daidaihua				539-15-1.mol
Isomangiferin												daidaihua				24699-16-9.mol
D-Limonene												daidaihua				5989-27-5.mol
Linalool												daidaihua				78-70-6.mol
Linalyl Acetate												daidaihua				115-95-7.mol
N-Methyltyramine												daidaihua				370-98-9.mol
Myrcene												daidaihua				123-35-3.mol
Neohesperidin												daidaihua				13241-33-3.mol
Nerol												daidaihua				106-25-2.mol
Nonacosane												daidaihua				630-03-5.mol
Ocimene												daidaihua				13877-91-3.mol
Rhynchophylline												daidaihua				76-66-4.mol
Rotundifoline												daidaihua				6883-25-6.mol
Sabinene												daidaihua				3387-41-5.mol
Synephrine												daidaihua				94-07-5.mol
Syringin												daidaihua				118-34-3.mol
Terpinolene												daidaihua				586-62-9.mol
Trigonelline												daidaihua				6138-40-5.mol
Umbelliferone												daidaihua				93-35-6.mol
Chlorogenic Acid												daidaihua				327-97-9.mol
Limonene												daidaihua				138-86-3.mol
Scopolamine												daidaihua				51-34-3.mol
Gallic Acid												daidaihua				149-91-7.mol
Lipase												daidaihua				9001-62-1.mol
Tartaric Acid												daidaihua				147-71-7.mol
L-Tyrosine												daidaihua				60-18-4.mol
Nonanal												daidaihua				124-19-6.mol
D-Camphene												daidaihua				5794-03-6.mol
Hemo-Sol												daidaihua				5989-27-5.mol
2-[(1R,3S,4S)-3-Isopropenyl-4-Methyl-4-Vinylcyclohexyl]Propan-2-Ol												daidaihua				639-99-6.mol
(L)-Alpha-Terpineol												daidaihua				10482-56-1.mol
Zinc02040970												daidaihua				142-50-7.mol
Decanal												daidaihua				112-31-2.mol
(R)-Linalool												daidaihua				126-91-0.mol
P-Ocimene												daidaihua				27400-72-2.mol
Benzoic acid												daidaihua				65-85-0.mol
L-Limonen												daidaihua				5989-54-8.mol
(Z,Z)-Farnesol												daidaihua				4602-84-0.mol
Tereben												daidaihua				69073-38-7.mol
Beta-Citronellol												daidaihua				106-22-9.mol
Chebi:7												daidaihua				498-15-7.mol
Homoeriodictyol												daidaihua				446-71-9.mol
Eucarvone												daidaihua				503-93-5.mol
Farnesene												daidaihua				502-61-4.mol
Digallate												daidaihua				536-08-3.mol
()-Terpinen-4-Ol												daidaihua				2438-10-0.mol
Β-Terpineol												daidaihua				138-87-4.mol
(+)-Cycloolivil												daidaihua				3064-05-9.mol
Linoleic												daidaihua				60-33-3.mol
Hexatriacontane												daidaihua				630-06-8.mol
Terpilene												daidaihua				99-86-5.mol
N-Triacontanol												daidaihua				593-50-0.mol
Alpha-Ocimene												daidaihua				502-99-8.mol
(1R,5R,7S)-4,7-Dimethyl-7-(4-Methylpent-3-Enyl)Bicyclo[3.1.1]Hept-3-Ene												daidaihua				79-92-5.mol
Docosane												daidaihua				629-97-0.mol
Melatonin												daidaihua				73-31-4.mol
Malathion												daidaihua				97-67-6.mol
Geniposidic Acid												daidaihua				27741-01-1.mol
Alpha-Cubebene												daidaihua				17699-14-8.mol
Heptacosane												daidaihua				593-49-7.mol
Hesperetin												daidaihua				520-33-2.mol
3-Hexenol												daidaihua				928-96-1.mol
Terragon												daidaihua				140-67-0.mol
Zinc01850974												daidaihua				76-22-2.mol
Wln: Qv4												daidaihua				109-52-4.mol
Dunnisinin												daidaihua				102237317.mol
Chlorogenin												daidaihua				562-34-5.mol
7-Hydroxycoumarin												daidaihua				93-35-6.mol
Nerolidyl Acetate												daidaihua				2306-78-7.mol
Globulol												daidaihua				489-41-8.mol
Phenylacetic acid												daidaihua				103-82-2.mol
Tocopherol												daidaihua				1406-18-4.mol
5,7-Dihydroxy-2-(3-Hydroxy-4-Methoxyphenyl)Chroman-4-One												daidaihua				520-26-3.mol
Nonacosanediol-6,8												daidaihua				96850-33-8.mol
Ombuin												daidaihua				529-40-8.mol
Acanthoside B												daidaihua				7374-79-0.mol
Yohimbine												daidaihua				146-48-5.mol
Eucommin A												daidaihua				99633-12-2.mol
(+)-Medioresinol Di-O-Beta-D-Glucopyranoside												daidaihua				88142-63-6.mol
(+)-Pinoresinol-Di-O-Β-D-Glucoside												daidaihua				63902-38-5.mol
Civetone												daidaihua				74244-64-7.mol
Cyclopamine												daidaihua				4449-51-8.mol
Dehydrodieugenol												daidaihua				4433-08-3.mol
Eucommiol												daidaihua				55930-44-4.mol
Eucommioside												daidaihua				82225-01-2.mol
Genioisidic Acid												daidaihua				27741-01-1.mol
Helenalin												daidaihua				6754-13-8.mol
Melafolone												daidaihua				129724-42-1.mol
Ulmoside												daidaihua				67708-72-9
Citrusin B												daidaihua				105279-10-5.mol
Flavonol												daidaihua				577-85-5.mol
9,10-Octadecadienoic Acid												daidaihua				4643-94-1.mol
(-)-Humulene epoxide II												daidaihua				19888-34-7.mol
2,7-Dimethylocta-2,6-Diene												daidaihua				16736-42-8.mol
Leaf Acetate												daidaihua				25152-87-8
Terpineol												daidaihua				8006-39-1.mol
1-Deoxyeucommiol												daidaihua				447411747.mol
Farnesyl Acetate												daidaihua				29548-30-9.mol
Betonicine												daidaihua				515-25-3.mol
Citreorosein												daidaihua				481-73-2.mol
Narirutin												daidaihua				14259-46-2.mol
Marmin												daidaihua				14957-38-1.mol
Auraptene												daidaihua				495-02-3.mol
L-Alanine												daidaihua				56-41-7.mol
Anthraquinone												daidaihua				84-65-1.mol
Citronellyl Acetate												daidaihua				150-84-5.mol
Citrulline												daidaihua				372-75-8.mol
Cocaine												daidaihua				50-36-2.mol
Creatine												daidaihua				57-00-1.mol
Dehydrodiconiferyl Alcohol 4,Γ'-Di-O-Β-D-Gluco-Pyranoside												daidaihua				528814-97-3.mol
Dulcitol												daidaihua				608-66-2.mol
Ephedrine												daidaihua				299-42-3.mol
(+)-Epipinoresinol												daidaihua				24404-50-0.mol
Epiquinidine												daidaihua				572-59-8.mol
Eucommiosidei												daidaihua				82225-01-2.mol
Genipingentiobioside												daidaihua				29307-60-6.mol
Geniposidicacid												daidaihua				27741-01-1.mol
Erythro-Guaiacylglycerol												daidaihua				890317-92-7.mol
Threo-Guaiacylglycerol												daidaihua				27391-16-8.mol
Hedyotol C4,4''-Di-O-Β-D-Glucopyranoside												daidaihua				97399-82-1.mol
5-Hydroxymethyl Furaldehyde												daidaihua				67-47-0.mol
3-Hydroxyproline												daidaihua				567-36-2.mol
Isomaltose												daidaihua				499-40-1.mol
Jasmone												daidaihua				488-10-8.mol
Koaburaside												daidaihua				41653-73-0.mol
Lirioresinol B Dimethyl Ether												daidaihua				13060-14-5.mol
(+)-Medioresinol Di-O-Β-D-Glucopyranoside												daidaihua				88142-63-6.mol
N-Methylanthranylamide												daidaihua				7505-81-9.mol
E-Nerolidol												daidaihua				40716-66-3.mol
Z-Nerolidol												daidaihua				142-50-7.mol
(−)-Olivil												daidaihua				2955-23-9.mol
Phenethylamine												daidaihua				64-04-0.mol
(+)-Pinoresinol												daidaihua				487-36-5.mol
Pinoresinol Dimethyl Ether												daidaihua				526-06-7.mol
Pinosylvin												daidaihua				22139-77-1.mol
Proline												daidaihua				344-25-2.mol
Spermidine												daidaihua				124-20-9.mol
Spermine												daidaihua				71-44-3.mol
Tabernaemontanine												daidaihua				2134-98-7.mol
Α-Terpineol												daidaihua				10482-56-1.mol
Terpinyl Acetate												daidaihua				80-26-2.mol
Testosterone												daidaihua				58-22-0.mol
Α-Tocopherol												daidaihua				59-02-9.mol
Ascorbic Acid												daidaihua				50-81-7.mol
Silymarin												daidaihua				65666-07-1.mol
Octopamine												daidaihua				104-14-3.mol
Caffeic Acid Dimethyl Ether												daidaihua				2316-26-9.mol
Caffetannic Acid												daidaihua				327-97-9.mol
(+) Epipinoresinol												daidaihua				10061-38-8.mol
Arginine												daidaihua				7004-12-8.mol
Tauremisin												daidaihua				3162-56-9.mol
Erythro-Beta-Hydroxy-L-Aspartic Acid												daidaihua				7298-98-8.mol
Gamma-Sitosterol												daidaihua				83-47-6.mol
Beta-Alanine												daidaihua				107-95-9.mol
Beta-Tyrosine												daidaihua				6049-54-3.mol
Citraurin Alpha												daidaihua				650-69-1.mol
Galactosamine												daidaihua				1772-03-8.mol
Glutamate												daidaihua				7528-09-8.mol
Glutamine												daidaihua				56-85-9.mol
Kojic Acid												daidaihua				501-30-4.mol
L - Proline												daidaihua				147-85-3.mol
L-Glutamine												daidaihua				56-85-9.mol
L-Proline												daidaihua				147-85-3.mol
Malondialdehyde												daidaihua				5578-67-6.mol
Methyl Anthranilate												daidaihua				134-20-3.mol
N-Methyl Proline												daidaihua				475-11-6.mol
Phenylephrine												daidaihua				59-42-7.mol
Trans-Ocimene												daidaihua				6874-10-8.mol
Tyrosine												daidaihua				60-18-4.mol
Vitamin B12												daidaihua				13422-55-4.mol
Vitamin P												daidaihua				520-26-3.mol
Naringin												daidaihua				10236-47-2.mol
