# Supplementary material for: Integrated UPLC/Q-TOF-MS/MS Analysis and Network Pharmacology to Reveal the Neuroprotective Mechanisms and Potential Pharmacological Ingredients of Aurantii Fructus Immaturus and Aurantii Fructus
Source: Pharmaceuticals (Basel). 2024 Feb 12;17(2):239. doi: 10.3390/ph17020239 (PMC10892462; doi:10.3390/ph17020239)
Supplement: Supplementary file 1 [file pharmaceuticals-17-00239-s001.zip › supplementary table S2.xlsx]

## Sheet: Sheet1
	Target	Common name	Uniprot ID	ChEMBL ID	Target Class	Probability*	Known actives (3D/2D)
1	Carbonic anhydrase XII	CA12	O43570	CHEMBL3242	Lyase	0.989976	20 / 43聽聽聽聽聽
1	Carbonic anhydrase IX	CA9	Q16790	CHEMBL3594	Lyase	0.989976	18 / 57聽聽聽聽聽
1	Epidermal growth factor receptor erbB1	EGFR	P00533	CHEMBL203	Kinase	0.265882	14 / 3聽聽聽聽聽
1	Carbonic anhydrase VII	CA7	P43166	CHEMBL2326	Lyase	0.265882	8 / 23聽聽聽聽聽
1	Xanthine dehydrogenase	XDH	P47989	CHEMBL1929	Oxidoreductase	0.225012	3 / 2聽聽聽聽聽
1	Carbonic anhydrase VA	CA5A	P35218	CHEMBL4789	Lyase	0.191772	4 / 11聽聽聽聽聽
1	Carbonic anhydrase II	CA2	P00918	CHEMBL205	Lyase	0.166646	44 / 9聽聽聽聽聽
1	Carbonic anhydrase III	CA3	P07451	CHEMBL2885	Lyase	0.166646	4 / 10聽聽聽聽聽
1	Estradiol 17-beta-dehydrogenase 3	HSD17B3	P37058	CHEMBL4234	Enzyme	0.158398	10 / 20聽聽聽聽聽
1	Carbonic anhydrase I	CA1	P00915	CHEMBL261	Lyase	0.158398	16 / 22聽聽聽聽聽
1	Carbonic anhydrase XIV	CA14	Q9ULX7	CHEMBL3510	Lyase	0.150098	7 / 18聽聽聽聽聽
1	Aldose reductase	AKR1B1	P15121	CHEMBL1900	Enzyme	0.141787	2 / 12聽聽聽聽聽
1	Monoamine oxidase A	MAOA	P21397	CHEMBL1951	Oxidoreductase	0.133391	0 / 42聽聽聽聽聽
1	G-protein coupled receptor 35	GPR35	Q9HC97	CHEMBL1293267	Family A G protein-coupled receptor	0.133391	0 / 2聽聽聽聽聽
1	Cyclin-dependent kinase 4/cyclin D1	CCND1 CDK4	P24385 P11802	CHEMBL1907601	Kinase	0.133391	0 / 1聽聽聽聽聽
1	Platelet-derived growth factor receptor beta	PDGFRB	P09619	CHEMBL1913	Kinase	0.133391	0 / 1聽聽聽聽聽
1	Vascular endothelial growth factor receptor 3	FLT4	P35916	CHEMBL1955	Kinase	0.133391	0 / 1聽聽聽聽聽
1	Insulin-like growth factor I receptor	IGF1R	P08069	CHEMBL1957	Kinase	0.133391	0 / 2聽聽聽聽聽
1	Insulin receptor	INSR	P06213	CHEMBL1981	Kinase	0.133391	0 / 1聽聽聽聽聽
1	Cyclin-dependent kinase 2/cyclin A	CDK2 CCNA1 CCNA2	P24941 P78396 P20248	CHEMBL2094128	Other cytosolic protein	0.133391	0 / 1聽聽聽聽聽
1	Focal adhesion kinase 1	PTK2	Q05397	CHEMBL2695	Kinase	0.133391	0 / 1聽聽聽聽聽
1	Serine/threonine-protein kinase PLK1	PLK1	P53350	CHEMBL3024	Kinase	0.133391	0 / 2聽聽聽聽聽
1	Casein kinase II alpha	CSNK2A1	P68400	CHEMBL3629	Kinase	0.133391	0 / 2聽聽聽聽聽
1	Hepatocyte growth factor receptor	MET	P08581	CHEMBL3717	Kinase	0.133391	0 / 2聽聽聽聽聽
1	Tyrosine-protein kinase TIE-2	TEK	Q02763	CHEMBL4128	Kinase	0.133391	0 / 1聽聽聽聽聽
1	Serine/threonine-protein kinase AKT	AKT1	P31749	CHEMBL4282	Kinase	0.133391	0 / 1聽聽聽聽聽
1	Beta-secretase 1	BACE1	P56817	CHEMBL4822	Protease	0.133391	0 / 4聽聽聽聽聽
1	Mitogen-activated protein kinase kinase kinase 8	MAP3K8	P41279	CHEMBL4899	Kinase	0.133391	0 / 1聽聽聽聽聽
1	Ephrin receptor	EPHB4	P54760	CHEMBL5147	Kinase	0.133391	0 / 1聽聽聽聽聽
1	Heat shock 70 kDa protein 1	HSPA1A	P0DMV8	CHEMBL5460	Other cytosolic protein	0.133391	0 / 1聽聽聽聽聽
1	NUAK family SNF1-like kinase 1	NUAK1	O60285	CHEMBL5784	Kinase	0.133391	0 / 1聽聽聽聽聽
1	Tyrosine-protein kinase FGR (by homology)	FGR	P09769	CHEMBL4454	Kinase	0.133391	0 / 1聽聽聽聽聽
1	Tyrosine-protein kinase Lyn (by homology)	LYN	P07948	CHEMBL3905	Kinase	0.133391	0 / 1聽聽聽聽聽
1	Myoglobin	MB	P02144	CHEMBL2406892	Unclassified protein	0.133391	1 / 0聽聽聽聽聽
1	Macrophage migration inhibitory factor	MIF	P14174	CHEMBL2085	Enzyme	0.133391	5 / 5聽聽聽聽聽
1	Ribonuclease H1	RNASEH1	O60930	CHEMBL5893	Enzyme	0.125076	1 / 0聽聽聽聽聽
1	Cytochrome P450 1A2	CYP1A2	P05177	CHEMBL3356	Cytochrome P450	0.125076	1 / 3聽聽聽聽聽
1	D-amino-acid oxidase	DAO	P14920	CHEMBL5485	Enzyme	0.125076	17 / 1聽聽聽聽聽
1	Glutathione reductase	GSR	P00390	CHEMBL2755	Oxidoreductase	0.125076	0 / 1聽聽聽聽聽
1	Quinone reductase 2	NQO2	P16083	CHEMBL3959	Enzyme	0.125076	1 / 0聽聽聽聽聽
1	Carbonic anhydrase IV	CA4	P22748	CHEMBL3729	Lyase	0.125076	4 / 11聽聽聽聽聽
1	Carbonic anhydrase VI	CA6	P23280	CHEMBL3025	Lyase	0.125076	2 / 9聽聽聽聽聽
1	Carbonic anhydrase XIII	CA13	Q8N1Q1	CHEMBL3912	Lyase	0.125076	1 / 26聽聽聽聽聽
1	Estrogen receptor alpha	ESR1	P03372	CHEMBL206	Nuclear receptor	0.125076	14 / 45聽聽聽聽聽
1	Estrogen receptor beta	ESR2	Q92731	CHEMBL242	Nuclear receptor	0.125076	16 / 65聽聽聽聽聽
1	Dihydropteridine reductase	QDPR	P09417	CHEMBL3730	Enzyme	0.125076	1 / 0聽聽聽聽聽
1	Poly [ADP-ribose] polymerase-1	PARP1	P09874	CHEMBL3105	Enzyme	0.125076	4 / 0聽聽聽聽聽
1	Cyclin-dependent kinase 2/cyclin E1	CCNE1 CDK2	P24864 P24941	CHEMBL1907605	Kinase	0.125076	1 / 0聽聽聽聽聽
1	Protein tyrosine kinase 2 beta	PTK2B	Q14289	CHEMBL5469	Kinase	0.125076	1 / 0聽聽聽聽聽
1	Carbonic anhydrase VB	CA5B	Q9Y2D0	CHEMBL3969	Lyase	0.125076	3 / 12聽聽聽聽聽
1	Indoleamine 2,3-dioxygenase	IDO1	P14902	CHEMBL4685	Enzyme	0.125076	8 / 0聽聽聽聽聽
1	Serine/threonine-protein kinase Aurora-B	AURKB	Q96GD4	CHEMBL2185	Kinase	0.125076	2 / 3聽聽聽聽聽
1	Glycogen synthase kinase-3 beta	GSK3B	P49841	CHEMBL262	Kinase	0.125076	4 / 1聽聽聽聽聽
1	Vascular endothelial growth factor receptor 2	KDR	P35968	CHEMBL279	Kinase	0.125076	1 / 2聽聽聽聽聽
1	Aldo-keto-reductase family 1 member C3	AKR1C3	P42330	CHEMBL4681	Enzyme	0.116739	0 / 1聽聽聽聽聽
1	Aldo-keto reductase family 1 member C1	AKR1C1	Q04828	CHEMBL5905	Enzyme	0.116739	0 / 1聽聽聽聽聽
1	Alpha-synuclein	SNCA	P37840	CHEMBL6152	Unclassified protein	0.116739	5 / 0聽聽聽聽聽
1	Methionine aminopeptidase 2	METAP2	P50579	CHEMBL3922	Protease	0.116739	4 / 0聽聽聽聽聽
1	Aldehyde dehydrogenase	ALDH2	P05091	CHEMBL1935	Oxidoreductase	0.116739	0 / 2聽聽聽聽聽
1	Succinate semialdehyde dehydrogenase	ALDH5A1	P51649	CHEMBL1911	Oxidoreductase	0.116739	1 / 0聽聽聽聽聽
1	Gamma-amino-N-butyrate transaminase	ABAT	P80404	CHEMBL2044	Transferase	0.116739	2 / 0聽聽聽聽聽
1	Acetylcholinesterase	ACHE	P22303	CHEMBL220	Hydrolase	0.116739	0 / 23聽聽聽聽聽
1	Nuclear factor NF-kappa-B p105 subunit	NFKB1	P19838	CHEMBL3251	Other cytosolic protein	0.116739	0 / 2聽聽聽聽聽
1	Voltage-gated potassium channel subunit Kv1.3	KCNA3	P22001	CHEMBL4633	Voltage-gated ion channel	0.116739	0 / 8聽聽聽聽聽
2	Nitric oxide synthase, inducible	NOS2	P35228	CHEMBL4481	Enzyme	0.191772	31 / 15聽聽聽聽聽
2	Nitric-oxide synthase, brain	NOS1	P29475	CHEMBL3568	Enzyme	0.133391	20 / 11聽聽聽聽聽
3	Acetylcholinesterase	ACHE	P22303	CHEMBL220	Hydrolase	0.0898721	5 / 33聽聽聽聽聽
3	Cytochrome P450 1A2	CYP1A2	P05177	CHEMBL3356	Cytochrome P450	0.0898721	2 / 3聽聽聽聽聽
3	Carbonic anhydrase II	CA2	P00918	CHEMBL205	Lyase	0.062622	32 / 6聽聽聽聽聽
3	Carbonic anhydrase I	CA1	P00915	CHEMBL261	Lyase	0.0535561	25 / 14聽聽聽聽聽
3	Carbonic anhydrase XII	CA12	O43570	CHEMBL3242	Lyase	0.0535561	19 / 32聽聽聽聽聽
3	Carbonic anhydrase IX	CA9	Q16790	CHEMBL3594	Lyase	0.0535561	23 / 42聽聽聽聽聽
3	Voltage-gated potassium channel subunit Kv1.3	KCNA3	P22001	CHEMBL4633	Voltage-gated ion channel	0.0535561	0 / 13聽聽聽聽聽
3	Carbonic anhydrase VII	CA7	P43166	CHEMBL2326	Lyase	0.0535561	6 / 17聽聽聽聽聽
3	Carbonic anhydrase XIII	CA13	Q8N1Q1	CHEMBL3912	Lyase	0.0535561	6 / 19聽聽聽聽聽
3	Beta-secretase 1	BACE1	P56817	CHEMBL4822	Protease	0.0535561	4 / 7聽聽聽聽聽
3	Carbonyl reductase [NADPH] 1	CBR1	P16152	CHEMBL5586	Enzyme	0.0535561	0 / 1聽聽聽聽聽
3	Arachidonate 5-lipoxygenase	ALOX5	P09917	CHEMBL215	Oxidoreductase	0.0535561	15 / 1聽聽聽聽聽
3	Alkaline phosphatase, tissue-nonspecific isozyme	ALPL	P05186	CHEMBL5979	Enzyme	0.0535561	22 / 0聽聽聽聽聽
3	Serine/threonine-protein kinase Aurora-B	AURKB	Q96GD4	CHEMBL2185	Kinase	0.0535561	7 / 3聽聽聽聽聽
3	Serine/threonine-protein kinase Aurora-A	AURKA	O14965	CHEMBL4722	Kinase	0.0535561	13 / 1聽聽聽聽聽
3	Tyrosine-protein kinase JAK1	JAK1	P23458	CHEMBL2835	Kinase	0.0535561	16 / 0聽聽聽聽聽
3	Tyrosine-protein kinase JAK2	JAK2	O60674	CHEMBL2971	Kinase	0.0535561	19 / 0聽聽聽聽聽
3	PI3-kinase p110-alpha subunit	PIK3CA	P42336	CHEMBL4005	Enzyme	0.0535561	23 / 0聽聽聽聽聽
3	Monoamine oxidase B	MAOB	P27338	CHEMBL2039	Oxidoreductase	0.0535561	9 / 53聽聽聽聽聽
3	G-protein coupled receptor 35	GPR35	Q9HC97	CHEMBL1293267	Family A G protein-coupled receptor	0.0535561	0 / 1聽聽聽聽聽
3	Aldose reductase	AKR1B1	P15121	CHEMBL1900	Enzyme	0.0535561	0 / 19聽聽聽聽聽
3	Vascular endothelial growth factor receptor 3	FLT4	P35916	CHEMBL1955	Kinase	0.0535561	0 / 1聽聽聽聽聽
3	Insulin receptor	INSR	P06213	CHEMBL1981	Kinase	0.0535561	0 / 1聽聽聽聽聽
3	Hepatocyte growth factor receptor	MET	P08581	CHEMBL3717	Kinase	0.0535561	0 / 2聽聽聽聽聽
3	Serine/threonine-protein kinase PLK4	PLK4	O00444	CHEMBL3788	Kinase	0.0535561	0 / 1聽聽聽聽聽
3	Mitogen-activated protein kinase kinase kinase 8	MAP3K8	P41279	CHEMBL4899	Kinase	0.0535561	0 / 1聽聽聽聽聽
3	Ephrin receptor	EPHB4	P54760	CHEMBL5147	Kinase	0.0535561	0 / 1聽聽聽聽聽
3	Heat shock 70 kDa protein 1	HSPA1A	P0DMV8	CHEMBL5460	Other cytosolic protein	0.0535561	0 / 1聽聽聽聽聽
3	NUAK family SNF1-like kinase 1	NUAK1	O60285	CHEMBL5784	Kinase	0.0535561	0 / 1聽聽聽聽聽
3	Squalene monooxygenase (by homology)	SQLE	Q14534	CHEMBL3592	Enzyme	0.0535561	0 / 1聽聽聽聽聽
3	Tyrosine-protein kinase FGR (by homology)	FGR	P09769	CHEMBL4454	Kinase	0.0535561	0 / 1聽聽聽聽聽
3	Tyrosine-protein kinase Lyn (by homology)	LYN	P07948	CHEMBL3905	Kinase	0.0535561	0 / 1聽聽聽聽聽
3	Epidermal growth factor receptor erbB1	EGFR	P00533	CHEMBL203	Kinase	0.0535561	27 / 2聽聽聽聽聽
3	Monoamine oxidase A	MAOA	P21397	CHEMBL1951	Oxidoreductase	0.0535561	6 / 40聽聽聽聽聽
3	Melanin-concentrating hormone receptor 1	MCHR1	Q99705	CHEMBL344	Family A G protein-coupled receptor	0.0535561	6 / 0聽聽聽聽聽
3	Ribosomal protein S6 kinase 1	RPS6KB1	P23443	CHEMBL4501	Kinase	0.0535561	4 / 0聽聽聽聽聽
3	Toll-like receptor 4	TLR4	O00206	CHEMBL5255	Toll-like and Il-1 receptors	0.0535561	5 / 0聽聽聽聽聽
3	Poly [ADP-ribose] polymerase-1	PARP1	P09874	CHEMBL3105	Enzyme	0.0535561	7 / 0聽聽聽聽聽
3	Poly [ADP-ribose] polymerase 2	PARP2	Q9UGN5	CHEMBL5366	Enzyme	0.0535561	2 / 0聽聽聽聽聽
3	Carbonic anhydrase VI	CA6	P23280	CHEMBL3025	Lyase	0.0535561	4 / 6聽聽聽聽聽
3	Carbonic anhydrase XIV	CA14	Q9ULX7	CHEMBL3510	Lyase	0.0535561	4 / 12聽聽聽聽聽
3	Carbonic anhydrase IV	CA4	P22748	CHEMBL3729	Lyase	0.0535561	3 / 6聽聽聽聽聽
3	Carbonic anhydrase VA	CA5A	P35218	CHEMBL4789	Lyase	0.0535561	4 / 6聽聽聽聽聽
3	Serine/threonine-protein kinase AKT	AKT1	P31749	CHEMBL4282	Kinase	0.0535561	11 / 1聽聽聽聽聽
3	C-C chemokine receptor type 1	CCR1	P32246	CHEMBL2413	Family A G protein-coupled receptor	0.0535561	8 / 0聽聽聽聽聽
3	C-C chemokine receptor type 2	CCR2	P41597	CHEMBL4015	Family A G protein-coupled receptor	0.0535561	9 / 0聽聽聽聽聽
3	Trace amine-associated receptor 1	TAAR1	Q96RJ0	CHEMBL5857	Family A G protein-coupled receptor	0.0535561	4 / 0聽聽聽聽聽
4	Glutathione reductase	GSR	P00390	CHEMBL2755	Oxidoreductase	0.0238327	2 / 0聽聽聽聽聽
5	Cyclin-dependent kinase 1	CDK1	P06493	CHEMBL308	Kinase	0.226582	1 / 1聽聽聽聽聽
5	Vascular endothelial growth factor A	VEGFA	P15692	CHEMBL1783	Secreted protein	0.218248	0 / 4聽聽聽聽聽
5	Acidic fibroblast growth factor	FGF1	P05230	CHEMBL2120	Secreted protein	0.218248	0 / 7聽聽聽聽聽
5	Heparanase	HPSE	Q9Y251	CHEMBL3921	Enzyme	0.218248	0 / 5聽聽聽聽聽
5	Basic fibroblast growth factor	FGF2	P09038	CHEMBL3107	Secreted protein	0.12661	1 / 3聽聽聽聽聽
5	Galectin-4	LGALS4	P56470	CHEMBL1671608	Other cytosolic protein	0.118277	0 / 3聽聽聽聽聽
5	Galectin-3	LGALS3	P17931	CHEMBL4531	Other cytosolic protein	0.118277	0 / 4聽聽聽聽聽
5	Galectin-8	LGALS8	O00214	CHEMBL5475	Other cytosolic protein	0.118277	0 / 3聽聽聽聽聽
5	Heat shock protein HSP 90-alpha	HSP90AA1	P07900	CHEMBL3880	Other cytosolic protein	0.118277	0 / 3聽聽聽聽聽
5	Gamma-secretase	PSEN2 PSENEN NCSTN APH1A PSEN1 APH1B	P49810 Q9NZ42 Q92542 Q96BI3 P49768 Q8WW43	CHEMBL2094135	Protease	0.109946	0 / 12聽聽聽聽聽
5	Serotonin 2b (5-HT2b) receptor	HTR2B	P41595	CHEMBL1833	Family A G protein-coupled receptor	0.101614	0 / 1聽聽聽聽聽
5	Alpha-2a adrenergic receptor	ADRA2A	P08913	CHEMBL1867	Family A G protein-coupled receptor	0.101614	0 / 1聽聽聽聽聽
5	Adrenergic receptor alpha-2	ADRA2C	P18825	CHEMBL1916	Family A G protein-coupled receptor	0.101614	0 / 1聽聽聽聽聽
5	Alpha-2b adrenergic receptor	ADRA2B	P18089	CHEMBL1942	Family A G protein-coupled receptor	0.101614	0 / 1聽聽聽聽聽
5	Dopamine D1 receptor	DRD1	P21728	CHEMBL2056	Family A G protein-coupled receptor	0.101614	0 / 1聽聽聽聽聽
5	Dopamine D2 receptor	DRD2	P14416	CHEMBL217	Family A G protein-coupled receptor	0.101614	0 / 1聽聽聽聽聽
5	Alpha-1d adrenergic receptor	ADRA1D	P25100	CHEMBL223	Family A G protein-coupled receptor	0.101614	0 / 1聽聽聽聽聽
5	Serotonin 2a (5-HT2a) receptor	HTR2A	P28223	CHEMBL224	Family A G protein-coupled receptor	0.101614	0 / 1聽聽聽聽聽
5	Serotonin 2c (5-HT2c) receptor	HTR2C	P28335	CHEMBL225	Family A G protein-coupled receptor	0.101614	0 / 1聽聽聽聽聽
5	Dopamine D3 receptor	DRD3	P35462	CHEMBL234	Family A G protein-coupled receptor	0.101614	0 / 1聽聽聽聽聽
5	Cytochrome P450 2D6	CYP2D6	P10635	CHEMBL289	Cytochrome P450	0.101614	0 / 1聽聽聽聽聽
5	Serotonin 6 (5-HT6) receptor	HTR6	P50406	CHEMBL3371	Family A G protein-coupled receptor	0.101614	0 / 1聽聽聽聽聽
5	Alpha-1a adrenergic receptor (by homology)	ADRA1A	P35348	CHEMBL229	Family A G protein-coupled receptor	0.101614	0 / 1聽聽聽聽聽
5	Serotonin 1b (5-HT1b) receptor (by homology)	HTR1B	P28222	CHEMBL1898	Family A G protein-coupled receptor	0.101614	0 / 1聽聽聽聽聽
5	Nuclear receptor ROR-gamma	RORC	P51449	CHEMBL1741186	Nuclear receptor	0.101614	0 / 2聽聽聽聽聽
5	Signal transducer and activator of transcription 3	STAT3	P40763	CHEMBL4026	Transcription factor	0.101614	0 / 7聽聽聽聽聽
5	Glutamate carboxypeptidase II	FOLH1	Q04609	CHEMBL1892	Protease	0.101614	13 / 0聽聽聽聽聽
5	Carbonic anhydrase II	CA2	P00918	CHEMBL205	Lyase	0.101614	18 / 30聽聽聽聽聽
5	Carbonic anhydrase I	CA1	P00915	CHEMBL261	Lyase	0.101614	16 / 19聽聽聽聽聽
5	Carbonic anhydrase XII	CA12	O43570	CHEMBL3242	Lyase	0.101614	14 / 16聽聽聽聽聽
5	Carbonic anhydrase IX	CA9	Q16790	CHEMBL3594	Lyase	0.101614	14 / 18聽聽聽聽聽
5	Vanilloid receptor	TRPV1	Q8NER1	CHEMBL4794	Voltage-gated ion channel	0.101614	0 / 1聽聽聽聽聽
6	Kappa Opioid receptor	OPRK1	P41145	CHEMBL237	Family A G protein-coupled receptor	0.253226	259 / 194聽聽聽聽聽
6	Delta opioid receptor	OPRD1	P41143	CHEMBL236	Family A G protein-coupled receptor	0.195036	101 / 32聽聽聽聽聽
6	Mu opioid receptor	OPRM1	P35372	CHEMBL233	Family A G protein-coupled receptor	0.14515	152 / 56聽聽聽聽聽
6	P2X purinoceptor 3	P2RX3	P56373	CHEMBL2998	Ligand-gated ion channel	0.120226	334 / 0聽聽聽聽聽
6	Gamma-secretase	PSEN2 PSENEN NCSTN APH1A PSEN1 APH1B	P49810 Q9NZ42 Q92542 Q96BI3 P49768 Q8WW43	CHEMBL2094135	Protease	0.120226	104 / 0聽聽聽聽聽
6	Muscarinic acetylcholine receptor M3	CHRM3	P20309	CHEMBL245	Family A G protein-coupled receptor	0.120226	61 / 0聽聽聽聽聽
6	MAP kinase ERK2	MAPK1	P28482	CHEMBL4040	Kinase	0.120226	177 / 0聽聽聽聽聽
6	p53-binding protein Mdm-2	MDM2	Q00987	CHEMBL5023	Other nuclear protein	0.120226	144 / 0聽聽聽聽聽
6	Caspase-3	CASP3	P42574	CHEMBL2334	Protease	0.120226	104 / 0聽聽聽聽聽
6	Glycogen synthase kinase-3 beta	GSK3B	P49841	CHEMBL262	Kinase	0.120226	103 / 0聽聽聽聽聽
6	Glycogen synthase kinase-3 alpha	GSK3A	P49840	CHEMBL2850	Kinase	0.120226	16 / 0聽聽聽聽聽
6	Caspase-7	CASP7	P55210	CHEMBL3468	Protease	0.120226	64 / 0聽聽聽聽聽
6	Dual specificity mitogen-activated protein kinase kinase 1	MAP2K1	Q02750	CHEMBL3587	Kinase	0.120226	150 / 0聽聽聽聽聽
6	PI3-kinase p110-delta subunit	PIK3CD	O00329	CHEMBL3130	Enzyme	0.120226	242 / 0聽聽聽聽聽
6	Cathepsin K	CTSK	P43235	CHEMBL268	Protease	0.120226	80 / 0聽聽聽聽聽
6	Cathepsin S	CTSS	P25774	CHEMBL2954	Protease	0.120226	132 / 0聽聽聽聽聽
6	Proteasome subunit beta type-8	PSMB8	P28062	CHEMBL5620	Protease	0.120226	16 / 0聽聽聽聽聽
6	Leucine-rich repeat serine/threonine-protein kinase 2	LRRK2	Q5S007	CHEMBL1075104	Kinase	0.120226	140 / 0聽聽聽聽聽
6	Beta-secretase 1	BACE1	P56817	CHEMBL4822	Protease	0.120226	201 / 0聽聽聽聽聽
6	Serine/threonine-protein kinase mTOR	MTOR	P42345	CHEMBL2842	Kinase	0.120226	183 / 0聽聽聽聽聽
6	PI3-kinase p110-alpha subunit	PIK3CA	P42336	CHEMBL4005	Enzyme	0.120226	490 / 0聽聽聽聽聽
6	Cyclin-dependent kinase 2/cyclin E1	CCNE1 CDK2	P24864 P24941	CHEMBL1907605	Kinase	0.120226	31 / 0聽聽聽聽聽
6	Dopamine D2 receptor (by homology)	DRD2	P14416	CHEMBL217	Family A G protein-coupled receptor	0.120226	110 / 0聽聽聽聽聽
6	Beta secretase 2	BACE2	Q9Y5Z0	CHEMBL2525	Protease	0.120226	16 / 0聽聽聽聽聽
6	Vascular endothelial growth factor receptor 2	KDR	P35968	CHEMBL279	Kinase	0.120226	235 / 0聽聽聽聽聽
6	Cyclin-dependent kinase 2	CDK2	P24941	CHEMBL301	Kinase	0.120226	118 / 0聽聽聽聽聽
6	Cytochrome P450 51	CYP51A1	Q16850	CHEMBL3849	Cytochrome P450	0.120226	10 / 0聽聽聽聽聽
6	TNF-alpha	TNF	P01375	CHEMBL1825	Secreted protein	0.120226	4 / 0聽聽聽聽聽
6	C5a anaphylatoxin chemotactic receptor	C5AR1	P21730	CHEMBL2373	Family A G protein-coupled receptor	0.120226	20 / 0聽聽聽聽聽
6	11-beta-hydroxysteroid dehydrogenase 1	HSD11B1	P28845	CHEMBL4235	Enzyme	0.120226	271 / 0聽聽聽聽聽
6	Interleukin-1 receptor-associated kinase 4	IRAK4	Q9NWZ3	CHEMBL3778	Kinase	0.120226	29 / 0聽聽聽聽聽
6	P2X purinoceptor 7	P2RX7	Q99572	CHEMBL4805	Ligand-gated ion channel	0.120226	38 / 0聽聽聽聽聽
6	Vanilloid receptor (by homology)	TRPV1	Q8NER1	CHEMBL4794	Voltage-gated ion channel	0.120226	124 / 0聽聽聽聽聽
6	Caspase-1	CASP1	P29466	CHEMBL4801	Protease	0.120226	89 / 0聽聽聽聽聽
6	C-C chemokine receptor type 1	CCR1	P32246	CHEMBL2413	Family A G protein-coupled receptor	0.120226	87 / 0聽聽聽聽聽
6	Prolyl endopeptidase	PREP	P48147	CHEMBL3202	Protease	0.120226	3 / 0聽聽聽聽聽
6	Fibroblast activation protein alpha (by homology)	FAP	Q12884	CHEMBL4683	Protease	0.120226	4 / 0聽聽聽聽聽
6	Cyclin-dependent kinase 5/CDK5 activator 1	CDK5R1 CDK5	Q15078 Q00535	CHEMBL1907600	Kinase	0.120226	72 / 0聽聽聽聽聽
6	Muscarinic acetylcholine receptor M2 (by homology)	CHRM2	P08172	CHEMBL211	Family A G protein-coupled receptor	0.120226	47 / 0聽聽聽聽聽
6	Muscarinic acetylcholine receptor M1 (by homology)	CHRM1	P11229	CHEMBL216	Family A G protein-coupled receptor	0.120226	54 / 0聽聽聽聽聽
6	Dual-specificity tyrosine-phosphorylation regulated kinase 1A	DYRK1A	Q13627	CHEMBL2292	Kinase	0.120226	47 / 0聽聽聽聽聽
6	Androgen Receptor	AR	P10275	CHEMBL1871	Nuclear receptor	0.120226	169 / 0聽聽聽聽聽
6	Complement factor D	CFD	P00746	CHEMBL2176771	Protease	0.120226	60 / 0聽聽聽聽聽
6	Telomerase reverse transcriptase	TERT	O14746	CHEMBL2916	Enzyme	0.120226	5 / 0聽聽聽聽聽
6	Apoptosis regulator Bcl-X	BCL2L1	Q07817	CHEMBL4625	Other ion channel	0.120226	5 / 0聽聽聽聽聽
6	Protein Wnt-3a	WNT3A	P56704	CHEMBL1255137	Unclassified protein	0.120226	21 / 0聽聽聽聽聽
6	Muscarinic acetylcholine receptor M4	CHRM4	P08173	CHEMBL1821	Family A G protein-coupled receptor	0.120226	24 / 0聽聽聽聽聽
6	Glucocorticoid receptor	NR3C1	P04150	CHEMBL2034	Nuclear receptor	0.120226	112 / 0聽聽聽聽聽
6	Muscarinic acetylcholine receptor M5	CHRM5	P08912	CHEMBL2035	Family A G protein-coupled receptor	0.120226	21 / 0聽聽聽聽聽
6	Oxytocin receptor	OXTR	P30559	CHEMBL2049	Family A G protein-coupled receptor	0.120226	27 / 0聽聽聽聽聽
6	Poly [ADP-ribose] polymerase-1	PARP1	P09874	CHEMBL3105	Enzyme	0.120226	68 / 0聽聽聽聽聽
6	Matrix metalloproteinase 1	MMP1	P03956	CHEMBL332	Protease	0.120226	125 / 0聽聽聽聽聽
6	Poly [ADP-ribose] polymerase 2	PARP2	Q9UGN5	CHEMBL5366	Enzyme	0.120226	4 / 0聽聽聽聽聽
6	Tankyrase-2	TNKS2	Q9H2K2	CHEMBL6154	Enzyme	0.120226	31 / 0聽聽聽聽聽
6	G protein-coupled receptor kinase 7	GRK7	Q8WTQ7	CHEMBL1075133	Kinase	0.120226	3 / 0聽聽聽聽聽
6	Serine/threonine-protein kinase 38	STK38	Q15208	CHEMBL1075155	Kinase	0.120226	2 / 0聽聽聽聽聽
6	Homeodomain-interacting protein kinase 4	HIPK4	Q8NE63	CHEMBL1075167	Kinase	0.120226	3 / 0聽聽聽聽聽
6	Serine/threonine-protein kinase/endoribonuclease IRE1	ERN1	O75460	CHEMBL1163101	Enzyme	0.120226	5 / 0聽聽聽聽聽
6	Serine/threonine-protein kinase OSR1	OXSR1	O95747	CHEMBL1163104	Kinase	0.120226	2 / 0聽聽聽聽聽
6	STE20/SPS1-related proline-alanine-rich protein kinase	STK39	Q9UEW8	CHEMBL1163108	Kinase	0.120226	2 / 0聽聽聽聽聽
6	Mitogen-activated protein kinase kinase kinase 13	MAP3K13	O43283	CHEMBL1163124	Kinase	0.120226	2 / 0聽聽聽聽聽
6	Serine/threonine-protein kinase ICK	ICK	Q9UPZ9	CHEMBL1163126	Kinase	0.120226	2 / 0聽聽聽聽聽
6	Mitogen-activated protein kinase kinase kinase 15	MAP3K15	Q6ZN16	CHEMBL1163127	Kinase	0.120226	2 / 0聽聽聽聽聽
6	Microtubule-associated serine/threonine-protein kinase 1	MAST1	Q9Y2H9	CHEMBL1163128	Kinase	0.120226	2 / 0聽聽聽聽聽
6	Serine/threonine-protein kinase SBK1	SBK1	Q52WX2	CHEMBL1163129	Kinase	0.120226	3 / 0聽聽聽聽聽
6	Hormonally up-regulated neu tumor-associated kinase	HUNK	P57058	CHEMBL1795165	Enzyme	0.120226	2 / 0聽聽聽聽聽
6	Tyrosine-protein kinase FYN	FYN	P06241	CHEMBL1841	Kinase	0.120226	9 / 0聽聽聽聽聽
6	Macrophage colony stimulating factor receptor	CSF1R	P07333	CHEMBL1844	Kinase	0.120226	59 / 0聽聽聽聽聽
6	Tyrosine-protein kinase ABL	ABL1	P00519	CHEMBL1862	Kinase	0.120226	62 / 0聽聽聽聽聽
6	Vascular endothelial growth factor receptor 1	FLT1	P17948	CHEMBL1868	Kinase	0.120226	18 / 0聽聽聽聽聽
6	Serine/threonine-protein kinase PRP4 homolog	PRPF4B	Q13523	CHEMBL1908382	Enzyme	0.120226	2 / 0聽聽聽聽聽
6	SNF-related serine/threonine-protein kinase	SNRK	Q9NRH2	CHEMBL1908384	Enzyme	0.120226	1 / 0聽聽聽聽聽
6	Dual serine/threonine and tyrosine protein kinase	DSTYK	Q6XUX3	CHEMBL1908386	Enzyme	0.120226	2 / 0聽聽聽聽聽
6	Mitogen-activated protein kinase kinase kinase 12	MAP3K12	Q12852	CHEMBL1908389	Enzyme	0.120226	6 / 0聽聽聽聽聽
6	Platelet-derived growth factor receptor beta	PDGFRB	P09619	CHEMBL1913	Kinase	0.120226	21 / 0聽聽聽聽聽
6	Stem cell growth factor receptor	KIT	P10721	CHEMBL1936	Kinase	0.120226	36 / 0聽聽聽聽聽
6	Vascular endothelial growth factor receptor 3	FLT4	P35916	CHEMBL1955	Kinase	0.120226	10 / 0聽聽聽聽聽
6	Tyrosine-protein kinase receptor FLT3	FLT3	P36888	CHEMBL1974	Kinase	0.120226	55 / 0聽聽聽聽聽
6	Insulin receptor	INSR	P06213	CHEMBL1981	Kinase	0.120226	11 / 0聽聽聽聽聽
6	Inhibitor of nuclear factor kappa B kinase beta subunit	IKBKB	O14920	CHEMBL1991	Kinase	0.120226	19 / 0聽聽聽聽聽
6	Platelet-derived growth factor receptor alpha	PDGFRA	P16234	CHEMBL2007	Kinase	0.120226	7 / 0聽聽聽聽聽
6	Epidermal growth factor receptor erbB1	EGFR	P00533	CHEMBL203	Kinase	0.120226	276 / 0聽聽聽聽聽
6	Kinesin-1 heavy chain/ Tyrosine-protein kinase receptor RET	RET	P07949	CHEMBL2041	Kinase	0.120226	15 / 0聽聽聽聽聽
6	Tyrosine-protein kinase YES	YES1	P07947	CHEMBL2073	Kinase	0.120226	7 / 0聽聽聽聽聽
6	Protein farnesyltransferase	FNTA FNTB	P49354 P49356	CHEMBL2094108	Enzyme	0.120226	36 / 0聽聽聽聽聽
6	Geranylgeranyl transferase type I	PGGT1B FNTA	P53609 P49354	CHEMBL2095164	Enzyme	0.120226	8 / 0聽聽聽聽聽
6	Dual specificity mitogen-activated protein kinase kinase 3	MAP2K3	P46734	CHEMBL2109	Kinase	0.120226	2 / 0聽聽聽聽聽
6	AMP-activated protein kinase, alpha-2 subunit	PRKAA2	P54646	CHEMBL2116	Kinase	0.120226	2 / 0聽聽聽聽聽
6	Tyrosine-protein kinase JAK3	JAK3	P52333	CHEMBL2148	Kinase	0.120226	133 / 0聽聽聽聽聽
6	Dual specificity mitogen-activated protein kinase kinase 6	MAP2K6	P52564	CHEMBL2171	Kinase	0.120226	2 / 0聽聽聽聽聽
6	Serine/threonine-protein kinase Aurora-B	AURKB	Q96GD4	CHEMBL2185	Kinase	0.120226	65 / 0聽聽聽聽聽
6	Serotonin 2a (5-HT2a) receptor (by homology)	HTR2A	P28223	CHEMBL224	Family A G protein-coupled receptor	0.120226	69 / 0聽聽聽聽聽
6	Tyrosine-protein kinase BLK	BLK	P51451	CHEMBL2250	Kinase	0.120226	6 / 0聽聽聽聽聽
6	Ribosomal protein S6 kinase alpha 3	RPS6KA3	P51812	CHEMBL2345	Kinase	0.120226	9 / 0聽聽聽聽聽
6	Phosphorylase kinase gamma subunit 2	PHKG2	P15735	CHEMBL2349	Kinase	0.120226	3 / 0聽聽聽聽聽
6	Casein kinase I gamma 1	CSNK1G1	Q9HCP0	CHEMBL2426	Kinase	0.120226	2 / 0聽聽聽聽聽
6	Myosin light chain kinase, smooth muscle	MYLK	Q15746	CHEMBL2428	Kinase	0.120226	4 / 0聽聽聽聽聽
6	Death-associated protein kinase 3	DAPK3	O43293	CHEMBL2468	Kinase	0.120226	3 / 0聽聽聽聽聽
6	CaM kinase I alpha	CAMK1	Q14012	CHEMBL2493	Kinase	0.120226	3 / 0聽聽聽聽聽
6	CaM kinase IV	CAMK4	Q16566	CHEMBL2494	Kinase	0.120226	2 / 0聽聽聽聽聽
7	Histamine H3 receptor	HRH3	Q9Y5N1	CHEMBL264	Family A G protein-coupled receptor	0.112042	128 / 0聽聽聽聽聽
7	Proteinase-activated receptor 1	F2R	P25116	CHEMBL3974	Family A G protein-coupled receptor	0.112042	77 / 0聽聽聽聽聽
7	Nicotinamide phosphoribosyltransferase	NAMPT	P43490	CHEMBL1744525	Enzyme	0.112042	130 / 0聽聽聽聽聽
7	Serotonin 2b (5-HT2b) receptor	HTR2B	P41595	CHEMBL1833	Family A G protein-coupled receptor	0.112042	113 / 0聽聽聽聽聽
7	Serotonin 2a (5-HT2a) receptor	HTR2A	P28223	CHEMBL224	Family A G protein-coupled receptor	0.112042	304 / 0聽聽聽聽聽
7	Serotonin 2c (5-HT2c) receptor	HTR2C	P28335	CHEMBL225	Family A G protein-coupled receptor	0.112042	265 / 0聽聽聽聽聽
7	Vascular endothelial growth factor receptor 1	FLT1	P17948	CHEMBL1868	Kinase	0.112042	155 / 0聽聽聽聽聽
7	Platelet-derived growth factor receptor beta	PDGFRB	P09619	CHEMBL1913	Kinase	0.112042	97 / 0聽聽聽聽聽
7	Anandamide amidohydrolase	FAAH	O00519	CHEMBL2243	Enzyme	0.112042	333 / 0聽聽聽聽聽
7	Vascular endothelial growth factor receptor 2	KDR	P35968	CHEMBL279	Kinase	0.112042	812 / 0聽聽聽聽聽
7	Stem cell growth factor receptor	KIT	P10721	CHEMBL1936	Kinase	0.112042	142 / 0聽聽聽聽聽
7	Methionine aminopeptidase 2	METAP2	P50579	CHEMBL3922	Protease	0.112042	65 / 0聽聽聽聽聽
7	Protein farnesyltransferase	FNTA FNTB	P49354 P49356	CHEMBL2094108	Enzyme	0.112042	451 / 2聽聽聽聽聽
7	Cytochrome P450 17A1	CYP17A1	P05093	CHEMBL3522	Cytochrome P450	0.112042	203 / 0聽聽聽聽聽
7	Peregrin	BRPF1	P55201	CHEMBL3132741	Reader	0.112042	40 / 0聽聽聽聽聽
7	CDC7/DBF4 (Cell division cycle 7-related protein kinase/Activator of S phase kinase)	CDC7	O00311	CHEMBL5443	Kinase	0.112042	122 / 0聽聽聽聽聽
7	Inosine-5'-monophosphate dehydrogenase 2	IMPDH2	P12268	CHEMBL2002	Oxidoreductase	0.112042	45 / 0聽聽聽聽聽
7	Tyrosine-protein kinase JAK1	JAK1	P23458	CHEMBL2835	Kinase	0.112042	203 / 0聽聽聽聽聽
7	Tyrosine-protein kinase JAK2	JAK2	O60674	CHEMBL2971	Kinase	0.112042	421 / 0聽聽聽聽聽
7	Kir3.1/Kir3.4	KCNJ5 KCNJ3	P48544 P48549	CHEMBL3038488	Voltage-gated ion channel	0.112042	41 / 0聽聽聽聽聽
7	Kir3.1/Kir3.2	KCNJ6 KCNJ3	P48051 P48549	CHEMBL3038489	Voltage-gated ion channel	0.112042	43 / 0聽聽聽聽聽
7	Tankyrase-2	TNKS2	Q9H2K2	CHEMBL6154	Enzyme	0.112042	93 / 0聽聽聽聽聽
7	Serine/threonine-protein kinase RAF	RAF1	P04049	CHEMBL1906	Kinase	0.112042	85 / 0聽聽聽聽聽
7	MAP kinase p38 alpha	MAPK14	Q16539	CHEMBL260	Kinase	0.112042	1046 / 0聽聽聽聽聽
7	Induced myeloid leukemia cell differentiation protein Mcl-1	MCL1	Q07820	CHEMBL4361	Other cytosolic protein	0.112042	51 / 0聽聽聽聽聽
7	Isocitrate dehydrogenase [NADP] cytoplasmic	IDH1	O75874	CHEMBL2007625	Enzyme	0.112042	298 / 0聽聽聽聽聽
7	N-acylsphingosine-amidohydrolase (by homology)	NAAA	Q02083	CHEMBL4349	Enzyme	0.112042	82 / 0聽聽聽聽聽
7	Transitional endoplasmic reticulum ATPase	VCP	P55072	CHEMBL1075145	Primary active transporter	0.112042	59 / 0聽聽聽聽聽
7	Cyclin-dependent kinase 4/cyclin D1	CCND1 CDK4	P24385 P11802	CHEMBL1907601	Kinase	0.112042	97 / 0聽聽聽聽聽
7	Cyclin-dependent kinase 2/cyclin E1	CCNE1 CDK2	P24864 P24941	CHEMBL1907605	Kinase	0.112042	100 / 0聽聽聽聽聽
7	Glucocorticoid receptor	NR3C1	P04150	CHEMBL2034	Nuclear receptor	0.112042	446 / 0聽聽聽聽聽
7	Cyclin-dependent kinase 1/cyclin B	CCNB3 CDK1 CCNB1 CCNB2	Q8WWL7 P06493 P14635 O95067	CHEMBL2094127	Other cytosolic protein	0.112042	99 / 0聽聽聽聽聽
7	SUMO-activating enzyme	SAE1 UBA2	Q9UBE0 Q9UBT2	CHEMBL2095174	Enzyme	0.112042	12 / 0聽聽聽聽聽
7	Glycogen synthase kinase-3 beta	GSK3B	P49841	CHEMBL262	Kinase	0.112042	447 / 0聽聽聽聽聽
7	Cyclin-dependent kinase 1	CDK1	P06493	CHEMBL308	Kinase	0.112042	129 / 0聽聽聽聽聽
7	Nuclear receptor ROR-gamma	RORC	P51449	CHEMBL1741186	Nuclear receptor	0.112042	148 / 0聽聽聽聽聽
7	Serotonin 6 (5-HT6) receptor	HTR6	P50406	CHEMBL3371	Family A G protein-coupled receptor	0.112042	284 / 0聽聽聽聽聽
7	Neuropeptide Y receptor type 5	NPY5R	Q15761	CHEMBL4561	Family A G protein-coupled receptor	0.112042	436 / 0聽聽聽聽聽
7	Epoxide hydrolase 1	EPHX1	P07099	CHEMBL1968	Protease	0.112042	137 / 0聽聽聽聽聽
7	Kinesin-like protein 1	KIF11	P52732	CHEMBL4581	Other cytosolic protein	0.112042	84 / 0聽聽聽聽聽
7	Phosphodiesterase 5A	PDE5A	O76074	CHEMBL1827	Phosphodiesterase	0.112042	324 / 0聽聽聽聽聽
7	Estrogen receptor beta	ESR2	Q92731	CHEMBL242	Nuclear receptor	0.112042	81 / 0聽聽聽聽聽
7	Cathepsin K	CTSK	P43235	CHEMBL268	Protease	0.112042	409 / 0聽聽聽聽聽
7	Urotensin II receptor	UTS2R	Q9UKP6	CHEMBL3764	Family A G protein-coupled receptor	0.112042	6 / 0聽聽聽聽聽
7	Protein tyrosine kinase 2 beta	PTK2B	Q14289	CHEMBL5469	Kinase	0.112042	20 / 0聽聽聽聽聽
7	Carbonic anhydrase II	CA2	P00918	CHEMBL205	Lyase	0.112042	628 / 0聽聽聽聽聽
7	Carbonic anhydrase XII	CA12	O43570	CHEMBL3242	Lyase	0.112042	339 / 0聽聽聽聽聽
7	Histamine H4 receptor	HRH4	Q9H3N8	CHEMBL3759	Family A G protein-coupled receptor	0.112042	126 / 0聽聽聽聽聽
7	Glucagon receptor	GCGR	P47871	CHEMBL1985	Family B G protein-coupled receptor	0.112042	65 / 0聽聽聽聽聽
7	Cannabinoid receptor 1	CNR1	P21554	CHEMBL218	Family A G protein-coupled receptor	0.112042	1500 / 0聽聽聽聽聽
7	Acyl coenzyme A:cholesterol acyltransferase	CES1	P23141	CHEMBL2265	Enzyme	0.112042	74 / 0聽聽聽聽聽
7	Short transient receptor potential channel 6	TRPC6	Q9Y210	CHEMBL2417347	Voltage-gated ion channel	0.112042	22 / 0聽聽聽聽聽
7	Short transient receptor potential channel 3	TRPC3	Q13507	CHEMBL2417348	Voltage-gated ion channel	0.112042	20 / 0聽聽聽聽聽
7	Orexin receptor 2	HCRTR2	O43614	CHEMBL4792	Family A G protein-coupled receptor	0.112042	865 / 0聽聽聽聽聽
7	Orexin receptor 1	HCRTR1	O43613	CHEMBL5113	Family A G protein-coupled receptor	0.112042	717 / 0聽聽聽聽聽
7	Serine/threonine-protein kinase B-raf	BRAF	P15056	CHEMBL5145	Kinase	0.112042	141 / 0聽聽聽聽聽
7	Bromodomain-containing protein 4	BRD4	O60885	CHEMBL1163125	Reader	0.112042	238 / 0聽聽聽聽聽
7	Receptor protein-tyrosine kinase erbB-2	ERBB2	P04626	CHEMBL1824	Kinase	0.112042	168 / 0聽聽聽聽聽
7	Glutamate [NMDA] receptor subunit epsilon 2	GRIN2B	Q13224	CHEMBL1904	Ligand-gated ion channel	0.112042	11 / 0聽聽聽聽聽
7	Epidermal growth factor receptor erbB1	EGFR	P00533	CHEMBL203	Kinase	0.112042	846 / 0聽聽聽聽聽
7	Gamma-secretase	PSEN2 PSENEN NCSTN APH1A PSEN1 APH1B	P49810 Q9NZ42 Q92542 Q96BI3 P49768 Q8WW43	CHEMBL2094135	Protease	0.112042	370 / 0聽聽聽聽聽
7	Cannabinoid receptor 2	CNR2	P34972	CHEMBL253	Family A G protein-coupled receptor	0.112042	1346 / 0聽聽聽聽聽
7	Hexokinase type IV	GCK	P35557	CHEMBL3820	Enzyme	0.112042	132 / 0聽聽聽聽聽
7	Dual specificity protein kinase CLK4	CLK4	Q9HAZ1	CHEMBL4203	Kinase	0.112042	59 / 0聽聽聽聽聽
7	Apoptosis regulator Bcl-2	BCL2	P10415	CHEMBL4860	Other ion channel	0.112042	33 / 0聽聽聽聽聽
7	Gonadotropin-releasing hormone receptor	GNRHR	P30968	CHEMBL1855	Family A G protein-coupled receptor	0.112042	15 / 0聽聽聽聽聽
7	Hepatocyte growth factor receptor	MET	P08581	CHEMBL3717	Kinase	0.112042	483 / 0聽聽聽聽聽
7	Transient receptor potential cation channel subfamily A member 1	TRPA1	O75762	CHEMBL6007	Voltage-gated ion channel	0.112042	42 / 0聽聽聽聽聽
7	Protein kinase C gamma (by homology)	PRKCG	P05129	CHEMBL2938	Kinase	0.112042	58 / 0聽聽聽聽聽
7	Cytochrome P450 11B1	CYP11B1	P15538	CHEMBL1908	Cytochrome P450	0.112042	361 / 0聽聽聽聽聽
7	Geranylgeranyl transferase type I	PGGT1B FNTA	P53609 P49354	CHEMBL2095164	Enzyme	0.112042	116 / 0聽聽聽聽聽
7	Acetylcholinesterase	ACHE	P22303	CHEMBL220	Hydrolase	0.112042	246 / 0聽聽聽聽聽
7	Epoxide hydratase	EPHX2	P34913	CHEMBL2409	Protease	0.112042	496 / 0聽聽聽聽聽
7	Cytochrome P450 11B2	CYP11B2	P19099	CHEMBL2722	Cytochrome P450	0.112042	414 / 0聽聽聽聽聽
7	Poly [ADP-ribose] polymerase-1	PARP1	P09874	CHEMBL3105	Enzyme	0.112042	348 / 0聽聽聽聽聽
7	Metabotropic glutamate receptor 2	GRM2	Q14416	CHEMBL5137	Family C G protein-coupled receptor	0.112042	111 / 0聽聽聽聽聽
7	Macrophage colony stimulating factor receptor	CSF1R	P07333	CHEMBL1844	Kinase	0.112042	136 / 0聽聽聽聽聽
7	Vascular endothelial growth factor receptor 3	FLT4	P35916	CHEMBL1955	Kinase	0.112042	41 / 0聽聽聽聽聽
7	Platelet-derived growth factor receptor alpha	PDGFRA	P16234	CHEMBL2007	Kinase	0.112042	39 / 0聽聽聽聽聽
7	Kinesin-1 heavy chain/ Tyrosine-protein kinase receptor RET	RET	P07949	CHEMBL2041	Kinase	0.112042	53 / 0聽聽聽聽聽
7	Transient receptor potential cation channel subfamily V member 4	TRPV4	Q9HBA0	CHEMBL3119	Voltage-gated ion channel	0.112042	11 / 0聽聽聽聽聽
7	Serotonin 7 (5-HT7) receptor	HTR7	P34969	CHEMBL3155	Family A G protein-coupled receptor	0.112042	101 / 0聽聽聽聽聽
7	Interleukin-1 receptor-associated kinase 4	IRAK4	Q9NWZ3	CHEMBL3778	Kinase	0.112042	33 / 0聽聽聽聽聽
7	Mixed lineage kinase 7	MAP3K20	Q9NYL2	CHEMBL3886	Kinase	0.112042	5 / 0聽聽聽聽聽
7	Cathepsin (B and K)	CTSB	P07858	CHEMBL4072	Protease	0.112042	196 / 0聽聽聽聽聽
7	Tyrosine-protein kinase FRK	FRK	P42685	CHEMBL4223	Kinase	0.112042	3 / 0聽聽聽聽聽
7	Tyrosine-protein kinase BRK	PTK6	Q13882	CHEMBL4601	Kinase	0.112042	19 / 0聽聽聽聽聽
7	Epithelial discoidin domain-containing receptor 1	DDR1	Q08345	CHEMBL5319	Kinase	0.112042	11 / 0聽聽聽聽聽
7	Citron Rho-interacting kinase	CIT	O14578	CHEMBL5579	Kinase	0.112042	2 / 0聽聽聽聽聽
7	Cell division protein kinase 8	CDK8	P49336	CHEMBL5719	Kinase	0.112042	29 / 0聽聽聽聽聽
7	Cell division cycle 2-like protein kinase 6	CDK19	Q9BWU1	CHEMBL6002	Kinase	0.112042	1 / 0聽聽聽聽聽
7	SPS1/STE20-related protein kinase YSK4	MAP3K19	Q56UN5	CHEMBL6191	Kinase	0.112042	5 / 0聽聽聽聽聽
7	Cholecystokinin A receptor (by homology)	CCKAR	P32238	CHEMBL1901	Family A G protein-coupled receptor	0.112042	24 / 0聽聽聽聽聽
7	Glutaminyl-peptide cyclotransferase	QPCT	Q16769	CHEMBL4508	Enzyme	0.112042	104 / 0聽聽聽聽聽
7	5-lipoxygenase activating protein	ALOX5AP	P20292	CHEMBL4550	Other cytosolic protein	0.112042	519 / 0聽聽聽聽聽
7	Apoptosis regulator Bcl-X	BCL2L1	Q07817	CHEMBL4625	Other ion channel	0.112042	18 / 0聽聽聽聽聽
7	P2X purinoceptor 7	P2RX7	Q99572	CHEMBL4805	Ligand-gated ion channel	0.112042	540 / 0聽聽聽聽聽
7	Bile acid receptor FXR	NR1H4	Q96RI1	CHEMBL2047	Nuclear receptor	0.112042	60 / 0聽聽聽聽聽
7	Arachidonate 5-lipoxygenase	ALOX5	P09917	CHEMBL215	Oxidoreductase	0.112042	204 / 0聽聽聽聽聽
7	LXR-alpha	NR1H3	Q13133	CHEMBL2808	Nuclear receptor	0.112042	66 / 0聽聽聽聽聽
8	Vascular endothelial growth factor A	VEGFA	P15692	CHEMBL1783	Secreted protein	0.0535561	0 / 2聽聽聽聽聽
8	Gamma-secretase	PSEN2 PSENEN NCSTN APH1A PSEN1 APH1B	P49810 Q9NZ42 Q92542 Q96BI3 P49768 Q8WW43	CHEMBL2094135	Protease	0.0535561	0 / 4聽聽聽聽聽
8	Acidic fibroblast growth factor	FGF1	P05230	CHEMBL2120	Secreted protein	0.0535561	0 / 5聽聽聽聽聽
8	Basic fibroblast growth factor	FGF2	P09038	CHEMBL3107	Secreted protein	0.0535561	0 / 3聽聽聽聽聽
8	Heparanase	HPSE	Q9Y251	CHEMBL3921	Enzyme	0.0535561	0 / 4聽聽聽聽聽
8	Cytidine deaminase	CDA	P32320	CHEMBL4502	Enzyme	0.0535561	31 / 0聽聽聽聽聽
8	Purine nucleoside phosphorylase	PNP	P00491	CHEMBL4338	Enzyme	0.0535561	49 / 0聽聽聽聽聽
8	Adenosine deaminase	ADA	P00813	CHEMBL1910	Hydrolase	0.0535561	11 / 0聽聽聽聽聽
8	Adenosine kinase	ADK	P55263	CHEMBL3589	Enzyme	0.0535561	53 / 0聽聽聽聽聽
8	Adenosylhomocysteinase	AHCY	P23526	CHEMBL2664	Enzyme	0.0535561	65 / 0聽聽聽聽聽
8	Adenosine A1 receptor (by homology)	ADORA1	P30542	CHEMBL226	Family A G protein-coupled receptor	0.0535561	141 / 0聽聽聽聽聽
8	Adenosine A2a receptor	ADORA2A	P29274	CHEMBL251	Family A G protein-coupled receptor	0.0535561	108 / 0聽聽聽聽聽
8	Thymidine kinase, cytosolic	TK1	P04183	CHEMBL2883	Transferase	0.0535561	10 / 0聽聽聽聽聽
8	Heat shock protein HSP 90-alpha	HSP90AA1	P07900	CHEMBL3880	Other cytosolic protein	0.0535561	1 / 3聽聽聽聽聽
8	MAP kinase ERK2	MAPK1	P28482	CHEMBL4040	Kinase	0.0535561	1 / 0聽聽聽聽聽
8	Bifunctional protein NCOAT	OGA	O60502	CHEMBL5921	Enzyme	0.0535561	41 / 0聽聽聽聽聽
8	Dipeptidyl peptidase IV	DPP4	P27487	CHEMBL284	Protease	0.0535561	3 / 0聽聽聽聽聽
8	Adenosine A3 receptor	ADORA3	P0DMS8	CHEMBL256	Family A G protein-coupled receptor	0.0535561	81 / 0聽聽聽聽聽
8	Thymidylate synthase (by homology)	TYMS	P04818	CHEMBL1952	Transferase	0.0535561	1 / 0聽聽聽聽聽
8	Beta-hexosaminidase subunit alpha	HEXA	P06865	CHEMBL1250415	Enzyme	0.0535561	1 / 0聽聽聽聽聽
8	Beta-N-acetyl-D-hexosaminidase-A/B	HEXB	P07686	CHEMBL5877	Enzyme	0.0535561	1 / 0聽聽聽聽聽
8	Alpha-L-fucosidase I	FUCA1	P04066	CHEMBL4176	Enzyme	0.0535561	25 / 0聽聽聽聽聽
8	Galectin-4	LGALS4	P56470	CHEMBL1671608	Other cytosolic protein	0.0535561	0 / 3聽聽聽聽聽
8	Galectin-8	LGALS8	O00214	CHEMBL5475	Other cytosolic protein	0.0535561	0 / 3聽聽聽聽聽
8	Cyclin-dependent kinase 1	CDK1	P06493	CHEMBL308	Kinase	0.0535561	1 / 1聽聽聽聽聽
8	Glyceraldehyde-3-phosphate dehydrogenase liver	GAPDH	P04406	CHEMBL2284	Oxidoreductase	0.0535561	2 / 0聽聽聽聽聽
8	Lysosomal alpha-glucosidase	GAA	P10253	CHEMBL2608	Hydrolase	0.0535561	7 / 0聽聽聽聽聽
8	Lysine-specific demethylase 4D-like	KDM4E	B2RXH2	CHEMBL1293226	Eraser	0.0535561	6 / 0聽聽聽聽聽
8	CDK9/cyclin T1	CDK9 CCNT1	P50750 O60563	CHEMBL2111389	Other cytosolic protein	0.0535561	1 / 0聽聽聽聽聽
8	Casein kinase II alpha	CSNK2A1	P68400	CHEMBL3629	Kinase	0.0535561	3 / 0聽聽聽聽聽
8	Prostaglandin E synthase	PTGES	O14684	CHEMBL5658	Enzyme	0.0535561	6 / 0聽聽聽聽聽
8	78 kDa glucose-regulated protein	HSPA5	P11021	CHEMBL1781865	Unclassified protein	0.0535561	3 / 0聽聽聽聽聽
8	Cyclin-dependent kinase 2/cyclin A	CDK2 CCNA1 CCNA2	P24941 P78396 P20248	CHEMBL2094128	Other cytosolic protein	0.0535561	3 / 0聽聽聽聽聽
8	Heat shock cognate 71 kDa protein	HSPA8	P11142	CHEMBL1275223	Other cytosolic protein	0.0535561	7 / 0聽聽聽聽聽
8	Induced myeloid leukemia cell differentiation protein Mcl-1	MCL1	Q07820	CHEMBL4361	Other cytosolic protein	0.0535561	1 / 0聽聽聽聽聽
8	Peptidyl-prolyl cis-trans isomerase NIMA-interacting 1	PIN1	Q13526	CHEMBL2288	Enzyme	0.0535561	1 / 0聽聽聽聽聽
8	Thrombin	F2	P00734	CHEMBL204	Protease	0.0535561	6 / 0聽聽聽聽聽
8	Serine/threonine-protein kinase PIM1	PIM1	P11309	CHEMBL2147	Kinase	0.0535561	1 / 0聽聽聽聽聽
8	T-cell protein-tyrosine phosphatase	PTPN2	P17706	CHEMBL3807	Phosphatase	0.0535561	4 / 0聽聽聽聽聽
8	Glutamate carboxypeptidase II	FOLH1	Q04609	CHEMBL1892	Protease	0.0535561	30 / 0聽聽聽聽聽
8	D-amino-acid oxidase	DAO	P14920	CHEMBL5485	Enzyme	0.0535561	10 / 0聽聽聽聽聽
8	Lysine-specific demethylase 4C	KDM4C	Q9H3R0	CHEMBL6175	Eraser	0.0535561	9 / 0聽聽聽聽聽
8	Muscle glycogen phosphorylase	PYGM	P11217	CHEMBL3526	Enzyme	0.0535561	16 / 0聽聽聽聽聽
8	Histone deacetylase 1	HDAC1	Q13547	CHEMBL325	Eraser	0.0535561	1 / 0聽聽聽聽聽
8	Dual specificity phosphatase Cdc25A	CDC25A	P30304	CHEMBL3775	Phosphatase	0.0535561	3 / 0聽聽聽聽聽
8	Dual specificity phosphatase Cdc25B	CDC25B	P30305	CHEMBL4804	Phosphatase	0.0535561	2 / 0聽聽聽聽聽
8	Glycogen synthase kinase-3 beta	GSK3B	P49841	CHEMBL262	Kinase	0.0535561	2 / 0聽聽聽聽聽
8	Gamma-glutamyl hydrolase	GGH	Q92820	CHEMBL2223	Protease	0.0535561	1 / 0聽聽聽聽聽
8	Caspase-3	CASP3	P42574	CHEMBL2334	Protease	0.0535561	20 / 0聽聽聽聽聽
8	Caspase-6	CASP6	P55212	CHEMBL3308	Protease	0.0535561	2 / 0聽聽聽聽聽
8	Caspase-7	CASP7	P55210	CHEMBL3468	Protease	0.0535561	2 / 0聽聽聽聽聽
8	Caspase-8	CASP8	Q14790	CHEMBL3776	Protease	0.0535561	1 / 0聽聽聽聽聽
8	Caspase-2	CASP2	P42575	CHEMBL4884	Protease	0.0535561	2 / 0聽聽聽聽聽
9	Angiotensin-converting enzyme	ACE	P12821	CHEMBL1808	Protease	0.0544879	0 / 63聽聽聽聽聽
9	Renin	REN	P00797	CHEMBL286	Protease	0.0544879	0 / 13聽聽聽聽聽
9	Thrombin	F2	P00734	CHEMBL204	Protease	0.0339707	0 / 7聽聽聽聽聽
9	Leukotriene A4 hydrolase	LTA4H	P09960	CHEMBL4618	Protease	0.0339707	0 / 5聽聽聽聽聽
9	Bile acid receptor FXR	NR1H4	Q96RI1	CHEMBL2047	Nuclear receptor	0.0238327	0 / 1聽聽聽聽聽
9	Integrin alpha-IIb/beta-3	ITGA2B ITGB3	P08514 P05106	CHEMBL2093869	Membrane receptor	0.0238327	0 / 9聽聽聽聽聽
9	Excitatory amino acid transporter 2	SLC1A2	P43004	CHEMBL4973	Electrochemical transporter	0.0238327	1 / 3聽聽聽聽聽
10	Angiotensin-converting enzyme (by homology)	ACE	P12821	CHEMBL1808	Protease	0.0439186	0 / 56聽聽聽聽聽
10	Renin	REN	P00797	CHEMBL286	Protease	0.0439186	0 / 13聽聽聽聽聽
10	Matrix metalloproteinase 2	MMP2	P08253	CHEMBL333	Protease	0.0439186	8 / 8聽聽聽聽聽
10	Excitatory amino acid transporter 2	SLC1A2	P43004	CHEMBL4973	Electrochemical transporter	0.0439186	0 / 2聽聽聽聽聽
11	ATP-citrate synthase	ACLY	P53396	CHEMBL3720	Enzyme	0.291516	0 / 1聽聽聽聽聽
11	Squalene synthetase (by homology)	FDFT1	P37268	CHEMBL3338	Enzyme	0.115731	0 / 1聽聽聽聽聽
11	Neuronal acetylcholine receptor protein alpha-7 subunit (by homology)	CHRNA7	P36544	CHEMBL2492	Ligand-gated ion channel	0.0981627	0 / 2聽聽聽聽聽
11	Egl nine homolog 1	EGLN1	Q9GZT9	CHEMBL5697	Oxidoreductase	0.0981627	0 / 2聽聽聽聽聽
11	HMG-CoA reductase	HMGCR	P04035	CHEMBL402	Oxidoreductase	0.0893705	0 / 1聽聽聽聽聽
11	Solute carrier family 22 member 6 (by homology)	SLC22A6	Q4U2R8	CHEMBL1641347	Electrochemical transporter	0.08057	0 / 2聽聽聽聽聽
12	Alpha-L-fucosidase I	FUCA1	P04066	CHEMBL4176	Enzyme	0.0339707	5 / 0聽聽聽聽聽
13	Heat shock protein HSP 90-alpha	HSP90AA1	P07900	CHEMBL3880	Other cytosolic protein	0.0339707	1 / 0聽聽聽聽聽
13	Alpha-L-fucosidase I	FUCA1	P04066	CHEMBL4176	Enzyme	0.0339707	4 / 0聽聽聽聽聽
14	Carbonic anhydrase XII	CA12	O43570	CHEMBL3242	Lyase	1	42 / 54聽聽聽聽聽
14	Carbonic anhydrase IX	CA9	Q16790	CHEMBL3594	Lyase	1	55 / 71聽聽聽聽聽
14	Carbonic anhydrase XIII	CA13	Q8N1Q1	CHEMBL3912	Lyase	1	4 / 27聽聽聽聽聽
14	Carbonic anhydrase VII	CA7	P43166	CHEMBL2326	Lyase	0.512184	20 / 25聽聽聽聽聽
14	Carbonic anhydrase I	CA1	P00915	CHEMBL261	Lyase	0.1846	49 / 30聽聽聽聽聽
14	Carbonic anhydrase XIV	CA14	Q9ULX7	CHEMBL3510	Lyase	0.174545	17 / 14聽聽聽聽聽
14	Carbonic anhydrase VA	CA5A	P35218	CHEMBL4789	Lyase	0.0823338	3 / 8聽聽聽聽聽
14	Carbonic anhydrase IV	CA4	P22748	CHEMBL3729	Lyase	0.0823338	2 / 8聽聽聽聽聽
14	Carbonic anhydrase VI	CA6	P23280	CHEMBL3025	Lyase	0.0517133	1 / 8聽聽聽聽聽
14	Carbonyl reductase [NADPH] 1	CBR1	P16152	CHEMBL5586	Enzyme	0.0414703	0 / 2聽聽聽聽聽
14	Carbonic anhydrase VB	CA5B	Q9Y2D0	CHEMBL3969	Lyase	0.0414703	1 / 8聽聽聽聽聽
14	Monoamine oxidase A	MAOA	P21397	CHEMBL1951	Oxidoreductase	0.0414703	21 / 71聽聽聽聽聽
14	Arachidonate 5-lipoxygenase	ALOX5	P09917	CHEMBL215	Oxidoreductase	0.0414703	17 / 1聽聽聽聽聽
14	Epidermal growth factor receptor erbB1	EGFR	P00533	CHEMBL203	Kinase	0.0414703	38 / 3聽聽聽聽聽
14	Carbonic anhydrase II	CA2	P00918	CHEMBL205	Lyase	0.0414703	66 / 9聽聽聽聽聽
14	Aldo-keto reductase family 1 member C1	AKR1C1	Q04828	CHEMBL5905	Enzyme	0.0414703	0 / 1聽聽聽聽聽
14	Steroid 5-alpha-reductase 1	SRD5A1	P18405	CHEMBL1787	Oxidoreductase	0.0414703	2 / 5聽聽聽聽聽
14	Xanthine dehydrogenase	XDH	P47989	CHEMBL1929	Oxidoreductase	0.0414703	2 / 2聽聽聽聽聽
14	Cyclin-dependent kinase 2/cyclin A	CDK2 CCNA1 CCNA2	P24941 P78396 P20248	CHEMBL2094128	Other cytosolic protein	0.0414703	13 / 1聽聽聽聽聽
14	Voltage-gated potassium channel subunit Kv1.3	KCNA3	P22001	CHEMBL4633	Voltage-gated ion channel	0.0414703	0 / 12聽聽聽聽聽
14	Monoamine oxidase B	MAOB	P27338	CHEMBL2039	Oxidoreductase	0.0312266	23 / 121聽聽聽聽聽
14	Vascular endothelial growth factor receptor 3	FLT4	P35916	CHEMBL1955	Kinase	0.0312266	0 / 1聽聽聽聽聽
14	Insulin receptor	INSR	P06213	CHEMBL1981	Kinase	0.0312266	0 / 1聽聽聽聽聽
14	Focal adhesion kinase 1	PTK2	Q05397	CHEMBL2695	Kinase	0.0312266	0 / 1聽聽聽聽聽
14	Serine/threonine-protein kinase PLK1	PLK1	P53350	CHEMBL3024	Kinase	0.0312266	0 / 2聽聽聽聽聽
14	Serine/threonine-protein kinase PLK4	PLK4	O00444	CHEMBL3788	Kinase	0.0312266	0 / 1聽聽聽聽聽
14	Tyrosine-protein kinase TIE-2	TEK	Q02763	CHEMBL4128	Kinase	0.0312266	0 / 1聽聽聽聽聽
14	Mitogen-activated protein kinase kinase kinase 8	MAP3K8	P41279	CHEMBL4899	Kinase	0.0312266	0 / 1聽聽聽聽聽
14	Heat shock 70 kDa protein 1	HSPA1A	P0DMV8	CHEMBL5460	Other cytosolic protein	0.0312266	0 / 1聽聽聽聽聽
14	NUAK family SNF1-like kinase 1	NUAK1	O60285	CHEMBL5784	Kinase	0.0312266	0 / 1聽聽聽聽聽
14	Tyrosine-protein kinase FGR (by homology)	FGR	P09769	CHEMBL4454	Kinase	0.0312266	0 / 1聽聽聽聽聽
14	Voltage-gated potassium channel subunit Kv1.5	KCNA5	P22460	CHEMBL4306	Voltage-gated ion channel	0.0312266	0 / 1聽聽聽聽聽
14	D-amino-acid oxidase	DAO	P14920	CHEMBL5485	Enzyme	0.0312266	15 / 1聽聽聽聽聽
14	Glycogen synthase kinase-3 beta	GSK3B	P49841	CHEMBL262	Kinase	0.0312266	24 / 1聽聽聽聽聽
14	Estrogen receptor beta	ESR2	Q92731	CHEMBL242	Nuclear receptor	0.0312266	3 / 61聽聽聽聽聽
14	Vascular endothelial growth factor receptor 2	KDR	P35968	CHEMBL279	Kinase	0.0312266	15 / 2聽聽聽聽聽
14	Aldo-keto-reductase family 1 member C3	AKR1C3	P42330	CHEMBL4681	Enzyme	0.0312266	1 / 1聽聽聽聽聽
14	Glutathione reductase	GSR	P00390	CHEMBL2755	Oxidoreductase	0.0312266	0 / 1聽聽聽聽聽
14	Cyclooxygenase-2	PTGS2	P35354	CHEMBL230	Oxidoreductase	0.0312266	6 / 7聽聽聽聽聽
14	Myoglobin	MB	P02144	CHEMBL2406892	Unclassified protein	0.0312266	3 / 0聽聽聽聽聽
14	Tyrosine-protein kinase SRC	SRC	P12931	CHEMBL267	Kinase	0.0312266	10 / 1聽聽聽聽聽
14	Protein-tyrosine phosphatase 1B	PTPN1	P18031	CHEMBL335	Phosphatase	0.0312266	2 / 0聽聽聽聽聽
14	DNA-(apurinic or apyrimidinic site) lyase	APEX1	P27695	CHEMBL5619	Enzyme	0.0312266	0 / 1聽聽聽聽聽
14	CDK9/cyclin T1	CDK9 CCNT1	P50750 O60563	CHEMBL2111389	Other cytosolic protein	0.0312266	2 / 0聽聽聽聽聽
14	Poly [ADP-ribose] polymerase-1	PARP1	P09874	CHEMBL3105	Enzyme	0.0312266	10 / 0聽聽聽聽聽
14	Estradiol 17-beta-dehydrogenase 3	HSD17B3	P37058	CHEMBL4234	Enzyme	0.0312266	4 / 18聽聽聽聽聽
14	Acetylcholinesterase	ACHE	P22303	CHEMBL220	Hydrolase	0.0312266	4 / 57聽聽聽聽聽
14	Calcium-activated potassium channel subunit alpha-1	KCNMA1	Q12791	CHEMBL4304	Voltage-gated ion channel	0.0312266	6 / 0聽聽聽聽聽
14	Cytochrome P450 1A2	CYP1A2	P05177	CHEMBL3356	Cytochrome P450	0.0312266	1 / 3聽聽聽聽聽
14	Alkaline phosphatase placental-like	ALPG	P10696	CHEMBL3402	Enzyme	0.0312266	3 / 0聽聽聽聽聽
14	Phospholipase A-2-activating protein	PLAA	Q9Y263	CHEMBL6114	Unclassified protein	0.0312266	7 / 0聽聽聽聽聽
14	Hepatocyte growth factor receptor	MET	P08581	CHEMBL3717	Kinase	0.0312266	23 / 2聽聽聽聽聽
14	Carbonic anhydrase III	CA3	P07451	CHEMBL2885	Lyase	0.0312266	1 / 6聽聽聽聽聽
14	Estrogen receptor alpha	ESR1	P03372	CHEMBL206	Nuclear receptor	0.0312266	3 / 43聽聽聽聽聽
14	Amine oxidase, copper containing	AOC3	Q16853	CHEMBL3437	Enzyme	0.0312266	1 / 0聽聽聽聽聽
14	Muscarinic acetylcholine receptor M1 (by homology)	CHRM1	P11229	CHEMBL216	Family A G protein-coupled receptor	0.0312266	4 / 0聽聽聽聽聽
14	Arylamine N-acetyltransferase 1	NAT1	P18440	CHEMBL5101	Enzyme	0.0312266	2 / 0聽聽聽聽聽
14	G-protein coupled receptor 35	GPR35	Q9HC97	CHEMBL1293267	Family A G protein-coupled receptor	0.0312266	1 / 2聽聽聽聽聽
15	Neuromedin-U receptor 2	NMUR2	Q9GZQ4	CHEMBL1075144	Family A G protein-coupled receptor	1	1 / 1聽聽聽聽聽
15	Alpha-1a adrenergic receptor	ADRA1A	P35348	CHEMBL229	Family A G protein-coupled receptor	0.525179	9 / 22聽聽聽聽聽
15	Beta-1 adrenergic receptor (by homology)	ADRB1	P08588	CHEMBL213	Family A G protein-coupled receptor	0.475017	22 / 49聽聽聽聽聽
15	Alpha-1b adrenergic receptor	ADRA1B	P35368	CHEMBL232	Family A G protein-coupled receptor	0.425075	2 / 3聽聽聽聽聽
15	Adrenergic receptor beta	ADRB2	P07550	CHEMBL210	Family A G protein-coupled receptor	0.249992	17 / 95聽聽聽聽聽
15	Alpha-2a adrenergic receptor	ADRA2A	P08913	CHEMBL1867	Family A G protein-coupled receptor	0.249992	5 / 7聽聽聽聽聽
15	Alpha-2b adrenergic receptor	ADRA2B	P18089	CHEMBL1942	Family A G protein-coupled receptor	0.249992	4 / 8聽聽聽聽聽
15	Adrenergic receptor alpha-2	ADRA2C	P18825	CHEMBL1916	Family A G protein-coupled receptor	0.225012	2 / 5聽聽聽聽聽
15	Dopamine D2 receptor	DRD2	P14416	CHEMBL217	Family A G protein-coupled receptor	0.225012	12 / 144聽聽聽聽聽
15	Alpha-1d adrenergic receptor	ADRA1D	P25100	CHEMBL223	Family A G protein-coupled receptor	0.225012	1 / 5聽聽聽聽聽
15	Mu opioid receptor (by homology)	OPRM1	P35372	CHEMBL233	Family A G protein-coupled receptor	0.225012	27 / 168聽聽聽聽聽
15	Serotonin 3a (5-HT3a) receptor	HTR3A	P46098	CHEMBL1899	Ligand-gated ion channel	0.21655	3 / 1聽聽聽聽聽
15	Beta-3 adrenergic receptor	ADRB3	P13945	CHEMBL246	Family A G protein-coupled receptor	0.191772	4 / 20聽聽聽聽聽
15	Dopamine D4 receptor	DRD4	P21917	CHEMBL219	Family A G protein-coupled receptor	0.191772	4 / 30聽聽聽聽聽
15	Dopamine D3 receptor	DRD3	P35462	CHEMBL234	Family A G protein-coupled receptor	0.191772	6 / 69聽聽聽聽聽
15	Serotonin transporter	SLC6A4	P31645	CHEMBL228	Electrochemical transporter	0.133391	19 / 117聽聽聽聽聽
15	Serotonin 1a (5-HT1a) receptor	HTR1A	P08908	CHEMBL214	Family A G protein-coupled receptor	0.125076	5 / 4聽聽聽聽聽
15	Aminopeptidase N	ANPEP	P15144	CHEMBL1907	Protease	0.125076	7 / 0聽聽聽聽聽
15	Purine nucleoside phosphorylase	PNP	P00491	CHEMBL4338	Enzyme	0.125076	50 / 0聽聽聽聽聽
15	Melatonin receptor 1A	MTNR1A	P48039	CHEMBL1945	Family A G protein-coupled receptor	0.125076	0 / 92聽聽聽聽聽
15	Dopamine transporter	SLC6A3	Q01959	CHEMBL238	Electrochemical transporter	0.125076	15 / 125聽聽聽聽聽
15	Norepinephrine transporter	SLC6A2	P23975	CHEMBL222	Electrochemical transporter	0.125076	18 / 54聽聽聽聽聽
15	Glutathione reductase	GSR	P00390	CHEMBL2755	Oxidoreductase	0.125076	1 / 0聽聽聽聽聽
15	Glutamate [NMDA] receptor subunit epsilon 2	GRIN2B	Q13224	CHEMBL1904	Ligand-gated ion channel	0.116739	0 / 6聽聽聽聽聽
15	Glutamate NMDA receptor; GRIN1/GRIN2B	GRIN1 GRIN2B	Q05586 Q13224	CHEMBL1907603	Ligand-gated ion channel	0.116739	0 / 16聽聽聽聽聽
15	HERG	KCNH2	Q12809	CHEMBL240	Voltage-gated ion channel	0.116739	0 / 14聽聽聽聽聽
15	Anti-estrogen binding site (AEBS)	EBP	Q15125	CHEMBL4931	Enzyme	0.116739	0 / 6聽聽聽聽聽
15	Dipeptidyl peptidase IV	DPP4	P27487	CHEMBL284	Protease	0.116739	21 / 0聽聽聽聽聽
15	Serotonin 2a (5-HT2a) receptor (by homology)	HTR2A	P28223	CHEMBL224	Family A G protein-coupled receptor	0.116739	21 / 48聽聽聽聽聽
15	Trace amine-associated receptor 1 (by homology)	TAAR1	Q96RJ0	CHEMBL5857	Family A G protein-coupled receptor	0.116739	0 / 14聽聽聽聽聽
15	Alpha-L-fucosidase I	FUCA1	P04066	CHEMBL4176	Enzyme	0.116739	37 / 0聽聽聽聽聽
15	Delta opioid receptor	OPRD1	P41143	CHEMBL236	Family A G protein-coupled receptor	0.116739	26 / 57聽聽聽聽聽
16	Lysine-specific demethylase 4D-like	KDM4E	B2RXH2	CHEMBL1293226	Eraser	1	1 / 4聽聽聽聽聽
16	Dopamine D5 receptor	DRD5	P21918	CHEMBL1850	Family A G protein-coupled receptor	1	3 / 34聽聽聽聽聽
16	Melatonin receptor 1A	MTNR1A	P48039	CHEMBL1945	Family A G protein-coupled receptor	1	1 / 62聽聽聽聽聽
16	Melatonin receptor 1B	MTNR1B	P49286	CHEMBL1946	Family A G protein-coupled receptor	1	1 / 26聽聽聽聽聽
16	Dopamine D1 receptor	DRD1	P21728	CHEMBL2056	Family A G protein-coupled receptor	1	9 / 88聽聽聽聽聽
16	Dopamine D2 receptor	DRD2	P14416	CHEMBL217	Family A G protein-coupled receptor	1	33 / 221聽聽聽聽聽
16	Dopamine D4 receptor	DRD4	P21917	CHEMBL219	Family A G protein-coupled receptor	1	7 / 44聽聽聽聽聽
16	Norepinephrine transporter	SLC6A2	P23975	CHEMBL222	Electrochemical transporter	1	4 / 31聽聽聽聽聽
16	Dopamine D3 receptor	DRD3	P35462	CHEMBL234	Family A G protein-coupled receptor	1	10 / 100聽聽聽聽聽
16	Dopamine transporter	SLC6A3	Q01959	CHEMBL238	Electrochemical transporter	1	19 / 72聽聽聽聽聽
16	Alpha-2a adrenergic receptor	ADRA2A	P08913	CHEMBL1867	Family A G protein-coupled receptor	0.0918392	2 / 11聽聽聽聽聽
16	Adrenergic receptor alpha-2	ADRA2C	P18825	CHEMBL1916	Family A G protein-coupled receptor	0.0918392	2 / 7聽聽聽聽聽
16	Serotonin 2a (5-HT2a) receptor	HTR2A	P28223	CHEMBL224	Family A G protein-coupled receptor	0.0918392	65 / 116聽聽聽聽聽
16	Glyceraldehyde-3-phosphate dehydrogenase liver	GAPDH	P04406	CHEMBL2284	Oxidoreductase	0.0822881	1 / 1聽聽聽聽聽
16	Alpha-1a adrenergic receptor	ADRA1A	P35348	CHEMBL229	Family A G protein-coupled receptor	0.0727164	0 / 17聽聽聽聽聽
16	Trace amine-associated receptor 1	TAAR1	Q96RJ0	CHEMBL5857	Family A G protein-coupled receptor	0.0630257	5 / 12聽聽聽聽聽
16	Macrophage migration inhibitory factor	MIF	P14174	CHEMBL2085	Enzyme	0.0535179	0 / 5聽聽聽聽聽
16	Alpha-1d adrenergic receptor	ADRA1D	P25100	CHEMBL223	Family A G protein-coupled receptor	0.0535179	0 / 5聽聽聽聽聽
16	Serotonin 2b (5-HT2b) receptor	HTR2B	P41595	CHEMBL1833	Family A G protein-coupled receptor	0.0535179	29 / 25聽聽聽聽聽
16	Serotonin 2c (5-HT2c) receptor	HTR2C	P28335	CHEMBL225	Family A G protein-coupled receptor	0.0535179	41 / 31聽聽聽聽聽
16	Serotonin transporter (by homology)	SLC6A4	P31645	CHEMBL228	Electrochemical transporter	0.0535179	22 / 72聽聽聽聽聽
16	Beta-3 adrenergic receptor	ADRB3	P13945	CHEMBL246	Family A G protein-coupled receptor	0.0439186	0 / 3聽聽聽聽聽
16	Mu opioid receptor	OPRM1	P35372	CHEMBL233	Family A G protein-coupled receptor	0.0439186	6 / 263聽聽聽聽聽
16	Adrenergic receptor beta	ADRB2	P07550	CHEMBL210	Family A G protein-coupled receptor	0.0439186	1 / 54聽聽聽聽聽
16	Alpha-1b adrenergic receptor	ADRA1B	P35368	CHEMBL232	Family A G protein-coupled receptor	0.0439186	0 / 3聽聽聽聽聽
16	Kynurenine/alpha-aminoadipate aminotransferase, mitochondrial	AADAT	Q8N5Z0	CHEMBL2046259	Enzyme	0.0439186	17 / 0聽聽聽聽聽
16	Kynurenine--oxoglutarate transaminase 3	KYAT3	Q6YP21	CHEMBL2046260	Enzyme	0.0439186	2 / 0聽聽聽聽聽
16	Alpha-2b adrenergic receptor	ADRA2B	P18089	CHEMBL1942	Family A G protein-coupled receptor	0.0439186	1 / 10聽聽聽聽聽
16	Beta-1 adrenergic receptor	ADRB1	P08588	CHEMBL213	Family A G protein-coupled receptor	0.0439186	2 / 26聽聽聽聽聽
16	Serotonin 3a (5-HT3a) receptor	HTR3A	P46098	CHEMBL1899	Ligand-gated ion channel	0.0439186	1 / 1聽聽聽聽聽
16	Tyrosine-protein kinase FYN	FYN	P06241	CHEMBL1841	Kinase	0.0439186	0 / 5聽聽聽聽聽
16	Epidermal growth factor receptor erbB1	EGFR	P00533	CHEMBL203	Kinase	0.0439186	0 / 4聽聽聽聽聽
16	Cyclooxygenase-1	PTGS1	P23219	CHEMBL221	Oxidoreductase	0.0439186	0 / 5聽聽聽聽聽
16	Tyrosine-protein kinase LCK	LCK	P06239	CHEMBL258	Kinase	0.0439186	0 / 3聽聽聽聽聽
16	Serotonin 6 (5-HT6) receptor	HTR6	P50406	CHEMBL3371	Family A G protein-coupled receptor	0.0439186	4 / 4聽聽聽聽聽
16	Carbonic anhydrase III	CA3	P07451	CHEMBL2885	Lyase	0.0439186	0 / 1聽聽聽聽聽
16	Carbonic anhydrase VB	CA5B	Q9Y2D0	CHEMBL3969	Lyase	0.0439186	0 / 1聽聽聽聽聽
16	Carbonic anhydrase VA	CA5A	P35218	CHEMBL4789	Lyase	0.0439186	0 / 3聽聽聽聽聽
16	Delta opioid receptor	OPRD1	P41143	CHEMBL236	Family A G protein-coupled receptor	0.0439186	1 / 123聽聽聽聽聽
17	Lysine-specific demethylase 4D-like	KDM4E	B2RXH2	CHEMBL1293226	Eraser	0.212409	2 / 3聽聽聽聽聽
17	Tyrosine-protein kinase FYN	FYN	P06241	CHEMBL1841	Kinase	0.212409	4 / 5聽聽聽聽聽
17	Epidermal growth factor receptor erbB1	EGFR	P00533	CHEMBL203	Kinase	0.212409	3 / 4聽聽聽聽聽
17	Tyrosine-protein kinase LCK	LCK	P06239	CHEMBL258	Kinase	0.212409	3 / 5聽聽聽聽聽
17	Tyrosine 3-hydroxylase	TH	P07101	CHEMBL1969	Oxidoreductase	0.177303	1 / 1聽聽聽聽聽
17	Voltage-gated calcium channel alpha2/delta subunit 1 (by homology)	CACNA2D1	P54289	CHEMBL1919	Calcium channel auxiliary subunit alpha2delta family	0.150924	35 / 5聽聽聽聽聽
17	Thyroid hormone receptor alpha	THRA	P10827	CHEMBL1860	Nuclear receptor	0.08057	0 / 23聽聽聽聽聽
17	Thyroid hormone receptor beta-1	THRB	P10828	CHEMBL1947	Nuclear receptor	0.08057	0 / 25聽聽聽聽聽
17	L-type amino acid transporter 1	SLC7A5	Q01650	CHEMBL4459	Electrochemical transporter	0.08057	1 / 5聽聽聽聽聽
17	Bile acid receptor FXR	NR1H4	Q96RI1	CHEMBL2047	Nuclear receptor	0.08057	1 / 2聽聽聽聽聽
17	DNA-(apurinic or apyrimidinic site) lyase	APEX1	P27695	CHEMBL5619	Enzyme	0.08057	1 / 1聽聽聽聽聽
17	Receptor-type tyrosine-protein phosphatase alpha	PTPRA	P18433	CHEMBL3918	Phosphatase	0.08057	1 / 1聽聽聽聽聽
17	Trace amine-associated receptor 1 (by homology)	TAAR1	Q96RJ0	CHEMBL5857	Family A G protein-coupled receptor	0.08057	0 / 10聽聽聽聽聽
17	Kynurenine 3-monooxygenase	KMO	O15229	CHEMBL2145	Oxidoreductase	0.0717872	4 / 0聽聽聽聽聽
17	Lysine-specific demethylase 4C	KDM4C	Q9H3R0	CHEMBL6175	Eraser	0.0717872	1 / 0聽聽聽聽聽
17	GABA-B receptor	GABBR2 GABBR1	O75899 Q9UBS5	CHEMBL2111463	Family C G protein-coupled receptor	0.0717872	16 / 4聽聽聽聽聽
17	GABA-B receptor (by homology)	GABBR1	Q9UBS5	CHEMBL2064	Family C G protein-coupled receptor	0.0717872	11 / 0聽聽聽聽聽
17	MAP kinase-activated protein kinase 2	MAPKAPK2	P49137	CHEMBL2208	Kinase	0.0717872	6 / 0聽聽聽聽聽
17	Carboxypeptidase B	CPB1	P15086	CHEMBL2552	Protease	0.0717872	7 / 0聽聽聽聽聽
17	Kinesin-like protein 1	KIF11	P52732	CHEMBL4581	Other cytosolic protein	0.0717872	0 / 15聽聽聽聽聽
17	Estrogen receptor alpha	ESR1	P03372	CHEMBL206	Nuclear receptor	0.0717872	0 / 61聽聽聽聽聽
17	Estrogen receptor beta	ESR2	Q92731	CHEMBL242	Nuclear receptor	0.0717872	0 / 56聽聽聽聽聽
17	Growth factor receptor-bound protein 2	GRB2	P62993	CHEMBL3663	Other cytosolic protein	0.0717872	1 / 1聽聽聽聽聽
18	Dopamine D2 receptor	DRD2	P14416	CHEMBL217	Family A G protein-coupled receptor	0.207047	165 / 276聽聽聽聽聽
18	Trace amine-associated receptor 1 (by homology)	TAAR1	Q96RJ0	CHEMBL5857	Family A G protein-coupled receptor	0.168421	7 / 13聽聽聽聽聽
18	Dopamine D3 receptor	DRD3	P35462	CHEMBL234	Family A G protein-coupled receptor	0.158539	44 / 133聽聽聽聽聽
18	Dopamine D4 receptor	DRD4	P21917	CHEMBL219	Family A G protein-coupled receptor	0.0918392	30 / 45聽聽聽聽聽
18	Dopamine D1 receptor	DRD1	P21728	CHEMBL2056	Family A G protein-coupled receptor	0.0918392	37 / 85聽聽聽聽聽
18	Mu opioid receptor	OPRM1	P35372	CHEMBL233	Family A G protein-coupled receptor	0.0918392	63 / 328聽聽聽聽聽
18	Norepinephrine transporter	SLC6A2	P23975	CHEMBL222	Electrochemical transporter	0.0727164	35 / 87聽聽聽聽聽
18	Dopamine transporter	SLC6A3	Q01959	CHEMBL238	Electrochemical transporter	0.0727164	66 / 151聽聽聽聽聽
18	Delta opioid receptor	OPRD1	P41143	CHEMBL236	Family A G protein-coupled receptor	0.0727164	42 / 163聽聽聽聽聽
18	Neuromedin-U receptor 2	NMUR2	Q9GZQ4	CHEMBL1075144	Family A G protein-coupled receptor	0.0727164	0 / 1聽聽聽聽聽
18	Sigma opioid receptor	SIGMAR1	Q99720	CHEMBL287	Membrane receptor	0.0727164	48 / 293聽聽聽聽聽
18	Kappa Opioid receptor	OPRK1	P41145	CHEMBL237	Family A G protein-coupled receptor	0.0727164	40 / 155聽聽聽聽聽
18	Alpha-2a adrenergic receptor	ADRA2A	P08913	CHEMBL1867	Family A G protein-coupled receptor	0.0630257	4 / 13聽聽聽聽聽
18	Adrenergic receptor alpha-2	ADRA2C	P18825	CHEMBL1916	Family A G protein-coupled receptor	0.0630257	4 / 12聽聽聽聽聽
18	Serotonin 2c (5-HT2c) receptor	HTR2C	P28335	CHEMBL225	Family A G protein-coupled receptor	0.0630257	164 / 32聽聽聽聽聽
18	Serotonin 2a (5-HT2a) receptor	HTR2A	P28223	CHEMBL224	Family A G protein-coupled receptor	0.0630257	204 / 104聽聽聽聽聽
18	Serotonin 3a (5-HT3a) receptor	HTR3A	P46098	CHEMBL1899	Ligand-gated ion channel	0.0630257	1 / 2聽聽聽聽聽
18	Lysine-specific demethylase 4D-like	KDM4E	B2RXH2	CHEMBL1293226	Eraser	0.0630257	2 / 4聽聽聽聽聽
18	Dopamine D5 receptor	DRD5	P21918	CHEMBL1850	Family A G protein-coupled receptor	0.0630257	10 / 36聽聽聽聽聽
18	Melatonin receptor 1A	MTNR1A	P48039	CHEMBL1945	Family A G protein-coupled receptor	0.0630257	2 / 117聽聽聽聽聽
18	Melatonin receptor 1B	MTNR1B	P49286	CHEMBL1946	Family A G protein-coupled receptor	0.0630257	2 / 72聽聽聽聽聽
18	Serotonin transporter (by homology)	SLC6A4	P31645	CHEMBL228	Electrochemical transporter	0.0630257	73 / 157聽聽聽聽聽
18	Adrenergic receptor beta	ADRB2	P07550	CHEMBL210	Family A G protein-coupled receptor	0.0535179	3 / 63聽聽聽聽聽
18	Amine oxidase, copper containing	AOC3	Q16853	CHEMBL3437	Enzyme	0.0535179	10 / 46聽聽聽聽聽
18	Histamine H1 receptor	HRH1	P35367	CHEMBL231	Family A G protein-coupled receptor	0.0535179	3 / 19聽聽聽聽聽
18	Serotonin 6 (5-HT6) receptor	HTR6	P50406	CHEMBL3371	Family A G protein-coupled receptor	0.0535179	16 / 4聽聽聽聽聽
18	Neuronal acetylcholine receptor protein alpha-4 subunit	CHRNA4	P43681	CHEMBL1882	Ligand-gated ion channel	0.0535179	21 / 0聽聽聽聽聽
18	Alpha-1d adrenergic receptor	ADRA1D	P25100	CHEMBL223	Family A G protein-coupled receptor	0.0535179	0 / 7聽聽聽聽聽
18	Serotonin 5a (5-HT5a) receptor	HTR5A	P47898	CHEMBL3426	Family A G protein-coupled receptor	0.0439186	5 / 13聽聽聽聽聽
18	Alpha-1b adrenergic receptor	ADRA1B	P35368	CHEMBL232	Family A G protein-coupled receptor	0.0439186	0 / 5聽聽聽聽聽
18	Neuronal acetylcholine receptor; alpha4/beta2	CHRNA4 CHRNB2	P43681 P17787	CHEMBL1907589	Ligand-gated ion channel	0.0439186	82 / 3聽聽聽聽聽
18	Synaptic vesicular amine transporter (by homology)	SLC18A2	Q05940	CHEMBL1893	Electrochemical transporter	0.0439186	0 / 47聽聽聽聽聽
18	Histamine H3 receptor	HRH3	Q9Y5N1	CHEMBL264	Family A G protein-coupled receptor	0.0439186	32 / 61聽聽聽聽聽
18	Monoamine oxidase A	MAOA	P21397	CHEMBL1951	Oxidoreductase	0.0439186	18 / 45聽聽聽聽聽
18	Beta-3 adrenergic receptor	ADRB3	P13945	CHEMBL246	Family A G protein-coupled receptor	0.0439186	0 / 4聽聽聽聽聽
18	Beta-1 adrenergic receptor	ADRB1	P08588	CHEMBL213	Family A G protein-coupled receptor	0.0439186	4 / 30聽聽聽聽聽
18	Neuronal acetylcholine receptor protein alpha-7 subunit	CHRNA7	P36544	CHEMBL2492	Ligand-gated ion channel	0.0439186	31 / 0聽聽聽聽聽
18	Glyceraldehyde-3-phosphate dehydrogenase liver	GAPDH	P04406	CHEMBL2284	Oxidoreductase	0.0439186	0 / 1聽聽聽聽聽
18	Monoamine oxidase B	MAOB	P27338	CHEMBL2039	Oxidoreductase	0.0439186	23 / 44聽聽聽聽聽
18	Serotonin 2b (5-HT2b) receptor	HTR2B	P41595	CHEMBL1833	Family A G protein-coupled receptor	0.0439186	117 / 21聽聽聽聽聽
18	Dihydropteridine reductase	QDPR	P09417	CHEMBL3730	Enzyme	0.0439186	6 / 1聽聽聽聽聽
18	Nischarin	NISCH	Q9Y2I1	CHEMBL3923	Other cytosolic protein	0.0439186	1 / 0聽聽聽聽聽
18	Phenylethanolamine N-methyltransferase	PNMT	P11086	CHEMBL4617	Enzyme	0.0439186	13 / 6聽聽聽聽聽
18	Acetylcholine receptor; alpha1/beta1/delta/gamma	CHRNB1 CHRNA1 CHRNG CHRND	P11230 P02708 P07510 Q07001	CHEMBL1907588	Ligand-gated ion channel	0.0439186	3 / 0聽聽聽聽聽
18	Serotonin 1d (5-HT1d) receptor	HTR1D	P28221	CHEMBL1983	Family A G protein-coupled receptor	0.0439186	24 / 9聽聽聽聽聽
19	Carbonic anhydrase II	CA2	P00918	CHEMBL205	Lyase	1	38 / 15聽聽聽聽聽
19	Estrogen-related receptor gamma	ESRRG	P62508	CHEMBL4245	Nuclear receptor	0.0443083	0 / 1聽聽聽聽聽
19	GABA-A receptor; alpha-1/beta-2/gamma-2	GABRA1 GABRB2 GABRG2	P14867 P47870 P18507	CHEMBL2095172	Ligand-gated ion channel	0.0443083	0 / 3聽聽聽聽聽
19	Cyclooxygenase-1	PTGS1	P23219	CHEMBL221	Oxidoreductase	0.0339707	5 / 12聽聽聽聽聽
19	Androgen Receptor	AR	P10275	CHEMBL1871	Nuclear receptor	0.0339707	13 / 8聽聽聽聽聽
19	GABA-A receptor; alpha-1/beta-3/gamma-2	GABRB3 GABRG2 GABRA1	P28472 P18507 P14867	CHEMBL2094121	Ligand-gated ion channel	0.0339707	0 / 1聽聽聽聽聽
19	Carbonic anhydrase IV	CA4	P22748	CHEMBL3729	Lyase	0.0339707	7 / 3聽聽聽聽聽
19	Aldose reductase	AKR1B1	P15121	CHEMBL1900	Enzyme	0.0238327	0 / 7聽聽聽聽聽
19	Testis-specific androgen-binding protein	SHBG	P04278	CHEMBL3305	Secreted protein	0.0238327	0 / 6聽聽聽聽聽
19	GABA-B receptor	GABBR2 GABBR1	O75899 Q9UBS5	CHEMBL2111463	Family C G protein-coupled receptor	0.0238327	0 / 1聽聽聽聽聽
19	Cyclooxygenase-2	PTGS2	P35354	CHEMBL230	Oxidoreductase	0.0238327	6 / 31聽聽聽聽聽
19	Tyrosinase	TYR	P14679	CHEMBL1973	Oxidoreductase	0.0238327	2 / 9聽聽聽聽聽
19	Aldo-keto-reductase family 1 member C3	AKR1C3	P42330	CHEMBL4681	Enzyme	0.0238327	0 / 1聽聽聽聽聽
20	Aldo-keto reductase family 1 member C2	AKR1C2	P52895	CHEMBL5847	Enzyme	0.125076	0 / 65聽聽聽聽聽
20	Nischarin	NISCH	Q9Y2I1	CHEMBL3923	Other cytosolic protein	0.125076	3 / 0聽聽聽聽聽
20	Beta-chymotrypsin	CTRB1	P17538	CHEMBL4796	Protease	0.125076	3 / 0聽聽聽聽聽
20	Carbonic anhydrase II	CA2	P00918	CHEMBL205	Lyase	0.125076	23 / 31聽聽聽聽聽
20	Carbonic anhydrase I	CA1	P00915	CHEMBL261	Lyase	0.125076	19 / 35聽聽聽聽聽
20	Huntingtin	HTT	P42858	CHEMBL5514	Unclassified protein	0.125076	3 / 0聽聽聽聽聽
20	Carbonic anhydrase XII	CA12	O43570	CHEMBL3242	Lyase	0.125076	24 / 19聽聽聽聽聽
20	Carbonic anhydrase IX	CA9	Q16790	CHEMBL3594	Lyase	0.125076	30 / 17聽聽聽聽聽
20	Phosphodiesterase 10A	PDE10A	Q9Y233	CHEMBL4409	Phosphodiesterase	0.125076	29 / 0聽聽聽聽聽
20	Cytochrome P450 2A6	CYP2A6	P11509	CHEMBL5282	Cytochrome P450	0.116739	17 / 0聽聽聽聽聽
20	Indoleamine 2,3-dioxygenase	IDO1	P14902	CHEMBL4685	Enzyme	0.116739	8 / 0聽聽聽聽聽
20	Aldo-keto reductase family 1 member C1	AKR1C1	Q04828	CHEMBL5905	Enzyme	0.116739	0 / 4聽聽聽聽聽
20	Aldo-keto reductase family 1 member B10	AKR1B10	O60218	CHEMBL5983	Enzyme	0.116739	0 / 2聽聽聽聽聽
20	Cathepsin K	CTSK	P43235	CHEMBL268	Protease	0.116739	36 / 0聽聽聽聽聽
20	Egl nine homolog 3	EGLN3	Q9H6Z9	CHEMBL5705	Enzyme	0.116739	2 / 0聽聽聽聽聽
20	Metabotropic glutamate receptor 5	GRM5	P41594	CHEMBL3227	Family C G protein-coupled receptor	0.116739	42 / 0聽聽聽聽聽
20	P2X purinoceptor 7	P2RX7	Q99572	CHEMBL4805	Ligand-gated ion channel	0.116739	16 / 0聽聽聽聽聽
20	GABA-A receptor; alpha-5/beta-3/gamma-2	GABRB3 GABRG2 GABRA5	P28472 P18507 P31644	CHEMBL2094122	Ligand-gated ion channel	0.116739	39 / 0聽聽聽聽聽
20	Tankyrase-2	TNKS2	Q9H2K2	CHEMBL6154	Enzyme	0.116739	19 / 0聽聽聽聽聽
21	Trace amine-associated receptor 1 (by homology)	TAAR1	Q96RJ0	CHEMBL5857	Family A G protein-coupled receptor	0.228759	5 / 13聽聽聽聽聽
21	Dopamine D2 receptor	DRD2	P14416	CHEMBL217	Family A G protein-coupled receptor	0.156518	39 / 131聽聽聽聽聽
21	Dopamine D3 receptor	DRD3	P35462	CHEMBL234	Family A G protein-coupled receptor	0.156518	11 / 60聽聽聽聽聽
21	Dopamine D1 receptor	DRD1	P21728	CHEMBL2056	Family A G protein-coupled receptor	0.146857	12 / 41聽聽聽聽聽
21	Dopamine D4 receptor	DRD4	P21917	CHEMBL219	Family A G protein-coupled receptor	0.125818	5 / 25聽聽聽聽聽
21	Lysine-specific demethylase 4D-like	KDM4E	B2RXH2	CHEMBL1293226	Eraser	0.125818	1 / 3聽聽聽聽聽
21	Dopamine D5 receptor	DRD5	P21918	CHEMBL1850	Family A G protein-coupled receptor	0.125818	4 / 18聽聽聽聽聽
21	Melatonin receptor 1A	MTNR1A	P48039	CHEMBL1945	Family A G protein-coupled receptor	0.125818	1 / 67聽聽聽聽聽
21	Melatonin receptor 1B	MTNR1B	P49286	CHEMBL1946	Family A G protein-coupled receptor	0.125818	1 / 26聽聽聽聽聽
21	Norepinephrine transporter	SLC6A2	P23975	CHEMBL222	Electrochemical transporter	0.125818	4 / 36聽聽聽聽聽
21	Dopamine transporter	SLC6A3	Q01959	CHEMBL238	Electrochemical transporter	0.125818	17 / 70聽聽聽聽聽
21	Serotonin transporter (by homology)	SLC6A4	P31645	CHEMBL228	Electrochemical transporter	0.0743165	21 / 66聽聽聽聽聽
21	Alpha-2a adrenergic receptor	ADRA2A	P08913	CHEMBL1867	Family A G protein-coupled receptor	0.0544879	1 / 8聽聽聽聽聽
21	Adrenergic receptor alpha-2	ADRA2C	P18825	CHEMBL1916	Family A G protein-coupled receptor	0.0544879	2 / 6聽聽聽聽聽
21	Serotonin 3a (5-HT3a) receptor	HTR3A	P46098	CHEMBL1899	Ligand-gated ion channel	0.0544879	1 / 1聽聽聽聽聽
21	Serotonin 6 (5-HT6) receptor	HTR6	P50406	CHEMBL3371	Family A G protein-coupled receptor	0.0544879	5 / 3聽聽聽聽聽
21	Serotonin 2a (5-HT2a) receptor	HTR2A	P28223	CHEMBL224	Family A G protein-coupled receptor	0.0443083	71 / 84聽聽聽聽聽
21	Glyceraldehyde-3-phosphate dehydrogenase liver	GAPDH	P04406	CHEMBL2284	Oxidoreductase	0.0443083	0 / 1聽聽聽聽聽
21	Neuromedin-U receptor 2	NMUR2	Q9GZQ4	CHEMBL1075144	Family A G protein-coupled receptor	0.0339707	0 / 1聽聽聽聽聽
21	Androgen Receptor	AR	P10275	CHEMBL1871	Nuclear receptor	0.0339707	0 / 5聽聽聽聽聽
21	Estrogen receptor alpha	ESR1	P03372	CHEMBL206	Nuclear receptor	0.0339707	0 / 64聽聽聽聽聽
21	Estrogen receptor beta	ESR2	Q92731	CHEMBL242	Nuclear receptor	0.0339707	0 / 64聽聽聽聽聽
21	Estrogen-related receptor gamma	ESRRG	P62508	CHEMBL4245	Nuclear receptor	0.0339707	0 / 1聽聽聽聽聽
21	Neuronal acetylcholine receptor protein alpha-7 subunit	CHRNA7	P36544	CHEMBL2492	Ligand-gated ion channel	0.0339707	8 / 0聽聽聽聽聽
21	Alpha-2b adrenergic receptor (by homology)	ADRA2B	P18089	CHEMBL1942	Family A G protein-coupled receptor	0.0339707	0 / 9聽聽聽聽聽
21	Macrophage migration inhibitory factor	MIF	P14174	CHEMBL2085	Enzyme	0.0339707	0 / 6聽聽聽聽聽
21	Serotonin 2b (5-HT2b) receptor	HTR2B	P41595	CHEMBL1833	Family A G protein-coupled receptor	0.0339707	33 / 6聽聽聽聽聽
21	Serotonin 2c (5-HT2c) receptor	HTR2C	P28335	CHEMBL225	Family A G protein-coupled receptor	0.0339707	50 / 12聽聽聽聽聽
21	Serotonin 1d (5-HT1d) receptor	HTR1D	P28221	CHEMBL1983	Family A G protein-coupled receptor	0.0339707	10 / 3聽聽聽聽聽
21	Adenosine A3 receptor	ADORA3	P0DMS8	CHEMBL256	Family A G protein-coupled receptor	0.0238327	1 / 5聽聽聽聽聽
21	Histamine H1 receptor	HRH1	P35367	CHEMBL231	Family A G protein-coupled receptor	0.0238327	3 / 8聽聽聽聽聽
21	Testis-specific androgen-binding protein	SHBG	P04278	CHEMBL3305	Secreted protein	0.0238327	0 / 4聽聽聽聽聽
21	GABA-A receptor; alpha-1/beta-2/gamma-2	GABRA1 GABRB2 GABRG2	P14867 P47870 P18507	CHEMBL2095172	Ligand-gated ion channel	0.0238327	0 / 3聽聽聽聽聽
22	Taste receptor type 2 member 31	TAS2R31	P59538	CHEMBL2034804	Taste family G protein-coupled receptor	0.0414703	0 / 1聽聽聽聽聽
22	Anandamide amidohydrolase	FAAH	O00519	CHEMBL2243	Enzyme	0.0414703	52 / 15聽聽聽聽聽
22	11-beta-hydroxysteroid dehydrogenase 1	HSD11B1	P28845	CHEMBL4235	Enzyme	0.0414703	331 / 23聽聽聽聽聽
22	Protein-tyrosine phosphatase 1B	PTPN1	P18031	CHEMBL335	Phosphatase	0.0414703	25 / 57聽聽聽聽聽
22	Cytochrome P450 19A1	CYP19A1	P11511	CHEMBL1978	Cytochrome P450	0.0312266	381 / 75聽聽聽聽聽
22	Cytochrome P450 17A1	CYP17A1	P05093	CHEMBL3522	Cytochrome P450	0.0312266	129 / 14聽聽聽聽聽
22	Prostaglandin E synthase	PTGES	O14684	CHEMBL5658	Enzyme	0.0312266	19 / 12聽聽聽聽聽
22	Epoxide hydrolase 1	EPHX1	P07099	CHEMBL1968	Protease	0.0312266	45 / 0聽聽聽聽聽
22	Cyclooxygenase-2	PTGS2	P35354	CHEMBL230	Oxidoreductase	0.0312266	242 / 8聽聽聽聽聽
22	Androgen Receptor	AR	P10275	CHEMBL1871	Nuclear receptor	0.0312266	115 / 61聽聽聽聽聽
22	Tryptophan 2,3-dioxygenase (by homology)	TDO2	P48775	CHEMBL2140	Enzyme	0.0312266	13 / 0聽聽聽聽聽
22	Potassium-transporting ATPase alpha chain 2	ATP12A	P54707	CHEMBL2933	Primary active transporter	0.0312266	0 / 5聽聽聽聽聽
22	Neuropeptide Y receptor type 5	NPY5R	Q15761	CHEMBL4561	Family A G protein-coupled receptor	0.0312266	109 / 0聽聽聽聽聽
22	Cytochrome P450 11B1	CYP11B1	P15538	CHEMBL1908	Cytochrome P450	0.0312266	204 / 0聽聽聽聽聽
22	Cytochrome P450 11B2	CYP11B2	P19099	CHEMBL2722	Cytochrome P450	0.0312266	247 / 0聽聽聽聽聽
22	Inhibitor of NF-kappa-B kinase (IKK)	CHUK	O15111	CHEMBL3476	Kinase	0.0312266	18 / 0聽聽聽聽聽
22	Vascular endothelial growth factor receptor 1 (by homology)	FLT1	P17948	CHEMBL1868	Kinase	0.0312266	57 / 0聽聽聽聽聽
22	Carbonic anhydrase IV	CA4	P22748	CHEMBL3729	Lyase	0.0312266	26 / 0聽聽聽聽聽
22	Histamine H3 receptor	HRH3	Q9Y5N1	CHEMBL264	Family A G protein-coupled receptor	0.0312266	87 / 0聽聽聽聽聽
22	Cannabinoid receptor 1	CNR1	P21554	CHEMBL218	Family A G protein-coupled receptor	0.0312266	260 / 23聽聽聽聽聽
22	Carboxylesterase 2	CES2	O00748	CHEMBL3180	Enzyme	0.0312266	10 / 11聽聽聽聽聽
22	Glucagon receptor	GCGR	P47871	CHEMBL1985	Family B G protein-coupled receptor	0.0312266	15 / 0聽聽聽聽聽
22	Progesterone receptor	PGR	P06401	CHEMBL208	Nuclear receptor	0.0312266	196 / 39聽聽聽聽聽
22	Aldehyde dehydrogenase 1A1	ALDH1A1	P00352	CHEMBL3577	Enzyme	0.0312266	11 / 0聽聽聽聽聽
22	Aldehyde dehydrogenase dimeric NADP-preferring	ALDH3A1	P30838	CHEMBL3578	Enzyme	0.0312266	5 / 0聽聽聽聽聽
22	Cyclin-dependent kinase 5/CDK5 activator 1	CDK5R1 CDK5	Q15078 Q00535	CHEMBL1907600	Kinase	0.0312266	69 / 0聽聽聽聽聽
22	Cyclin-dependent kinase 1/cyclin B	CCNB3 CDK1 CCNB1 CCNB2	Q8WWL7 P06493 P14635 O95067	CHEMBL2094127	Other cytosolic protein	0.0312266	61 / 0聽聽聽聽聽
22	Serotonin 2a (5-HT2a) receptor	HTR2A	P28223	CHEMBL224	Family A G protein-coupled receptor	0.0312266	79 / 0聽聽聽聽聽
22	Serotonin 2c (5-HT2c) receptor	HTR2C	P28335	CHEMBL225	Family A G protein-coupled receptor	0.0312266	86 / 0聽聽聽聽聽
22	Hexokinase type IV	GCK	P35557	CHEMBL3820	Enzyme	0.0312266	29 / 0聽聽聽聽聽
22	Acetylcholinesterase	ACHE	P22303	CHEMBL220	Hydrolase	0.0312266	71 / 7聽聽聽聽聽
22	Serotonin 2b (5-HT2b) receptor	HTR2B	P41595	CHEMBL1833	Family A G protein-coupled receptor	0.0312266	47 / 0聽聽聽聽聽
22	Alpha-2a adrenergic receptor	ADRA2A	P08913	CHEMBL1867	Family A G protein-coupled receptor	0.0312266	7 / 0聽聽聽聽聽
22	Cytochrome P450 1A2	CYP1A2	P05177	CHEMBL3356	Cytochrome P450	0.0312266	6 / 0聽聽聽聽聽
22	Cytochrome P450 2C19	CYP2C19	P33261	CHEMBL3622	Cytochrome P450	0.0312266	13 / 3聽聽聽聽聽
22	Kinesin-like protein KIF20A	KIF20A	O95235	CHEMBL2021753	Other cytosolic protein	0.0312266	5 / 0聽聽聽聽聽
22	Cannabinoid receptor 2	CNR2	P34972	CHEMBL253	Family A G protein-coupled receptor	0.0312266	244 / 6聽聽聽聽聽
22	Leukocyte common antigen	PTPRC	P08575	CHEMBL3243	Enzyme	0.0312266	19 / 0聽聽聽聽聽
22	Histamine H4 receptor	HRH4	Q9H3N8	CHEMBL3759	Family A G protein-coupled receptor	0.0312266	59 / 0聽聽聽聽聽
22	Nicotinamide phosphoribosyltransferase	NAMPT	P43490	CHEMBL1744525	Enzyme	0.0312266	18 / 0聽聽聽聽聽
22	Vascular endothelial growth factor receptor 2	KDR	P35968	CHEMBL279	Kinase	0.0312266	185 / 0聽聽聽聽聽
22	Monoamine oxidase B	MAOB	P27338	CHEMBL2039	Oxidoreductase	0.0312266	316 / 0聽聽聽聽聽
22	Thromboxane-A synthase	TBXAS1	P24557	CHEMBL1835	Cytochrome P450	0.0312266	28 / 0聽聽聽聽聽
22	LDL-associated phospholipase A2	PLA2G7	Q13093	CHEMBL3514	Enzyme	0.0312266	9 / 0聽聽聽聽聽
22	Thyroid hormone receptor beta-1	THRB	P10828	CHEMBL1947	Nuclear receptor	0.0312266	4 / 0聽聽聽聽聽
22	Carbonic anhydrase III	CA3	P07451	CHEMBL2885	Lyase	0.0312266	7 / 0聽聽聽聽聽
22	Carbonic anhydrase XII	CA12	O43570	CHEMBL3242	Lyase	0.0312266	147 / 0聽聽聽聽聽
22	Carbonic anhydrase XIV	CA14	Q9ULX7	CHEMBL3510	Lyase	0.0312266	56 / 0聽聽聽聽聽
22	Carbonic anhydrase XIII (by homology)	CA13	Q8N1Q1	CHEMBL3912	Lyase	0.0312266	26 / 0聽聽聽聽聽
22	Carbonic anhydrase VB	CA5B	Q9Y2D0	CHEMBL3969	Lyase	0.0312266	27 / 0聽聽聽聽聽
22	Carbonic anhydrase VA	CA5A	P35218	CHEMBL4789	Lyase	0.0312266	25 / 0聽聽聽聽聽
22	Serine/threonine-protein kinase PIM1	PIM1	P11309	CHEMBL2147	Kinase	0.0312266	74 / 0聽聽聽聽聽
22	Cathepsin S	CTSS	P25774	CHEMBL2954	Protease	0.0312266	65 / 0聽聽聽聽聽
22	Platelet-derived growth factor receptor	PDGFRA PDGFRB	P16234 P09619	CHEMBL2095189	Kinase	0.0312266	27 / 0聽聽聽聽聽
22	Glutamate [NMDA] receptor subunit epsilon 2	GRIN2B	Q13224	CHEMBL1904	Ligand-gated ion channel	0.0312266	4 / 0聽聽聽聽聽
22	Aldehyde dehydrogenase	ALDH2	P05091	CHEMBL1935	Oxidoreductase	0.0312266	9 / 0聽聽聽聽聽
22	Glycine transporter 1 (by homology)	SLC6A9	P48067	CHEMBL2337	Electrochemical transporter	0.0312266	18 / 0聽聽聽聽聽
22	Heat shock protein HSP 90-alpha	HSP90AA1	P07900	CHEMBL3880	Other cytosolic protein	0.0312266	15 / 0聽聽聽聽聽
22	Lymphocyte differentiation antigen CD38	CD38	P28907	CHEMBL4660	Enzyme	0.0312266	24 / 0聽聽聽聽聽
22	P2X purinoceptor 7	P2RX7	Q99572	CHEMBL4805	Ligand-gated ion channel	0.0312266	146 / 0聽聽聽聽聽
22	Transient receptor potential cation channel subfamily A member 1	TRPA1	O75762	CHEMBL6007	Voltage-gated ion channel	0.0312266	20 / 0聽聽聽聽聽
22	Melatonin receptor 1A	MTNR1A	P48039	CHEMBL1945	Family A G protein-coupled receptor	0.0312266	336 / 0聽聽聽聽聽
22	Melatonin receptor 1B	MTNR1B	P49286	CHEMBL1946	Family A G protein-coupled receptor	0.0312266	278 / 0聽聽聽聽聽
22	Aldo-keto-reductase family 1 member C3	AKR1C3	P42330	CHEMBL4681	Enzyme	0.0312266	15 / 1聽聽聽聽聽
22	HMG-CoA reductase (by homology)	HMGCR	P04035	CHEMBL402	Oxidoreductase	0.0312266	0 / 92聽聽聽聽聽
22	Cathepsin (H and K)	CTSH	P09668	CHEMBL2225	Protease	0.0312266	4 / 0聽聽聽聽聽
22	Metabotropic glutamate receptor 5 (by homology)	GRM5	P41594	CHEMBL3227	Family C G protein-coupled receptor	0.0312266	282 / 0聽聽聽聽聽
22	N-acylsphingosine-amidohydrolase (by homology)	NAAA	Q02083	CHEMBL4349	Enzyme	0.0312266	41 / 0聽聽聽聽聽
22	Sulfonylurea receptor 2, Kir6.2	KCNJ11 ABCC9	Q14654 O60706	CHEMBL2095198	Primary active transporter	0.0312266	9 / 0聽聽聽聽聽
22	dCTP pyrophosphatase 1	DCTPP1	Q9H773	CHEMBL3769292	Enzyme	0.0312266	8 / 0聽聽聽聽聽
22	Voltage-gated potassium channel subunit Kv1.5	KCNA5	P22460	CHEMBL4306	Voltage-gated ion channel	0.0312266	45 / 0聽聽聽聽聽
22	Death-associated protein kinase 3	DAPK3	O43293	CHEMBL2468	Kinase	0.0312266	6 / 0聽聽聽聽聽
22	Tyrosine-protein kinase JAK1	JAK1	P23458	CHEMBL2835	Kinase	0.0312266	81 / 0聽聽聽聽聽
22	Glutaminyl-peptide cyclotransferase	QPCT	Q16769	CHEMBL4508	Enzyme	0.0312266	56 / 0聽聽聽聽聽
22	Cytochrome P450 2A6	CYP2A6	P11509	CHEMBL5282	Cytochrome P450	0.0312266	4 / 0聽聽聽聽聽
22	Trypsin I	PRSS1	P07477	CHEMBL209	Protease	0.0312266	2 / 5聽聽聽聽聽
22	Tyrosine-protein kinase ABL	ABL1	P00519	CHEMBL1862	Kinase	0.0312266	49 / 0聽聽聽聽聽
22	Tyrosine-protein kinase SRC	SRC	P12931	CHEMBL267	Kinase	0.0312266	67 / 0聽聽聽聽聽
22	Metabotropic glutamate receptor 2 (by homology)	GRM2	Q14416	CHEMBL5137	Family C G protein-coupled receptor	0.0312266	25 / 0聽聽聽聽聽
22	Glutamate receptor ionotropic, AMPA 4	GRIA4	P48058	CHEMBL3190	Ligand-gated ion channel	0.0312266	3 / 0聽聽聽聽聽
22	Tankyrase-2	TNKS2	Q9H2K2	CHEMBL6154	Enzyme	0.0312266	26 / 0聽聽聽聽聽
22	Selectin E	SELE	P16581	CHEMBL3890	Adhesion	0.0312266	27 / 0聽聽聽聽聽
22	Geranylgeranyl transferase type I	PGGT1B FNTA	P53609 P49354	CHEMBL2095164	Enzyme	0.0312266	28 / 0聽聽聽聽聽
22	Transitional endoplasmic reticulum ATPase	VCP	P55072	CHEMBL1075145	Primary active transporter	0.0312266	9 / 0聽聽聽聽聽
22	Monoacylglycerol lipase ABHD6	ABHD6	Q9BV23	CHEMBL2189127	Enzyme	0.0312266	2 / 0聽聽聽聽聽
22	Monoglyceride lipase	MGLL	Q99685	CHEMBL4191	Enzyme	0.0312266	37 / 0聽聽聽聽聽
22	Vesicular acetylcholine transporter	SLC18A3	Q16572	CHEMBL4767	Electrochemical transporter	0.0312266	1 / 0聽聽聽聽聽
22	Hormone sensitive lipase	LIPE	Q05469	CHEMBL3590	Enzyme	0.0312266	26 / 0聽聽聽聽聽
22	Urotensin II receptor	UTS2R	Q9UKP6	CHEMBL3764	Family A G protein-coupled receptor	0.0312266	6 / 0聽聽聽聽聽
22	Testis-specific androgen-binding protein	SHBG	P04278	CHEMBL3305	Secreted protein	0.0312266	0 / 17聽聽聽聽聽
22	T-cell protein-tyrosine phosphatase	PTPN2	P17706	CHEMBL3807	Phosphatase	0.0312266	0 / 20聽聽聽聽聽
22	Aldo-keto reductase family 1 member C2	AKR1C2	P52895	CHEMBL5847	Enzyme	0.0312266	0 / 1聽聽聽聽聽
22	Aldo-keto reductase family 1 member C1	AKR1C1	Q04828	CHEMBL5905	Enzyme	0.0312266	0 / 1聽聽聽聽聽
22	Metabotropic glutamate receptor 1	GRM1	Q13255	CHEMBL3772	Family C G protein-coupled receptor	0.0312266	44 / 0聽聽聽聽聽
22	Aldose reductase	AKR1B1	P15121	CHEMBL1900	Enzyme	0.0312266	15 / 0聽聽聽聽聽
22	Tubulin beta-1 chain	TUBB1	Q9H4B7	CHEMBL1915	Structural protein	0.0312266	8 / 0聽聽聽聽聽
22	Trace amine-associated receptor 1 (by homology)	TAAR1	Q96RJ0	CHEMBL5857	Family A G protein-coupled receptor	0.0312266	53 / 0聽聽聽聽聽
22	Glucocorticoid receptor	NR3C1	P04150	CHEMBL2034	Nuclear receptor	0.0312266	125 / 8聽聽聽聽聽
22	Adrenergic receptor alpha-2	ADRA2C	P18825	CHEMBL1916	Family A G protein-coupled receptor	0.0312266	6 / 0聽聽聽聽聽
22	Serotonin 5a (5-HT5a) receptor	HTR5A	P47898	CHEMBL3426	Family A G protein-coupled receptor	0.0312266	31 / 0聽聽聽聽聽
23	Carbonic anhydrase II	CA2	P00918	CHEMBL205	Lyase	0.999487	14 / 54聽聽聽聽聽
23	Carbonic anhydrase I	CA1	P00915	CHEMBL261	Lyase	0.999487	13 / 49聽聽聽聽聽
23	Carbonic anhydrase XII	CA12	O43570	CHEMBL3242	Lyase	0.999487	9 / 30聽聽聽聽聽
23	Carbonic anhydrase IX	CA9	Q16790	CHEMBL3594	Lyase	0.390259	8 / 28聽聽聽聽聽
23	Carbonic anhydrase VII	CA7	P43166	CHEMBL2326	Lyase	0.288974	4 / 26聽聽聽聽聽
23	Carbonic anhydrase XIV	CA14	Q9ULX7	CHEMBL3510	Lyase	0.288974	4 / 26聽聽聽聽聽
23	Carbonic anhydrase VI	CA6	P23280	CHEMBL3025	Lyase	0.228759	3 / 5聽聽聽聽聽
23	Carbonic anhydrase III	CA3	P07451	CHEMBL2885	Lyase	0.156518	1 / 3聽聽聽聽聽
23	Carbonic anhydrase IV	CA4	P22748	CHEMBL3729	Lyase	0.156518	2 / 4聽聽聽聽聽
23	Carbonic anhydrase VB	CA5B	Q9Y2D0	CHEMBL3969	Lyase	0.156518	1 / 2聽聽聽聽聽
23	Carbonic anhydrase VA	CA5A	P35218	CHEMBL4789	Lyase	0.156518	1 / 3聽聽聽聽聽
23	Carbonic anhydrase XIII (by homology)	CA13	Q8N1Q1	CHEMBL3912	Lyase	0.156518	1 / 2聽聽聽聽聽
23	L-lactate dehydrogenase A chain	LDHA	P00338	CHEMBL4835	Enzyme	0.0544879	0 / 14聽聽聽聽聽
23	L-lactate dehydrogenase B chain	LDHB	P07195	CHEMBL4940	Enzyme	0.0544879	0 / 11聽聽聽聽聽
23	Serine/threonine-protein kinase/endoribonuclease IRE1	ERN1	O75460	CHEMBL1163101	Enzyme	0.0544879	0 / 49聽聽聽聽聽
23	Aldo-keto reductase family 1 member C2	AKR1C2	P52895	CHEMBL5847	Enzyme	0.0544879	2 / 15聽聽聽聽聽
23	Aldo-keto reductase family 1 member C1	AKR1C1	Q04828	CHEMBL5905	Enzyme	0.0544879	2 / 12聽聽聽聽聽
23	Histone deacetylase 6	HDAC6	Q9UBN7	CHEMBL1865	Eraser	0.0443083	1 / 0聽聽聽聽聽
23	Histone deacetylase 8	HDAC8	Q9BY41	CHEMBL3192	Eraser	0.0443083	1 / 0聽聽聽聽聽
23	Dipeptidyl peptidase IV	DPP4	P27487	CHEMBL284	Protease	0.0339707	1 / 1聽聽聽聽聽
23	Alpha-(1,3)-fucosyltransferase 7	FUT7	Q11130	CHEMBL3596077	Transferase	0.0339707	0 / 2聽聽聽聽聽
23	D-amino-acid oxidase	DAO	P14920	CHEMBL5485	Enzyme	0.0238327	8 / 1聽聽聽聽聽
23	Estrogen receptor beta	ESR2	Q92731	CHEMBL242	Nuclear receptor	0.0238327	0 / 6聽聽聽聽聽
23	Serum albumin	ALB	P02768	CHEMBL3253	Secreted protein	0.0238327	0 / 5聽聽聽聽聽
23	Induced myeloid leukemia cell differentiation protein Mcl-1	MCL1	Q07820	CHEMBL4361	Other cytosolic protein	0.0238327	0 / 6聽聽聽聽聽
24	Cannabinoid receptor 1	CNR1	P21554	CHEMBL218	Family A G protein-coupled receptor	0.104672	307 / 26聽聽聽聽聽
24	Cannabinoid receptor 2	CNR2	P34972	CHEMBL253	Family A G protein-coupled receptor	0.104672	271 / 31聽聽聽聽聽
24	Arachidonate 5-lipoxygenase	ALOX5	P09917	CHEMBL215	Oxidoreductase	0.104672	102 / 12聽聽聽聽聽
24	Fibroblast growth factor receptor 1	FGFR1	P11362	CHEMBL3650	Kinase	0.104672	59 / 0聽聽聽聽聽
24	ADAMTS5	ADAMTS5	Q9UNA0	CHEMBL2285	Protease	0.104672	37 / 0聽聽聽聽聽
24	Beta-glucuronidase	GUSB	P08236	CHEMBL2728	Enzyme	0.104672	9 / 0聽聽聽聽聽
24	Metabotropic glutamate receptor 4	GRM4	Q14833	CHEMBL2736	Family C G protein-coupled receptor	0.104672	60 / 0聽聽聽聽聽
24	5-lipoxygenase activating protein	ALOX5AP	P20292	CHEMBL4550	Other cytosolic protein	0.104672	18 / 0聽聽聽聽聽
24	Heat shock protein 75 kDa, mitochondrial	TRAP1	Q12931	CHEMBL1075132	Other cytosolic protein	0.104672	2 / 0聽聽聽聽聽
24	Heat shock protein HSP 90-beta	HSP90AB1	P08238	CHEMBL4303	Other cytosolic protein	0.104672	58 / 0聽聽聽聽聽
24	Monoamine oxidase A	MAOA	P21397	CHEMBL1951	Oxidoreductase	0.104672	62 / 0聽聽聽聽聽
24	Adenosine A1 receptor	ADORA1	P30542	CHEMBL226	Family A G protein-coupled receptor	0.104672	369 / 0聽聽聽聽聽
24	Adenosine A2a receptor	ADORA2A	P29274	CHEMBL251	Family A G protein-coupled receptor	0.104672	318 / 0聽聽聽聽聽
24	Vascular endothelial growth factor receptor 2	KDR	P35968	CHEMBL279	Kinase	0.104672	379 / 0聽聽聽聽聽
24	Matrix metalloproteinase 9	MMP9	P14780	CHEMBL321	Protease	0.104672	112 / 0聽聽聽聽聽
24	Matrix metalloproteinase 2	MMP2	P08253	CHEMBL333	Protease	0.104672	111 / 0聽聽聽聽聽
24	Epidermal growth factor receptor erbB1	EGFR	P00533	CHEMBL203	Kinase	0.104672	402 / 0聽聽聽聽聽
24	Monoamine oxidase B	MAOB	P27338	CHEMBL2039	Oxidoreductase	0.104672	114 / 0聽聽聽聽聽
24	Cyclin-dependent kinase 2/cyclin A	CDK2 CCNA1 CCNA2	P24941 P78396 P20248	CHEMBL2094128	Other cytosolic protein	0.104672	50 / 0聽聽聽聽聽
24	CDK9/cyclin T1	CDK9 CCNT1	P50750 O60563	CHEMBL2111389	Other cytosolic protein	0.104672	15 / 0聽聽聽聽聽
24	Calcium-activated potassium channel subunit alpha-1	KCNMA1	Q12791	CHEMBL4304	Voltage-gated ion channel	0.104672	10 / 0聽聽聽聽聽
24	Cyclin-dependent kinase 5/CDK5 activator 1	CDK5R1 CDK5	Q15078 Q00535	CHEMBL1907600	Kinase	0.104672	125 / 0聽聽聽聽聽
24	Platelet-derived growth factor receptor beta	PDGFRB	P09619	CHEMBL1913	Kinase	0.104672	34 / 0聽聽聽聽聽
24	Cyclin-dependent kinase 1/cyclin B	CCNB3 CDK1 CCNB1 CCNB2	Q8WWL7 P06493 P14635 O95067	CHEMBL2094127	Other cytosolic protein	0.104672	31 / 0聽聽聽聽聽
24	Histone deacetylase 1	HDAC1	Q13547	CHEMBL325	Eraser	0.104672	90 / 0聽聽聽聽聽
24	Glycogen synthase kinase-3 beta	GSK3B	P49841	CHEMBL262	Kinase	0.104672	164 / 0聽聽聽聽聽
24	Glycogen synthase kinase-3 alpha	GSK3A	P49840	CHEMBL2850	Kinase	0.104672	47 / 0聽聽聽聽聽
24	Cyclin-dependent kinase 2	CDK2	P24941	CHEMBL301	Kinase	0.104672	120 / 0聽聽聽聽聽
24	Thromboxane-A synthase	TBXAS1	P24557	CHEMBL1835	Cytochrome P450	0.104672	11 / 0聽聽聽聽聽
24	Carboxypeptidase B	CPB1	P15086	CHEMBL2552	Protease	0.104672	3 / 0聽聽聽聽聽
24	Cyclin-dependent kinase 4	CDK4	P11802	CHEMBL331	Kinase	0.104672	54 / 0聽聽聽聽聽
24	Death-associated protein kinase 3	DAPK3	O43293	CHEMBL2468	Kinase	0.104672	7 / 0聽聽聽聽聽
24	Death-associated protein kinase 1	DAPK1	P53355	CHEMBL2558	Kinase	0.104672	6 / 0聽聽聽聽聽
24	Death-associated protein kinase 2	DAPK2	Q9UIK4	CHEMBL3123	Kinase	0.104672	6 / 0聽聽聽聽聽
24	Serine/threonine-protein kinase 17B	STK17B	O94768	CHEMBL3980	Kinase	0.104672	23 / 0聽聽聽聽聽
24	Serine/threonine-protein kinase 17A	STK17A	Q9UEE5	CHEMBL4525	Kinase	0.104672	19 / 0聽聽聽聽聽
24	MAP kinase p38 alpha	MAPK14	Q16539	CHEMBL260	Kinase	0.104672	343 / 0聽聽聽聽聽
24	Purinergic receptor P2Y1	P2RY1	P47900	CHEMBL4315	Family A G protein-coupled receptor	0.104672	4 / 0聽聽聽聽聽
24	Serine/threonine-protein kinase PIM1	PIM1	P11309	CHEMBL2147	Kinase	0.104672	44 / 0聽聽聽聽聽
24	GABA receptor alpha-3 subunit	GABRA3	P34903	CHEMBL3026	Ligand-gated ion channel	0.104672	14 / 0聽聽聽聽聽
24	Alpha-2a adrenergic receptor	ADRA2A	P08913	CHEMBL1867	Family A G protein-coupled receptor	0.104672	18 / 0聽聽聽聽聽
24	Adrenergic receptor alpha-2	ADRA2C	P18825	CHEMBL1916	Family A G protein-coupled receptor	0.104672	16 / 0聽聽聽聽聽
24	Alpha-2b adrenergic receptor	ADRA2B	P18089	CHEMBL1942	Family A G protein-coupled receptor	0.104672	16 / 0聽聽聽聽聽
24	Bromodomain-containing protein 4	BRD4	O60885	CHEMBL1163125	Reader	0.104672	46 / 0聽聽聽聽聽
24	Metabotropic glutamate receptor 5 (by homology)	GRM5	P41594	CHEMBL3227	Family C G protein-coupled receptor	0.104672	354 / 0聽聽聽聽聽
24	Tyrosine-protein kinase JAK3	JAK3	P52333	CHEMBL2148	Kinase	0.104672	184 / 0聽聽聽聽聽
24	Alpha-1b adrenergic receptor	ADRA1B	P35368	CHEMBL232	Family A G protein-coupled receptor	0.104672	15 / 0聽聽聽聽聽
24	Plasminogen activator inhibitor-1	SERPINE1	P05121	CHEMBL3475	Secreted protein	0.104672	2 / 0聽聽聽聽聽
24	ADAMTS4	ADAMTS4	O75173	CHEMBL2318	Protease	0.104672	9 / 0聽聽聽聽聽
24	Phosphodiesterase 10A	PDE10A	Q9Y233	CHEMBL4409	Phosphodiesterase	0.104672	466 / 0聽聽聽聽聽
24	GABA receptor alpha-1 subunit (by homology)	GABRA1	P14867	CHEMBL1962	Ligand-gated ion channel	0.104672	20 / 0聽聽聽聽聽
24	GABA receptor alpha-5 subunit (by homology)	GABRA5	P31644	CHEMBL5112	Ligand-gated ion channel	0.104672	16 / 0聽聽聽聽聽
24	GABA receptor alpha-2 subunit	GABRA2	P47869	CHEMBL4956	Ligand-gated ion channel	0.104672	17 / 0聽聽聽聽聽
24	Egl nine homolog 1	EGLN1	Q9GZT9	CHEMBL5697	Oxidoreductase	0.104672	11 / 0聽聽聽聽聽
24	Lysine-specific demethylase 4D-like	KDM4E	B2RXH2	CHEMBL1293226	Eraser	0.104672	1 / 0聽聽聽聽聽
24	Thymidylate synthase	TYMS	P04818	CHEMBL1952	Transferase	0.104672	42 / 0聽聽聽聽聽
24	Coagulation factor XII	F12	P00748	CHEMBL2821	Protease	0.104672	3 / 0聽聽聽聽聽
24	LDL-associated phospholipase A2	PLA2G7	Q13093	CHEMBL3514	Enzyme	0.104672	32 / 0聽聽聽聽聽
24	Voltage-gated potassium channel subunit Kv1.3	KCNA3	P22001	CHEMBL4633	Voltage-gated ion channel	0.104672	4 / 0聽聽聽聽聽
24	Lysine-specific demethylase 4A	KDM4A	O75164	CHEMBL5896	Eraser	0.104672	1 / 0聽聽聽聽聽
24	Lysine-specific demethylase 4C	KDM4C	Q9H3R0	CHEMBL6175	Eraser	0.104672	2 / 0聽聽聽聽聽
24	Quinone reductase 1	NQO1	P15559	CHEMBL3623	Enzyme	0.104672	10 / 0聽聽聽聽聽
24	Nitric oxide synthase, inducible (by homology)	NOS2	P35228	CHEMBL4481	Enzyme	0.104672	25 / 0聽聽聽聽聽
24	Insulin receptor	INSR	P06213	CHEMBL1981	Kinase	0.104672	17 / 0聽聽聽聽聽
24	ALK tyrosine kinase receptor	ALK	Q9UM73	CHEMBL4247	Kinase	0.104672	47 / 0聽聽聽聽聽
24	Alpha-1d adrenergic receptor	ADRA1D	P25100	CHEMBL223	Family A G protein-coupled receptor	0.104672	15 / 0聽聽聽聽聽
24	Alpha-1a adrenergic receptor	ADRA1A	P35348	CHEMBL229	Family A G protein-coupled receptor	0.104672	15 / 0聽聽聽聽聽
24	Beta secretase 2	BACE2	Q9Y5Z0	CHEMBL2525	Protease	0.104672	124 / 0聽聽聽聽聽
24	Fatty acid desaturase 1	FADS1	O60427	CHEMBL5840	Enzyme	0.104672	2 / 0聽聽聽聽聽
24	Adenosine A2b receptor	ADORA2B	P29275	CHEMBL255	Family A G protein-coupled receptor	0.104672	68 / 0聽聽聽聽聽
24	Matrix metalloproteinase 1	MMP1	P03956	CHEMBL332	Protease	0.104672	103 / 0聽聽聽聽聽
24	1-acylglycerol-3-phosphate O-acyltransferase beta	AGPAT2	O15120	CHEMBL4772	Enzyme	0.104672	41 / 0聽聽聽聽聽
24	Inosine-5'-monophosphate dehydrogenase 2	IMPDH2	P12268	CHEMBL2002	Oxidoreductase	0.104672	9 / 0聽聽聽聽聽
24	Kinesin-1 heavy chain/ Tyrosine-protein kinase receptor RET	RET	P07949	CHEMBL2041	Kinase	0.104672	70 / 0聽聽聽聽聽
24	Serine/threonine-protein kinase receptor R3	ACVRL1	P37023	CHEMBL5311	Kinase	0.104672	11 / 0聽聽聽聽聽
24	Receptor protein-tyrosine kinase erbB-2	ERBB2	P04626	CHEMBL1824	Kinase	0.104672	60 / 0聽聽聽聽聽
24	Stem cell growth factor receptor	KIT	P10721	CHEMBL1936	Kinase	0.104672	43 / 0聽聽聽聽聽
24	Serine/threonine protein phosphatase PP1-alpha catalytic subunit	PPP1CA	P62136	CHEMBL2164	Phosphatase	0.104672	4 / 0聽聽聽聽聽
24	Tyrosine-protein kinase TYK2	TYK2	P29597	CHEMBL3553	Kinase	0.104672	54 / 0聽聽聽聽聽
24	TGF-beta receptor type I	TGFBR1	P36897	CHEMBL4439	Kinase	0.104672	148 / 0聽聽聽聽聽
24	Indoleamine 2,3-dioxygenase	IDO1	P14902	CHEMBL4685	Enzyme	0.104672	21 / 0聽聽聽聽聽
24	Serine/threonine-protein kinase 33	STK33	Q9BYT3	CHEMBL6005	Kinase	0.104672	16 / 0聽聽聽聽聽
24	Protein farnesyltransferase	FNTA FNTB	P49354 P49356	CHEMBL2094108	Enzyme	0.104672	28 / 0聽聽聽聽聽
24	MAP kinase-activated protein kinase 2	MAPKAPK2	P49137	CHEMBL2208	Kinase	0.104672	29 / 0聽聽聽聽聽
24	Sodium/glucose cotransporter 2	SLC5A2	P31639	CHEMBL3884	Electrochemical transporter	0.104672	8 / 0聽聽聽聽聽
24	Chymase	CMA1	P23946	CHEMBL4068	Protease	0.104672	25 / 0聽聽聽聽聽
24	Cathepsin G	CTSG	P08311	CHEMBL4071	Protease	0.104672	11 / 0聽聽聽聽聽
24	Sodium/glucose cotransporter 1	SLC5A1	P13866	CHEMBL4979	Electrochemical transporter	0.104672	5 / 0聽聽聽聽聽
25	Serine/threonine-protein kinase/endoribonuclease IRE1	ERN1	O75460	CHEMBL1163101	Enzyme	0.261668	32 / 77聽聽聽聽聽
25	Carbonic anhydrase II	CA2	P00918	CHEMBL205	Lyase	0.168421	36 / 39聽聽聽聽聽
25	Carbonic anhydrase VII	CA7	P43166	CHEMBL2326	Lyase	0.0630257	17 / 25聽聽聽聽聽
25	Carbonic anhydrase I	CA1	P00915	CHEMBL261	Lyase	0.0630257	24 / 35聽聽聽聽聽
25	Carbonic anhydrase XII	CA12	O43570	CHEMBL3242	Lyase	0.0630257	24 / 29聽聽聽聽聽
25	Carbonic anhydrase XIV	CA14	Q9ULX7	CHEMBL3510	Lyase	0.0630257	13 / 25聽聽聽聽聽
25	Carbonic anhydrase IX	CA9	Q16790	CHEMBL3594	Lyase	0.0630257	32 / 27聽聽聽聽聽
25	Carbonic anhydrase IV	CA4	P22748	CHEMBL3729	Lyase	0.0630257	0 / 4聽聽聽聽聽
25	Carbonic anhydrase III	CA3	P07451	CHEMBL2885	Lyase	0.0535179	0 / 3聽聽聽聽聽
25	Carbonic anhydrase VI	CA6	P23280	CHEMBL3025	Lyase	0.0535179	0 / 6聽聽聽聽聽
25	Carbonic anhydrase VA	CA5A	P35218	CHEMBL4789	Lyase	0.0535179	0 / 4聽聽聽聽聽
25	Dual specificity phosphatase Cdc25B	CDC25B	P30305	CHEMBL4804	Phosphatase	0.0535179	3 / 0聽聽聽聽聽
25	Leukocyte common antigen	PTPRC	P08575	CHEMBL3243	Enzyme	0.0439186	5 / 0聽聽聽聽聽
25	Histone acetyltransferase p300	EP300	Q09472	CHEMBL3784	Writer	0.0439186	1 / 0聽聽聽聽聽
25	Transthyretin	TTR	P02766	CHEMBL3194	Secreted protein	0.0439186	2 / 9聽聽聽聽聽
25	Arylamine N-acetyltransferase 1	NAT1	P18440	CHEMBL5101	Enzyme	0.0439186	2 / 0聽聽聽聽聽
25	Alkaline phosphatase placental-like	ALPG	P10696	CHEMBL3402	Enzyme	0.0439186	2 / 0聽聽聽聽聽
25	Phospholipase A-2-activating protein	PLAA	Q9Y263	CHEMBL6114	Unclassified protein	0.0439186	5 / 0聽聽聽聽聽
25	Aldo-keto-reductase family 1 member C3	AKR1C3	P42330	CHEMBL4681	Enzyme	0.0439186	0 / 2聽聽聽聽聽
27	Neuromedin-U receptor 2	NMUR2	Q9GZQ4	CHEMBL1075144	Family A G protein-coupled receptor	1	1 / 1聽聽聽聽聽
27	Alpha-2a adrenergic receptor	ADRA2A	P08913	CHEMBL1867	Family A G protein-coupled receptor	1	1 / 1聽聽聽聽聽
27	Adrenergic receptor alpha-2	ADRA2C	P18825	CHEMBL1916	Family A G protein-coupled receptor	1	2 / 2聽聽聽聽聽
27	Acetylcholinesterase	ACHE	P22303	CHEMBL220	Hydrolase	1	2 / 20聽聽聽聽聽
27	Aldose reductase	AKR1B1	P15121	CHEMBL1900	Enzyme	0.60286	10 / 65聽聽聽聽聽
27	Carbonic anhydrase VII	CA7	P43166	CHEMBL2326	Lyase	0.478022	4 / 13聽聽聽聽聽
27	Carbonic anhydrase XII	CA12	O43570	CHEMBL3242	Lyase	0.478022	4 / 20聽聽聽聽聽
27	Carbonic anhydrase IV	CA4	P22748	CHEMBL3729	Lyase	0.478022	4 / 10聽聽聽聽聽
27	NADPH oxidase 4	NOX4	Q9NPH5	CHEMBL1250375	Enzyme	0.439871	1 / 6聽聽聽聽聽
27	Carbonic anhydrase II	CA2	P00918	CHEMBL205	Lyase	0.40123	3 / 10聽聽聽聽聽
27	Quinone reductase 2	NQO2	P16083	CHEMBL3959	Enzyme	0.238572	1 / 1聽聽聽聽聽
27	Ribosomal protein S6 kinase alpha 3	RPS6KA3	P51812	CHEMBL2345	Kinase	0.229012	6 / 19聽聽聽聽聽
27	Xanthine dehydrogenase	XDH	P47989	CHEMBL1929	Oxidoreductase	0.114005	2 / 16聽聽聽聽聽
27	Lymphocyte differentiation antigen CD38	CD38	P28907	CHEMBL4660	Enzyme	0.0948793	0 / 2聽聽聽聽聽
27	Cyclooxygenase-2	PTGS2	P35354	CHEMBL230	Oxidoreductase	0.0948793	1 / 4聽聽聽聽聽
27	Phosphodiesterase 5A	PDE5A	O76074	CHEMBL1827	Phosphodiesterase	0.0661304	1 / 6聽聽聽聽聽
27	TNF-alpha	TNF	P01375	CHEMBL1825	Secreted protein	0.0661304	0 / 3聽聽聽聽聽
27	Interleukin-2	IL2	P60568	CHEMBL5880	Secreted protein	0.0661304	0 / 4聽聽聽聽聽
27	Adenosine A1 receptor (by homology)	ADORA1	P30542	CHEMBL226	Family A G protein-coupled receptor	0.0661304	0 / 13聽聽聽聽聽
27	Arachidonate 5-lipoxygenase	ALOX5	P09917	CHEMBL215	Oxidoreductase	0.0661304	0 / 45聽聽聽聽聽
27	Telomerase reverse transcriptase	TERT	O14746	CHEMBL2916	Enzyme	0.0661304	0 / 6聽聽聽聽聽
28	Carbonic anhydrase IX	CA9	Q16790	CHEMBL3594	Lyase	0.368223	6 / 42聽聽聽聽聽
28	Carbonic anhydrase VII	CA7	P43166	CHEMBL2326	Lyase	0.197405	0 / 18聽聽聽聽聽
28	Carbonic anhydrase III	CA3	P07451	CHEMBL2885	Lyase	0.197405	0 / 6聽聽聽聽聽
28	Carbonic anhydrase VI	CA6	P23280	CHEMBL3025	Lyase	0.197405	0 / 8聽聽聽聽聽
28	Carbonic anhydrase IV	CA4	P22748	CHEMBL3729	Lyase	0.197405	0 / 7聽聽聽聽聽
28	Carbonic anhydrase XIII (by homology)	CA13	Q8N1Q1	CHEMBL3912	Lyase	0.197405	0 / 20聽聽聽聽聽
28	Carbonic anhydrase VB	CA5B	Q9Y2D0	CHEMBL3969	Lyase	0.197405	0 / 11聽聽聽聽聽
28	Carbonic anhydrase VA	CA5A	P35218	CHEMBL4789	Lyase	0.197405	0 / 10聽聽聽聽聽
28	Carbonic anhydrase II	CA2	P00918	CHEMBL205	Lyase	0.13988	7 / 6聽聽聽聽聽
28	Carbonic anhydrase I	CA1	P00915	CHEMBL261	Lyase	0.13988	7 / 14聽聽聽聽聽
28	Carbonic anhydrase XII	CA12	O43570	CHEMBL3242	Lyase	0.101229	2 / 34聽聽聽聽聽
28	Carbonic anhydrase XIV	CA14	Q9ULX7	CHEMBL3510	Lyase	0.101229	2 / 15聽聽聽聽聽
28	Nuclear factor NF-kappa-B p105 subunit	NFKB1	P19838	CHEMBL3251	Other cytosolic protein	0.0822881	0 / 2聽聽聽聽聽
28	Quinone reductase 1	NQO1	P15559	CHEMBL3623	Enzyme	0.0535179	0 / 1聽聽聽聽聽
28	D-amino-acid oxidase	DAO	P14920	CHEMBL5485	Enzyme	0.0535179	0 / 1聽聽聽聽聽
28	Xanthine dehydrogenase	XDH	P47989	CHEMBL1929	Oxidoreductase	0.0535179	0 / 1聽聽聽聽聽
28	Acetylcholinesterase	ACHE	P22303	CHEMBL220	Hydrolase	0.0439186	1 / 3聽聽聽聽聽
28	Cytochrome P450 11B1	CYP11B1	P15538	CHEMBL1908	Cytochrome P450	0.0439186	13 / 0聽聽聽聽聽
28	Cytochrome P450 11B2	CYP11B2	P19099	CHEMBL2722	Cytochrome P450	0.0439186	9 / 0聽聽聽聽聽
28	Cholesterol esterase	CEL	P19835	CHEMBL3219	Enzyme	0.0439186	4 / 0聽聽聽聽聽
28	Chymotrypsin C	CTRC	Q99895	CHEMBL2386	Protease	0.0439186	5 / 0聽聽聽聽聽
29	Monoamine oxidase B	MAOB	P27338	CHEMBL2039	Oxidoreductase	0.174863	38 / 20聽聽聽聽聽
29	Dynamin-1	DNM1	Q05193	CHEMBL4958	Enzyme	0.12775	0 / 14聽聽聽聽聽
29	Acetylcholinesterase	ACHE	P22303	CHEMBL220	Hydrolase	0.12775	33 / 25聽聽聽聽聽
29	Epidermal growth factor receptor erbB1	EGFR	P00533	CHEMBL203	Kinase	0.119895	87 / 64聽聽聽聽聽
29	C-C chemokine receptor type 2	CCR2	P41597	CHEMBL4015	Family A G protein-coupled receptor	0.112042	0 / 44聽聽聽聽聽
29	Cyclooxygenase-2	PTGS2	P35354	CHEMBL230	Oxidoreductase	0.112042	3 / 42聽聽聽聽聽
29	Butyrylcholinesterase	BCHE	P06276	CHEMBL1914	Hydrolase	0.112042	6 / 21聽聽聽聽聽
29	Serine/threonine-protein kinase Chk1	CHEK1	O14757	CHEMBL4630	Kinase	0.112042	202 / 0聽聽聽聽聽
29	MAP kinase-activated protein kinase 2	MAPKAPK2	P49137	CHEMBL2208	Kinase	0.112042	80 / 0聽聽聽聽聽
29	Ribosomal protein S6 kinase alpha 3	RPS6KA3	P51812	CHEMBL2345	Kinase	0.112042	7 / 0聽聽聽聽聽
29	Matrix metalloproteinase 2	MMP2	P08253	CHEMBL333	Protease	0.112042	29 / 76聽聽聽聽聽
29	Serine/threonine-protein kinase WEE1	WEE1	P30291	CHEMBL5491	Kinase	0.112042	8 / 0聽聽聽聽聽
29	Dopamine D3 receptor	DRD3	P35462	CHEMBL234	Family A G protein-coupled receptor	0.112042	22 / 72聽聽聽聽聽
29	Lysine-specific demethylase 4D-like	KDM4E	B2RXH2	CHEMBL1293226	Eraser	0.112042	3 / 0聽聽聽聽聽
29	Lysine-specific demethylase 2A	KDM2A	Q9Y2K7	CHEMBL1938210	Eraser	0.112042	2 / 0聽聽聽聽聽
29	Egl nine homolog 1	EGLN1	Q9GZT9	CHEMBL5697	Oxidoreductase	0.112042	1 / 0聽聽聽聽聽
29	Lysine-specific demethylase 4C	KDM4C	Q9H3R0	CHEMBL6175	Eraser	0.112042	4 / 0聽聽聽聽聽
29	Matrix metalloproteinase 9	MMP9	P14780	CHEMBL321	Protease	0.112042	18 / 65聽聽聽聽聽
29	Myeloperoxidase	MPO	P05164	CHEMBL2439	Enzyme	0.112042	4 / 0聽聽聽聽聽
29	Poly [ADP-ribose] polymerase-1	PARP1	P09874	CHEMBL3105	Enzyme	0.112042	132 / 0聽聽聽聽聽
29	Protein arginine N-methyltransferase 6	PRMT6	Q96LA8	CHEMBL1275221	Writer	0.112042	13 / 0聽聽聽聽聽
29	Protein arginine N-methyltransferase 8	PRMT8	Q9NR22	CHEMBL3108648	Writer	0.112042	13 / 0聽聽聽聽聽
29	Protein-arginine N-methyltransferase 1	PRMT1	Q99873	CHEMBL5524	Writer	0.112042	12 / 0聽聽聽聽聽
29	Matrix metalloproteinase 1	MMP1	P03956	CHEMBL332	Protease	0.112042	17 / 63聽聽聽聽聽
29	Tyrosine-protein kinase ABL	ABL1	P00519	CHEMBL1862	Kinase	0.112042	35 / 0聽聽聽聽聽
29	Serine/threonine-protein kinase Chk2	CHEK2	O96017	CHEMBL2527	Kinase	0.112042	13 / 0聽聽聽聽聽
29	Aldehyde dehydrogenase	ALDH2	P05091	CHEMBL1935	Oxidoreductase	0.112042	1 / 0聽聽聽聽聽
29	Cyclin-dependent kinase 2	CDK2	P24941	CHEMBL301	Kinase	0.112042	59 / 0聽聽聽聽聽
29	Dopamine D2 receptor	DRD2	P14416	CHEMBL217	Family A G protein-coupled receptor	0.112042	60 / 79聽聽聽聽聽
29	Tyrosine-protein kinase SYK	SYK	P43405	CHEMBL2599	Kinase	0.112042	173 / 0聽聽聽聽聽
29	Inhibitor of nuclear factor kappa B kinase beta subunit	IKBKB	O14920	CHEMBL1991	Kinase	0.112042	93 / 0聽聽聽聽聽
29	Inhibitor of NF-kappa-B kinase (IKK)	CHUK	O15111	CHEMBL3476	Kinase	0.112042	54 / 0聽聽聽聽聽
29	Casein kinase II alpha (prime)	CSNK2A2	P19784	CHEMBL4070	Kinase	0.112042	10 / 0聽聽聽聽聽
29	Casein kinase II alpha	CSNK2A1	P68400	CHEMBL3629	Kinase	0.112042	12 / 0聽聽聽聽聽
29	Serine/threonine-protein kinase AKT	AKT3	Q9Y243	CHEMBL4816	Kinase	0.112042	40 / 0聽聽聽聽聽
29	Plasma kallikrein	KLKB1	P03952	CHEMBL2000	Protease	0.112042	19 / 0聽聽聽聽聽
29	Kynurenine/alpha-aminoadipate aminotransferase, mitochondrial	AADAT	Q8N5Z0	CHEMBL2046259	Enzyme	0.112042	16 / 0聽聽聽聽聽
29	Tyrosine-protein kinase ZAP-70	ZAP70	P43403	CHEMBL2803	Kinase	0.112042	29 / 0聽聽聽聽聽
29	Rho-associated protein kinase 2	ROCK2	O75116	CHEMBL2973	Kinase	0.112042	170 / 0聽聽聽聽聽
29	6-phosphofructo-2-kinase/fructose-2,6-bisphosphatase 3	PFKFB3	Q16875	CHEMBL2331053	Enzyme	0.112042	18 / 0聽聽聽聽聽
29	Dihydropteridine reductase	QDPR	P09417	CHEMBL3730	Enzyme	0.112042	0 / 8聽聽聽聽聽
29	CaM kinase II	CAMK2D	Q13557	CHEMBL2801	Kinase	0.112042	35 / 0聽聽聽聽聽
29	Protein kinase C beta	PRKCB	P05771	CHEMBL3045	Kinase	0.112042	24 / 0聽聽聽聽聽
29	Melatonin receptor 1A	MTNR1A	P48039	CHEMBL1945	Family A G protein-coupled receptor	0.112042	1 / 23聽聽聽聽聽
29	Melatonin receptor 1B	MTNR1B	P49286	CHEMBL1946	Family A G protein-coupled receptor	0.112042	1 / 22聽聽聽聽聽
29	Tyrosyl-DNA phosphodiesterase 1	TDP1	Q9NUW8	CHEMBL1075138	Enzyme	0.112042	4 / 0聽聽聽聽聽
29	Ribosomal protein S6 kinase alpha 1	RPS6KA1	Q15418	CHEMBL2553	Kinase	0.112042	6 / 0聽聽聽聽聽
29	Ribosomal protein S6 kinase alpha 5	RPS6KA5	O75582	CHEMBL4237	Kinase	0.112042	11 / 0聽聽聽聽聽
29	Maternal embryonic leucine zipper kinase	MELK	Q14680	CHEMBL4578	Kinase	0.112042	106 / 0聽聽聽聽聽
29	Bromodomain-containing protein 4	BRD4	O60885	CHEMBL1163125	Reader	0.112042	23 / 0聽聽聽聽聽
29	ATPase family AAA domain-containing protein 2	ATAD2	Q6PL18	CHEMBL2150837	Reader	0.112042	15 / 0聽聽聽聽聽
29	MAP kinase signal-integrating kinase 2	MKNK2	Q9HBH9	CHEMBL4204	Kinase	0.112042	19 / 0聽聽聽聽聽
29	Kinesin-like protein 1	KIF11	P52732	CHEMBL4581	Other cytosolic protein	0.112042	51 / 0聽聽聽聽聽
29	Serotonin 4 (5-HT4) receptor	HTR4	Q13639	CHEMBL1875	Family A G protein-coupled receptor	0.112042	15 / 0聽聽聽聽聽
29	Protein kinase C theta	PRKCQ	Q04759	CHEMBL3920	Kinase	0.112042	75 / 0聽聽聽聽聽
29	PDZ-binding kinase	PBK	Q96KB5	CHEMBL4896	Kinase	0.112042	55 / 0聽聽聽聽聽
29	Rho-associated protein kinase 1	ROCK1	Q13464	CHEMBL3231	Kinase	0.112042	71 / 0聽聽聽聽聽
29	Amine oxidase, copper containing	AOC3	Q16853	CHEMBL3437	Enzyme	0.112042	17 / 0聽聽聽聽聽
29	Interleukin-1 receptor-associated kinase 1	IRAK1	P51617	CHEMBL3357	Kinase	0.112042	6 / 0聽聽聽聽聽
29	Interleukin-1 receptor-associated kinase 4	IRAK4	Q9NWZ3	CHEMBL3778	Kinase	0.112042	59 / 0聽聽聽聽聽
29	Histone acetyltransferase p300	EP300	Q09472	CHEMBL3784	Writer	0.112042	0 / 11聽聽聽聽聽
29	Methionine aminopeptidase 2	METAP2	P50579	CHEMBL3922	Protease	0.112042	5 / 15聽聽聽聽聽
29	Dual specificity mitogen-activated protein kinase kinase 1	MAP2K1	Q02750	CHEMBL3587	Kinase	0.112042	5 / 0聽聽聽聽聽
29	Histamine H4 receptor	HRH4	Q9H3N8	CHEMBL3759	Family A G protein-coupled receptor	0.112042	48 / 0聽聽聽聽聽
29	Heat shock protein HSP 90-alpha	HSP90AA1	P07900	CHEMBL3880	Other cytosolic protein	0.112042	11 / 0聽聽聽聽聽
29	Cyclin-dependent kinase 1/cyclin B	CCNB3 CDK1 CCNB1 CCNB2	Q8WWL7 P06493 P14635 O95067	CHEMBL2094127	Other cytosolic protein	0.112042	7 / 0聽聽聽聽聽
29	Tyrosine-protein kinase FRK	FRK	P42685	CHEMBL4223	Kinase	0.112042	3 / 0聽聽聽聽聽
29	Tyrosine-protein kinase TXK	TXK	P42681	CHEMBL4367	Kinase	0.112042	5 / 0聽聽聽聽聽
29	Tyrosine-protein kinase FGR	FGR	P09769	CHEMBL4454	Kinase	0.112042	4 / 0聽聽聽聽聽
29	Tyrosine-protein kinase BRK	PTK6	Q13882	CHEMBL4601	Kinase	0.112042	6 / 0聽聽聽聽聽
29	Ephrin type-A receptor 1	EPHA1	P21709	CHEMBL5810	Kinase	0.112042	3 / 0聽聽聽聽聽
29	Cyclin-dependent kinase 2/cyclin A	CDK2 CCNA1 CCNA2	P24941 P78396 P20248	CHEMBL2094128	Other cytosolic protein	0.112042	28 / 0聽聽聽聽聽
29	Bone morphogenetic protein 1	BMP1	P13497	CHEMBL3898	Protease	0.112042	2 / 0聽聽聽聽聽
29	3-phosphoinositide dependent protein kinase-1	PDPK1	O15530	CHEMBL2534	Kinase	0.112042	37 / 0聽聽聽聽聽
29	Lysyl-tRNA synthetase	KARS	Q15046	CHEMBL5575	Enzyme	0.112042	18 / 0聽聽聽聽聽
29	Cyclin-dependent kinase 1/cyclin B1	CDK1 CCNB1	P06493 P14635	CHEMBL1907602	Other cytosolic protein	0.112042	21 / 0聽聽聽聽聽
29	Cyclin-dependent kinase 2/cyclin E1	CCNE1 CDK2	P24864 P24941	CHEMBL1907605	Kinase	0.112042	21 / 0聽聽聽聽聽
29	c-Jun N-terminal kinase 1	MAPK8	P45983	CHEMBL2276	Kinase	0.112042	12 / 0聽聽聽聽聽
29	Tyrosine-protein kinase TYK2	TYK2	P29597	CHEMBL3553	Kinase	0.112042	11 / 0聽聽聽聽聽
29	c-Jun N-terminal kinase 2	MAPK9	P45984	CHEMBL4179	Kinase	0.112042	6 / 0聽聽聽聽聽
29	Dipeptidyl peptidase VIII	DPP8	Q6V1X1	CHEMBL4657	Protease	0.112042	84 / 0聽聽聽聽聽
29	Dipeptidyl peptidase IX	DPP9	Q86TI2	CHEMBL4793	Protease	0.112042	72 / 0聽聽聽聽聽
29	Serine/threonine-protein kinase Nek1	NEK1	Q96PY6	CHEMBL5855	Kinase	0.112042	78 / 0聽聽聽聽聽
30	Serotonin 2b (5-HT2b) receptor	HTR2B	P41595	CHEMBL1833	Family A G protein-coupled receptor	0.176269	1 / 46聽聽聽聽聽
30	Serotonin 1a (5-HT1a) receptor	HTR1A	P08908	CHEMBL214	Family A G protein-coupled receptor	0.176269	1 / 153聽聽聽聽聽
30	Serotonin 2a (5-HT2a) receptor	HTR2A	P28223	CHEMBL224	Family A G protein-coupled receptor	0.176269	4 / 142聽聽聽聽聽
30	Serotonin 2c (5-HT2c) receptor	HTR2C	P28335	CHEMBL225	Family A G protein-coupled receptor	0.176269	1 / 95聽聽聽聽聽
30	Serotonin 7 (5-HT7) receptor	HTR7	P34969	CHEMBL3155	Family A G protein-coupled receptor	0.176269	1 / 36聽聽聽聽聽
30	Indoleamine 2,3-dioxygenase	IDO1	P14902	CHEMBL4685	Enzyme	0.166714	2 / 1聽聽聽聽聽
30	Alpha-2a adrenergic receptor	ADRA2A	P08913	CHEMBL1867	Family A G protein-coupled receptor	0.052424	0 / 10聽聽聽聽聽
30	Serotonin 1b (5-HT1b) receptor	HTR1B	P28222	CHEMBL1898	Family A G protein-coupled receptor	0.052424	0 / 337聽聽聽聽聽
30	Serotonin 1d (5-HT1d) receptor	HTR1D	P28221	CHEMBL1983	Family A G protein-coupled receptor	0.052424	0 / 348聽聽聽聽聽
30	Beta-1 adrenergic receptor	ADRB1	P08588	CHEMBL213	Family A G protein-coupled receptor	0.052424	0 / 8聽聽聽聽聽
30	Serotonin 1e (5-HT1e) receptor	HTR1E	P28566	CHEMBL2182	Family A G protein-coupled receptor	0.052424	0 / 12聽聽聽聽聽
30	Serotonin 6 (5-HT6) receptor	HTR6	P50406	CHEMBL3371	Family A G protein-coupled receptor	0.052424	0 / 149聽聽聽聽聽
30	Neurokinin 1 receptor	TACR1	P25103	CHEMBL249	Family A G protein-coupled receptor	0.052424	0 / 179聽聽聽聽聽
30	Dopamine transporter	SLC6A3	Q01959	CHEMBL238	Electrochemical transporter	0.0428942	8 / 52聽聽聽聽聽
30	Matrix metalloproteinase 3	MMP3	P08254	CHEMBL283	Protease	0.0428942	0 / 25聽聽聽聽聽
30	Aminopeptidase N	ANPEP	P15144	CHEMBL1907	Protease	0.0428942	13 / 0聽聽聽聽聽
30	Aminopeptidase A	ENPEP	Q07075	CHEMBL3439	Protease	0.0428942	14 / 0聽聽聽聽聽
30	Myeloperoxidase	MPO	P05164	CHEMBL2439	Enzyme	0.0428942	0 / 44聽聽聽聽聽
30	GABA-B receptor (by homology)	GABBR1	Q9UBS5	CHEMBL2064	Family C G protein-coupled receptor	0.0428942	12 / 0聽聽聽聽聽
30	Glutamate receptor ionotropic, AMPA 1 (by homology)	GRIA1	P42261	CHEMBL2009	Ligand-gated ion channel	0.0428942	2 / 0聽聽聽聽聽
30	Serotonin transporter	SLC6A4	P31645	CHEMBL228	Electrochemical transporter	0.0428942	4 / 249聽聽聽聽聽
30	Cathepsin L	CTSL	P07711	CHEMBL3837	Protease	0.0428942	0 / 29聽聽聽聽聽
30	Lysine-specific demethylase 4C	KDM4C	Q9H3R0	CHEMBL6175	Eraser	0.0428942	5 / 0聽聽聽聽聽
30	Neprilysin	MME	P08473	CHEMBL1944	Protease	0.0428942	21 / 17聽聽聽聽聽
30	Norepinephrine transporter	SLC6A2	P23975	CHEMBL222	Electrochemical transporter	0.0428942	2 / 43聽聽聽聽聽
30	Endoplasmic reticulum aminopeptidase 2	ERAP2	Q6P179	CHEMBL5043	Protease	0.0428942	0 / 8聽聽聽聽聽
30	Ephrin type-A receptor 2	EPHA2	P29317	CHEMBL2068	Kinase	0.0428942	0 / 6聽聽聽聽聽
30	Ephrin type-B receptor 2	EPHB2	P29323	CHEMBL3290	Kinase	0.0428942	0 / 2聽聽聽聽聽
30	Ephrin type-A receptor 5	EPHA5	P54756	CHEMBL3987	Kinase	0.0428942	0 / 2聽聽聽聽聽
30	Ephrin type-A receptor 4	EPHA4	P54764	CHEMBL3988	Kinase	0.0428942	0 / 2聽聽聽聽聽
30	Ephrin type-A receptor 8	EPHA8	P29322	CHEMBL4134	Kinase	0.0428942	0 / 2聽聽聽聽聽
30	Ephrin type-A receptor 6	EPHA6	Q9UF33	CHEMBL4526	Kinase	0.0428942	0 / 2聽聽聽聽聽
30	Ephrin type-A receptor 7	EPHA7	Q15375	CHEMBL4602	Kinase	0.0428942	0 / 2聽聽聽聽聽
30	Ephrin type-B receptor 3	EPHB3	P54753	CHEMBL4901	Kinase	0.0428942	0 / 2聽聽聽聽聽
30	Ephrin type-A receptor 3	EPHA3	P29320	CHEMBL4954	Kinase	0.0428942	0 / 2聽聽聽聽聽
30	Ephrin type-B receptor 1	EPHB1	P54762	CHEMBL5072	Kinase	0.0428942	0 / 2聽聽聽聽聽
30	Ephrin receptor	EPHB4	P54760	CHEMBL5147	Kinase	0.0428942	0 / 2聽聽聽聽聽
30	Ephrin type-A receptor 1	EPHA1	P21709	CHEMBL5810	Kinase	0.0428942	0 / 2聽聽聽聽聽
30	Ephrin receptor	EPHB6	O15197	CHEMBL5836	Unclassified protein	0.0428942	0 / 2聽聽聽聽聽
30	Dipeptidyl peptidase I	CTSC	P53634	CHEMBL2252	Protease	0.0428942	0 / 6聽聽聽聽聽
30	Voltage-gated calcium channel alpha2/delta subunit 1 (by homology)	CACNA2D1	P54289	CHEMBL1919	Calcium channel auxiliary subunit alpha2delta family	0.0428942	38 / 1聽聽聽聽聽
30	Oligopeptide transporter small intestine isoform	SLC15A1	P46059	CHEMBL4605	Electrochemical transporter	0.0428942	3 / 0聽聽聽聽聽
30	Melanocortin receptor 1	MC1R	Q01726	CHEMBL3795	Family A G protein-coupled receptor	0.0428942	0 / 104聽聽聽聽聽
30	Intercellular adhesion molecule (ICAM-1), Integrin alpha-L/beta-2	ITGAL ICAM1 ITGB2	P20701 P05362 P05107	CHEMBL2096661	Membrane receptor	0.0428942	2 / 23聽聽聽聽聽
30	Macrophage migration inhibitory factor	MIF	P14174	CHEMBL2085	Enzyme	0.0428942	0 / 1聽聽聽聽聽
30	Matrix metalloproteinase 9	MMP9	P14780	CHEMBL321	Protease	0.0428942	0 / 81聽聽聽聽聽
30	Serine/threonine-protein kinase PIM2	PIM2	Q9P1W9	CHEMBL4523	Kinase	0.0428942	13 / 0聽聽聽聽聽
31	Galectin-3	LGALS3	P17931	CHEMBL4531	Other cytosolic protein	0.113286	7 / 0聽聽聽聽聽
31	Galectin-9	LGALS9	O00182	CHEMBL5474	Other cytosolic protein	0.113286	2 / 0聽聽聽聽聽
31	Carbonic anhydrase II	CA2	P00918	CHEMBL205	Lyase	0.113286	129 / 0聽聽聽聽聽
31	Carbonic anhydrase I	CA1	P00915	CHEMBL261	Lyase	0.113286	127 / 0聽聽聽聽聽
31	Carbonic anhydrase XII	CA12	O43570	CHEMBL3242	Lyase	0.113286	78 / 0聽聽聽聽聽
31	Carbonic anhydrase IX	CA9	Q16790	CHEMBL3594	Lyase	0.113286	80 / 0聽聽聽聽聽
31	Adenosine kinase	ADK	P55263	CHEMBL3589	Enzyme	0.113286	70 / 0聽聽聽聽聽
31	Carbonic anhydrase XIV	CA14	Q9ULX7	CHEMBL3510	Lyase	0.113286	29 / 0聽聽聽聽聽
31	Adenosine A1 receptor (by homology)	ADORA1	P30542	CHEMBL226	Family A G protein-coupled receptor	0.113286	523 / 0聽聽聽聽聽
31	Adenosine A2a receptor (by homology)	ADORA2A	P29274	CHEMBL251	Family A G protein-coupled receptor	0.113286	324 / 0聽聽聽聽聽
31	Adenosine A3 receptor	ADORA3	P0DMS8	CHEMBL256	Family A G protein-coupled receptor	0.113286	246 / 0聽聽聽聽聽
31	Hexokinase type II	HK2	P52789	CHEMBL2640	Enzyme	0.113286	4 / 0聽聽聽聽聽
31	Hexokinase type I	HK1	P19367	CHEMBL2688	Enzyme	0.113286	4 / 0聽聽聽聽聽
31	Adenosine deaminase	ADA	P00813	CHEMBL1910	Hydrolase	0.113286	10 / 0聽聽聽聽聽
31	Beta-glucocerebrosidase	GBA	P04062	CHEMBL2179	Enzyme	0.113286	9 / 0聽聽聽聽聽
31	Alpha-L-fucosidase I	FUCA1	P04066	CHEMBL4176	Enzyme	0.113286	23 / 0聽聽聽聽聽
31	Bifunctional protein NCOAT	OGA	O60502	CHEMBL5921	Enzyme	0.113286	44 / 0聽聽聽聽聽
31	Sodium/glucose cotransporter 2	SLC5A2	P31639	CHEMBL3884	Electrochemical transporter	0.113286	529 / 0聽聽聽聽聽
31	Equilibrative nucleoside transporter 1	SLC29A1	Q99808	CHEMBL1997	Electrochemical transporter	0.113286	92 / 0聽聽聽聽聽
31	Tyrosinase	TYR	P14679	CHEMBL1973	Oxidoreductase	0.113286	13 / 0聽聽聽聽聽
31	Carbonic anhydrase VII	CA7	P43166	CHEMBL2326	Lyase	0.113286	11 / 0聽聽聽聽聽
31	Carbonic anhydrase XIII	CA13	Q8N1Q1	CHEMBL3912	Lyase	0.113286	7 / 0聽聽聽聽聽
31	Adenosine A2b receptor	ADORA2B	P29275	CHEMBL255	Family A G protein-coupled receptor	0.113286	21 / 0聽聽聽聽聽
31	Eukaryotic translation initiation factor 4H	EIF4H	Q15056	CHEMBL1293274	Other nuclear protein	0.113286	1 / 0聽聽聽聽聽
31	Polyadenylate-binding protein 1	PABPC1	P11940	CHEMBL1293286	Unclassified protein	0.113286	1 / 0聽聽聽聽聽
31	Galectin-4	LGALS4	P56470	CHEMBL1671608	Other cytosolic protein	0.113286	1 / 0聽聽聽聽聽
31	Galectin-8	LGALS8	O00214	CHEMBL5475	Other cytosolic protein	0.113286	1 / 0聽聽聽聽聽
31	Matrix metalloproteinase 2	MMP2	P08253	CHEMBL333	Protease	0.113286	10 / 0聽聽聽聽聽
31	Epoxide hydratase	EPHX2	P34913	CHEMBL2409	Protease	0.113286	3 / 0聽聽聽聽聽
31	Cyclin-dependent kinase 2/cyclin A	CDK2 CCNA1 CCNA2	P24941 P78396 P20248	CHEMBL2094128	Other cytosolic protein	0.113286	4 / 0聽聽聽聽聽
31	Sodium/glucose cotransporter 1	SLC5A1	P13866	CHEMBL4979	Electrochemical transporter	0.113286	121 / 0聽聽聽聽聽
31	Carbonic anhydrase IV	CA4	P22748	CHEMBL3729	Lyase	0.113286	7 / 0聽聽聽聽聽
31	Carbonic anhydrase VA	CA5A	P35218	CHEMBL4789	Lyase	0.113286	5 / 0聽聽聽聽聽
31	Endothelin receptor ET-A	EDNRA	P25101	CHEMBL252	Family A G protein-coupled receptor	0.113286	17 / 0聽聽聽聽聽
31	Heat shock cognate 71 kDa protein	HSPA8	P11142	CHEMBL1275223	Other cytosolic protein	0.113286	10 / 0聽聽聽聽聽
31	Low affinity sodium-glucose cotransporter	SLC5A4	Q9NY91	CHEMBL1770047	Electrochemical transporter	0.113286	12 / 0聽聽聽聽聽
31	Maltase-glucoamylase	MGAM	O43451	CHEMBL2074	Hydrolase	0.113286	16 / 0聽聽聽聽聽
31	Aldose reductase (by homology)	AKR1B1	P15121	CHEMBL1900	Enzyme	0.113286	50 / 0聽聽聽聽聽
31	Transforming protein p21/H-Ras-1	HRAS	P01112	CHEMBL2167	Other cytosolic protein	0.113286	2 / 0聽聽聽聽聽
31	Aldo-keto-reductase family 1 member C3	AKR1C3	P42330	CHEMBL4681	Enzyme	0.113286	15 / 0聽聽聽聽聽
31	D-amino-acid oxidase	DAO	P14920	CHEMBL5485	Enzyme	0.113286	4 / 0聽聽聽聽聽
32	Casein kinase II alpha	CSNK2A1	P68400	CHEMBL3629	Kinase	0.121906	0 / 3聽聽聽聽聽
32	Protein-tyrosine phosphatase 4A3	PTP4A3	O75365	CHEMBL4162	Phosphatase	0.121906	0 / 1聽聽聽聽聽
32	Axin1/beta-catenin	CTNNB1	P35222	CHEMBL5866	Unclassified protein	0.121906	1 / 0聽聽聽聽聽
32	Induced myeloid leukemia cell differentiation protein Mcl-1	MCL1	Q07820	CHEMBL4361	Other cytosolic protein	0.121906	9 / 15聽聽聽聽聽
32	Alpha-ketoglutarate-dependent dioxygenase FTO	FTO	Q9C0B1	CHEMBL2331065	Oxidoreductase	0.121906	0 / 1聽聽聽聽聽
32	Estrogen receptor alpha	ESR1	P03372	CHEMBL206	Nuclear receptor	0.121906	7 / 20聽聽聽聽聽
32	Estrogen receptor beta	ESR2	Q92731	CHEMBL242	Nuclear receptor	0.121906	2 / 16聽聽聽聽聽
32	Cytochrome P450 19A1	CYP19A1	P11511	CHEMBL1978	Cytochrome P450	0.121906	9 / 6聽聽聽聽聽
32	Serine/threonine-protein kinase PIM1	PIM1	P11309	CHEMBL2147	Kinase	0.121906	8 / 1聽聽聽聽聽
32	Pyruvate dehydrogenase kinase isoform 1	PDK1	Q15118	CHEMBL4766	Kinase	0.121906	41 / 0聽聽聽聽聽
32	ATP-binding cassette sub-family G member 2	ABCG2	Q9UNQ0	CHEMBL5393	Primary active transporter	0.121906	1 / 0聽聽聽聽聽
32	Hepatocyte nuclear factor 4-alpha	HNF4A	P41235	CHEMBL5398	Unclassified protein	0.121906	0 / 8聽聽聽聽聽
32	Heat shock protein HSP 90-alpha	HSP90AA1	P07900	CHEMBL3880	Other cytosolic protein	0.121906	46 / 0聽聽聽聽聽
32	Beta-secretase 1	BACE1	P56817	CHEMBL4822	Protease	0.121906	15 / 0聽聽聽聽聽
32	Butyrylcholinesterase	BCHE	P06276	CHEMBL1914	Hydrolase	0.121906	4 / 0聽聽聽聽聽
32	Aldose reductase	AKR1B1	P15121	CHEMBL1900	Enzyme	0.121906	4 / 5聽聽聽聽聽
32	Tyrosine-protein kinase SRC	SRC	P12931	CHEMBL267	Kinase	0.121906	5 / 0聽聽聽聽聽
32	Isocitrate dehydrogenase [NADP] cytoplasmic	IDH1	O75874	CHEMBL2007625	Enzyme	0.121906	4 / 0聽聽聽聽聽
32	Cyclooxygenase-1	PTGS1	P23219	CHEMBL221	Oxidoreductase	0.121906	1 / 0聽聽聽聽聽
32	Cyclooxygenase-2	PTGS2	P35354	CHEMBL230	Oxidoreductase	0.121906	3 / 0聽聽聽聽聽
32	Endoplasmin	HSP90B1	P14625	CHEMBL1075323	Other membrane protein	0.121906	42 / 0聽聽聽聽聽
32	Kallikrein 1	KLK1	P06870	CHEMBL2319	Protease	0.121906	1 / 0聽聽聽聽聽
32	Kallikrein 2	KLK2	P20151	CHEMBL2442	Protease	0.121906	1 / 0聽聽聽聽聽
32	P-glycoprotein 1	ABCB1	P08183	CHEMBL4302	Primary active transporter	0.121906	16 / 0聽聽聽聽聽
32	Phosphodiesterase 5A	PDE5A	O76074	CHEMBL1827	Phosphodiesterase	0.121906	4 / 0聽聽聽聽聽
32	Cannabinoid receptor 2	CNR2	P34972	CHEMBL253	Family A G protein-coupled receptor	0.121906	5 / 0聽聽聽聽聽
32	Fructose-1,6-bisphosphatase	FBP1	P09467	CHEMBL3975	Enzyme	0.121906	2 / 0聽聽聽聽聽
32	Nitric oxide synthase, inducible (by homology)	NOS2	P35228	CHEMBL4481	Enzyme	0.121906	5 / 0聽聽聽聽聽
32	Serine/threonine-protein kinase/endoribonuclease IRE1	ERN1	O75460	CHEMBL1163101	Enzyme	0.121906	11 / 0聽聽聽聽聽
32	C-C chemokine receptor type 5	CCR5	P51681	CHEMBL274	Family A G protein-coupled receptor	0.121906	1 / 0聽聽聽聽聽
32	Nuclear factor NF-kappa-B p65 subunit	RELA	Q04206	CHEMBL5533	Transcription factor	0.121906	2 / 0聽聽聽聽聽
32	L-lactate dehydrogenase A chain	LDHA	P00338	CHEMBL4835	Enzyme	0.121906	0 / 13聽聽聽聽聽
32	L-lactate dehydrogenase B chain	LDHB	P07195	CHEMBL4940	Enzyme	0.121906	0 / 10聽聽聽聽聽
32	Apoptosis regulator Bcl-2	BCL2	P10415	CHEMBL4860	Other ion channel	0.121906	7 / 14聽聽聽聽聽
34	Aldose reductase	AKR1B1	P15121	CHEMBL1900	Enzyme	0.872152	67 / 24聽聽聽聽聽
34	Aldo-keto reductase family 1 member B10	AKR1B10	O60218	CHEMBL5983	Enzyme	0.749948	2 / 18聽聽聽聽聽
34	Matrix metalloproteinase 13	MMP13	P45452	CHEMBL280	Protease	0.256162	1 / 3聽聽聽聽聽
34	Matrix metalloproteinase 2	MMP2	P08253	CHEMBL333	Protease	0.256162	2 / 6聽聽聽聽聽
34	Beta amyloid A4 protein	APP	P05067	CHEMBL2487	Membrane receptor	0.130707	1 / 16聽聽聽聽聽
34	Matrix metalloproteinase 12	MMP12	P39900	CHEMBL4393	Protease	0.122339	1 / 5聽聽聽聽聽
34	Glucose-6-phosphate translocase	SLC37A4	O43826	CHEMBL3217398	Electrochemical transporter	0.09724	0 / 2聽聽聽聽聽
34	Carbonic anhydrase II	CA2	P00918	CHEMBL205	Lyase	0.09724	121 / 24聽聽聽聽聽
34	Carbonic anhydrase I	CA1	P00915	CHEMBL261	Lyase	0.09724	93 / 33聽聽聽聽聽
34	Carbonic anhydrase XII	CA12	O43570	CHEMBL3242	Lyase	0.09724	30 / 32聽聽聽聽聽
34	Carbonic anhydrase IX	CA9	Q16790	CHEMBL3594	Lyase	0.09724	30 / 36聽聽聽聽聽
34	Liver glycogen phosphorylase	PYGL	P06737	CHEMBL2568	Enzyme	0.09724	27 / 1聽聽聽聽聽
34	Protein kinase C delta (by homology)	PRKCD	Q05655	CHEMBL2996	Kinase	0.09724	0 / 51聽聽聽聽聽
34	Protein kinase C alpha	PRKCA	P17252	CHEMBL299	Kinase	0.09724	0 / 243聽聽聽聽聽
34	Sialidase 4	NEU4	Q8WWR8	CHEMBL4174	Enzyme	0.09724	7 / 0聽聽聽聽聽
34	Beta-secretase 1	BACE1	P56817	CHEMBL4822	Protease	0.09724	0 / 3聽聽聽聽聽
34	Caspase-3	CASP3	P42574	CHEMBL2334	Protease	0.09724	27 / 0聽聽聽聽聽
34	Phosphodiesterase 4D	PDE4D	Q08499	CHEMBL288	Phosphodiesterase	0.09724	0 / 3聽聽聽聽聽
34	Phosphodiesterase 9A	PDE9A	O76083	CHEMBL3535	Phosphodiesterase	0.09724	0 / 1聽聽聽聽聽
34	Phosphodiesterase 1B	PDE1B	Q01064	CHEMBL4425	Phosphodiesterase	0.09724	0 / 1聽聽聽聽聽
34	Vascular endothelial growth factor receptor 2	KDR	P35968	CHEMBL279	Kinase	0.09724	5 / 0聽聽聽聽聽
34	Endo-beta-N-acetylglucosaminidase	ENGASE	Q8NFI3	CHEMBL5172	Enzyme	0.09724	1 / 0聽聽聽聽聽
34	Carbonic anhydrase VB	CA5B	Q9Y2D0	CHEMBL3969	Lyase	0.09724	0 / 14聽聽聽聽聽
34	P-glycoprotein 1	ABCB1	P08183	CHEMBL4302	Primary active transporter	0.09724	0 / 72聽聽聽聽聽
34	Sialidase 3	NEU3	Q9UQ49	CHEMBL3046	Enzyme	0.09724	7 / 0聽聽聽聽聽
34	Sialidase 2	NEU2	Q9Y3R4	CHEMBL3200	Enzyme	0.09724	4 / 0聽聽聽聽聽
34	Leukocyte elastase	ELANE	P08246	CHEMBL248	Protease	0.09724	1 / 2聽聽聽聽聽
34	Bifunctional protein NCOAT	OGA	O60502	CHEMBL5921	Enzyme	0.09724	9 / 0聽聽聽聽聽
34	Trehalase	TREH	O43280	CHEMBL3087	Enzyme	0.09724	1 / 0聽聽聽聽聽
34	Caspase-6	CASP6	P55212	CHEMBL3308	Protease	0.09724	6 / 0聽聽聽聽聽
34	Caspase-7	CASP7	P55210	CHEMBL3468	Protease	0.09724	7 / 0聽聽聽聽聽
34	Caspase-8	CASP8	Q14790	CHEMBL3776	Protease	0.09724	7 / 0聽聽聽聽聽
34	Caspase-1	CASP1	P29466	CHEMBL4801	Protease	0.09724	7 / 0聽聽聽聽聽
34	Caspase-2	CASP2	P42575	CHEMBL4884	Protease	0.09724	3 / 0聽聽聽聽聽
34	Endothelin-converting enzyme 1	ECE1	P42892	CHEMBL4791	Protease	0.09724	9 / 0聽聽聽聽聽
34	Egl nine homolog 1	EGLN1	Q9GZT9	CHEMBL5697	Oxidoreductase	0.09724	10 / 0聽聽聽聽聽
34	ADAMTS5	ADAMTS5	Q9UNA0	CHEMBL2285	Protease	0.09724	1 / 0聽聽聽聽聽
34	Alpha-ketoglutarate-dependent dioxygenase FTO	FTO	Q9C0B1	CHEMBL2331065	Oxidoreductase	0.09724	1 / 0聽聽聽聽聽
35	Carbonic anhydrase VII	CA7	P43166	CHEMBL2326	Lyase	0.746586	47 / 24聽聽聽聽聽
35	Carbonic anhydrase I	CA1	P00915	CHEMBL261	Lyase	0.746586	142 / 26聽聽聽聽聽
35	Carbonic anhydrase VI	CA6	P23280	CHEMBL3025	Lyase	0.746586	5 / 8聽聽聽聽聽
35	Carbonic anhydrase XII	CA12	O43570	CHEMBL3242	Lyase	0.746586	120 / 48聽聽聽聽聽
35	Carbonic anhydrase XIV	CA14	Q9ULX7	CHEMBL3510	Lyase	0.746586	32 / 14聽聽聽聽聽
35	Carbonic anhydrase IX	CA9	Q16790	CHEMBL3594	Lyase	0.746586	153 / 65聽聽聽聽聽
35	Carbonic anhydrase IV	CA4	P22748	CHEMBL3729	Lyase	0.746586	5 / 8聽聽聽聽聽
35	Carbonic anhydrase XIII (by homology)	CA13	Q8N1Q1	CHEMBL3912	Lyase	0.746586	21 / 26聽聽聽聽聽
35	Carbonic anhydrase VA	CA5A	P35218	CHEMBL4789	Lyase	0.746586	22 / 8聽聽聽聽聽
35	Carbonic anhydrase VB	CA5B	Q9Y2D0	CHEMBL3969	Lyase	0.300383	16 / 8聽聽聽聽聽
35	Epidermal growth factor receptor erbB1	EGFR	P00533	CHEMBL203	Kinase	0.106927	156 / 3聽聽聽聽聽
35	Monoamine oxidase A	MAOA	P21397	CHEMBL1951	Oxidoreductase	0.0981627	72 / 65聽聽聽聽聽
35	Carbonic anhydrase II	CA2	P00918	CHEMBL205	Lyase	0.0893705	158 / 9聽聽聽聽聽
35	Aldo-keto-reductase family 1 member C3	AKR1C3	P42330	CHEMBL4681	Enzyme	0.0893705	0 / 1聽聽聽聽聽
35	Aldo-keto reductase family 1 member C1	AKR1C1	Q04828	CHEMBL5905	Enzyme	0.0893705	0 / 1聽聽聽聽聽
35	Carbonic anhydrase III	CA3	P07451	CHEMBL2885	Lyase	0.08057	5 / 6聽聽聽聽聽
35	Voltage-gated potassium channel subunit Kv1.3	KCNA3	P22001	CHEMBL4633	Voltage-gated ion channel	0.08057	0 / 11聽聽聽聽聽
35	Steroid 5-alpha-reductase 1	SRD5A1	P18405	CHEMBL1787	Oxidoreductase	0.08057	2 / 5聽聽聽聽聽
35	Xanthine dehydrogenase	XDH	P47989	CHEMBL1929	Oxidoreductase	0.08057	6 / 2聽聽聽聽聽
35	Monoamine oxidase B	MAOB	P27338	CHEMBL2039	Oxidoreductase	0.08057	174 / 120聽聽聽聽聽
35	Carbonyl reductase [NADPH] 1	CBR1	P16152	CHEMBL5586	Enzyme	0.08057	0 / 2聽聽聽聽聽
35	Acetylcholinesterase	ACHE	P22303	CHEMBL220	Hydrolase	0.0717872	39 / 52聽聽聽聽聽
35	Poly [ADP-ribose] polymerase-1	PARP1	P09874	CHEMBL3105	Enzyme	0.0717872	101 / 0聽聽聽聽聽
35	Cytochrome P450 1A2	CYP1A2	P05177	CHEMBL3356	Cytochrome P450	0.0717872	2 / 3聽聽聽聽聽
35	Hepatocyte growth factor receptor	MET	P08581	CHEMBL3717	Kinase	0.0717872	24 / 2聽聽聽聽聽
35	Glycogen synthase kinase-3 beta	GSK3B	P49841	CHEMBL262	Kinase	0.0717872	65 / 1聽聽聽聽聽
35	Serine/threonine-protein kinase Aurora-A	AURKA	O14965	CHEMBL4722	Kinase	0.0717872	14 / 1聽聽聽聽聽
35	DNA-(apurinic or apyrimidinic site) lyase	APEX1	P27695	CHEMBL5619	Enzyme	0.0717872	0 / 1聽聽聽聽聽
35	G-protein coupled receptor 35	GPR35	Q9HC97	CHEMBL1293267	Family A G protein-coupled receptor	0.0717872	0 / 2聽聽聽聽聽
35	Focal adhesion kinase 1	PTK2	Q05397	CHEMBL2695	Kinase	0.0717872	0 / 1聽聽聽聽聽
35	Serine/threonine-protein kinase PLK4	PLK4	O00444	CHEMBL3788	Kinase	0.0717872	0 / 1聽聽聽聽聽
35	Mitogen-activated protein kinase kinase kinase 8	MAP3K8	P41279	CHEMBL4899	Kinase	0.0717872	0 / 1聽聽聽聽聽
35	Heat shock 70 kDa protein 1	HSPA1A	P0DMV8	CHEMBL5460	Other cytosolic protein	0.0717872	0 / 1聽聽聽聽聽
35	Squalene monooxygenase (by homology)	SQLE	Q14534	CHEMBL3592	Enzyme	0.0717872	0 / 1聽聽聽聽聽
35	Tyrosine-protein kinase FGR (by homology)	FGR	P09769	CHEMBL4454	Kinase	0.0717872	0 / 1聽聽聽聽聽
35	Tyrosine-protein kinase Lyn (by homology)	LYN	P07948	CHEMBL3905	Kinase	0.0717872	0 / 1聽聽聽聽聽
35	Arachidonate 5-lipoxygenase	ALOX5	P09917	CHEMBL215	Oxidoreductase	0.0717872	25 / 1聽聽聽聽聽
35	Serine/threonine-protein kinase Aurora-B	AURKB	Q96GD4	CHEMBL2185	Kinase	0.0717872	5 / 3聽聽聽聽聽
35	Poly [ADP-ribose] polymerase 2 (by homology)	PARP2	Q9UGN5	CHEMBL5366	Enzyme	0.0717872	18 / 0聽聽聽聽聽
35	Insulin-like growth factor I receptor	IGF1R	P08069	CHEMBL1957	Kinase	0.0717872	5 / 2聽聽聽聽聽
35	Adenosylhomocysteinase	AHCY	P23526	CHEMBL2664	Enzyme	0.0717872	1 / 0聽聽聽聽聽
35	Histone acetyltransferase p300	EP300	Q09472	CHEMBL3784	Writer	0.0717872	2 / 0聽聽聽聽聽
35	Histone acetyltransferase PCAF	KAT2B	Q92831	CHEMBL5500	Writer	0.0717872	17 / 0聽聽聽聽聽
35	Nitric-oxide synthase, brain	NOS1	P29475	CHEMBL3568	Enzyme	0.0717872	17 / 0聽聽聽聽聽
35	Nitric oxide synthase, inducible	NOS2	P35228	CHEMBL4481	Enzyme	0.0717872	28 / 0聽聽聽聽聽
35	Nitric-oxide synthase, endothelial	NOS3	P29474	CHEMBL4803	Enzyme	0.0717872	5 / 0聽聽聽聽聽
35	Tyrosine-protein kinase SRC	SRC	P12931	CHEMBL267	Kinase	0.0717872	30 / 1聽聽聽聽聽
35	Vascular endothelial growth factor receptor 2	KDR	P35968	CHEMBL279	Kinase	0.0717872	51 / 2聽聽聽聽聽
35	Adenosine A1 receptor	ADORA1	P30542	CHEMBL226	Family A G protein-coupled receptor	0.0717872	75 / 0聽聽聽聽聽
35	Adenosine A2a receptor	ADORA2A	P29274	CHEMBL251	Family A G protein-coupled receptor	0.0717872	77 / 0聽聽聽聽聽
35	Estrogen receptor beta	ESR2	Q92731	CHEMBL242	Nuclear receptor	0.0717872	6 / 60聽聽聽聽聽
35	Induced myeloid leukemia cell differentiation protein Mcl-1	MCL1	Q07820	CHEMBL4361	Other cytosolic protein	0.0717872	5 / 0聽聽聽聽聽
35	Cyclin-dependent kinase 2/cyclin A	CDK2 CCNA1 CCNA2	P24941 P78396 P20248	CHEMBL2094128	Other cytosolic protein	0.0717872	15 / 1聽聽聽聽聽
35	ADAMTS5	ADAMTS5	Q9UNA0	CHEMBL2285	Protease	0.0717872	2 / 0聽聽聽聽聽
35	Leukocyte common antigen	PTPRC	P08575	CHEMBL3243	Enzyme	0.0717872	20 / 0聽聽聽聽聽
35	Quinone reductase 2	NQO2	P16083	CHEMBL3959	Enzyme	0.0717872	19 / 0聽聽聽聽聽
35	c-Jun N-terminal kinase 3	MAPK10	P53779	CHEMBL2637	Kinase	0.0717872	22 / 0聽聽聽聽聽
35	Regulator of G-protein signaling 4	RGS4	P49798	CHEMBL1795091	Unclassified protein	0.0717872	10 / 0聽聽聽聽聽
35	Tyrosine-protein kinase JAK1	JAK1	P23458	CHEMBL2835	Kinase	0.0717872	52 / 0聽聽聽聽聽
35	Tyrosine-protein kinase JAK2	JAK2	O60674	CHEMBL2971	Kinase	0.0717872	72 / 0聽聽聽聽聽
35	Tyrosine-protein kinase TYK2	TYK2	P29597	CHEMBL3553	Kinase	0.0717872	32 / 0聽聽聽聽聽
35	Melanin-concentrating hormone receptor 1	MCHR1	Q99705	CHEMBL344	Family A G protein-coupled receptor	0.0717872	24 / 0聽聽聽聽聽
35	CDC7/DBF4 (Cell division cycle 7-related protein kinase/Activator of S phase kinase)	CDC7	O00311	CHEMBL5443	Kinase	0.0717872	34 / 0聽聽聽聽聽
35	7,8-dihydro-8-oxoguanine triphosphatase	NUDT1	P36639	CHEMBL3708265	Enzyme	0.0717872	4 / 0聽聽聽聽聽
35	Mitogen-activated protein kinase kinase kinase 14	MAP3K14	Q99558	CHEMBL5888	Kinase	0.0717872	9 / 0聽聽聽聽聽
35	Aldose reductase	AKR1B1	P15121	CHEMBL1900	Enzyme	0.0717872	24 / 8聽聽聽聽聽
36	TNF-alpha	TNF	P01375	CHEMBL1825	Secreted protein	0.271348	0 / 3聽聽聽聽聽
36	Interleukin-2	IL2	P60568	CHEMBL5880	Secreted protein	0.271348	0 / 4聽聽聽聽聽
36	Xanthine dehydrogenase	XDH	P47989	CHEMBL1929	Oxidoreductase	0.235392	2 / 19聽聽聽聽聽
36	Aldose reductase	AKR1B1	P15121	CHEMBL1900	Enzyme	0.136165	11 / 76聽聽聽聽聽
36	Adenosine A1 receptor (by homology)	ADORA1	P30542	CHEMBL226	Family A G protein-coupled receptor	0.109233	0 / 18聽聽聽聽聽
36	Neuromedin-U receptor 2	NMUR2	Q9GZQ4	CHEMBL1075144	Family A G protein-coupled receptor	0.0822215	1 / 1聽聽聽聽聽
36	Alpha-2a adrenergic receptor	ADRA2A	P08913	CHEMBL1867	Family A G protein-coupled receptor	0.0822215	1 / 1聽聽聽聽聽
36	Adrenergic receptor alpha-2	ADRA2C	P18825	CHEMBL1916	Family A G protein-coupled receptor	0.0822215	2 / 2聽聽聽聽聽
36	Acetylcholinesterase	ACHE	P22303	CHEMBL220	Hydrolase	0.0822215	1 / 37聽聽聽聽聽
36	Carbonic anhydrase VII	CA7	P43166	CHEMBL2326	Lyase	0.0822215	5 / 14聽聽聽聽聽
36	Carbonic anhydrase XII	CA12	O43570	CHEMBL3242	Lyase	0.0822215	5 / 22聽聽聽聽聽
36	Carbonic anhydrase IV	CA4	P22748	CHEMBL3729	Lyase	0.0822215	4 / 11聽聽聽聽聽
36	Epidermal growth factor receptor erbB1	EGFR	P00533	CHEMBL203	Kinase	0.0822215	0 / 22聽聽聽聽聽
36	Aldehyde dehydrogenase	ALDH2	P05091	CHEMBL1935	Oxidoreductase	0.0822215	0 / 31聽聽聽聽聽
36	Lymphocyte differentiation antigen CD38	CD38	P28907	CHEMBL4660	Enzyme	0.0822215	0 / 3聽聽聽聽聽
36	Squalene monooxygenase (by homology)	SQLE	Q14534	CHEMBL3592	Enzyme	0.0822215	3 / 0聽聽聽聽聽
36	Carbonic anhydrase I	CA1	P00915	CHEMBL261	Lyase	0.0822215	0 / 9聽聽聽聽聽
36	Carbonic anhydrase IX	CA9	Q16790	CHEMBL3594	Lyase	0.0822215	0 / 12聽聽聽聽聽
36	Troponin, cardiac muscle	TNNC1 TNNT2 TNNI3	P63316 P45379 P19429	CHEMBL2095202	Unclassified protein	0.0822215	1 / 0聽聽聽聽聽
36	NADPH oxidase 4	NOX4	Q9NPH5	CHEMBL1250375	Enzyme	0.0822215	1 / 7聽聽聽聽聽
36	Carbonic anhydrase II	CA2	P00918	CHEMBL205	Lyase	0.0822215	3 / 12聽聽聽聽聽
36	Tumour suppressor p53/oncoprotein Mdm2	TP53	P04637	CHEMBL4096	Transcription factor	0.0822215	2 / 0聽聽聽聽聽
37	Aldose reductase	AKR1B1	P15121	CHEMBL1900	Enzyme	0.298299	3 / 40聽聽聽聽聽
37	Carbonic anhydrase VII	CA7	P43166	CHEMBL2326	Lyase	0.0822215	1 / 9聽聽聽聽聽
37	Carbonic anhydrase XII	CA12	O43570	CHEMBL3242	Lyase	0.0822215	1 / 9聽聽聽聽聽
38	Carbonic anhydrase II	CA2	P00918	CHEMBL205	Lyase	0.128532	3 / 6聽聽聽聽聽
38	Carbonic anhydrase XII	CA12	O43570	CHEMBL3242	Lyase	0.128532	5 / 19聽聽聽聽聽
38	Carbonic anhydrase I	CA1	P00915	CHEMBL261	Lyase	0.120226	0 / 6聽聽聽聽聽
38	Carbonic anhydrase IX	CA9	Q16790	CHEMBL3594	Lyase	0.120226	0 / 13聽聽聽聽聽
38	Carbonic anhydrase VII	CA7	P43166	CHEMBL2326	Lyase	0.120226	5 / 10聽聽聽聽聽
38	Carbonic anhydrase XIII	CA13	Q8N1Q1	CHEMBL3912	Lyase	0.120226	0 / 4聽聽聽聽聽
38	Aldehyde dehydrogenase	ALDH2	P05091	CHEMBL1935	Oxidoreductase	0.120226	0 / 30聽聽聽聽聽
38	Interleukin-2	IL2	P60568	CHEMBL5880	Secreted protein	0.120226	0 / 4聽聽聽聽聽
38	TNF-alpha	TNF	P01375	CHEMBL1825	Secreted protein	0.120226	0 / 3聽聽聽聽聽
38	Aldose reductase	AKR1B1	P15121	CHEMBL1900	Enzyme	0.120226	15 / 18聽聽聽聽聽
38	Adenosine A1 receptor (by homology)	ADORA1	P30542	CHEMBL226	Family A G protein-coupled receptor	0.120226	0 / 2聽聽聽聽聽
38	Xanthine dehydrogenase	XDH	P47989	CHEMBL1929	Oxidoreductase	0.120226	2 / 6聽聽聽聽聽
38	Equilibrative nucleoside transporter 1	SLC29A1	Q99808	CHEMBL1997	Electrochemical transporter	0.120226	2 / 0聽聽聽聽聽
39	Carbonic anhydrase II	CA2	P00918	CHEMBL205	Lyase	0.937741	62 / 20聽聽聽聽聽
39	Carbonic anhydrase VII	CA7	P43166	CHEMBL2326	Lyase	0.937741	11 / 19聽聽聽聽聽
39	Carbonic anhydrase I	CA1	P00915	CHEMBL261	Lyase	0.937741	57 / 24聽聽聽聽聽
39	Carbonic anhydrase VI	CA6	P23280	CHEMBL3025	Lyase	0.937741	7 / 15聽聽聽聽聽
39	Carbonic anhydrase XII	CA12	O43570	CHEMBL3242	Lyase	0.937741	27 / 21聽聽聽聽聽
39	Carbonic anhydrase XIV	CA14	Q9ULX7	CHEMBL3510	Lyase	0.937741	10 / 19聽聽聽聽聽
39	Carbonic anhydrase IX	CA9	Q16790	CHEMBL3594	Lyase	0.937741	22 / 26聽聽聽聽聽
39	Carbonic anhydrase VA	CA5A	P35218	CHEMBL4789	Lyase	0.937741	10 / 15聽聽聽聽聽
39	Carbonic anhydrase VB	CA5B	Q9Y2D0	CHEMBL3969	Lyase	0.133587	5 / 13聽聽聽聽聽
39	Monoamine oxidase B	MAOB	P27338	CHEMBL2039	Oxidoreductase	0.0823338	2 / 38聽聽聽聽聽
39	Aldose reductase	AKR1B1	P15121	CHEMBL1900	Enzyme	0.0721804	68 / 34聽聽聽聽聽
39	Arachidonate 5-lipoxygenase	ALOX5	P09917	CHEMBL215	Oxidoreductase	0.0721804	1 / 44聽聽聽聽聽
39	Matrix metalloproteinase 9	MMP9	P14780	CHEMBL321	Protease	0.0721804	2 / 24聽聽聽聽聽
39	Matrix metalloproteinase 1	MMP1	P03956	CHEMBL332	Protease	0.0721804	2 / 24聽聽聽聽聽
39	Matrix metalloproteinase 2	MMP2	P08253	CHEMBL333	Protease	0.0721804	2 / 23聽聽聽聽聽
39	Protein-tyrosine phosphatase 1B	PTPN1	P18031	CHEMBL335	Phosphatase	0.0721804	35 / 2聽聽聽聽聽
39	Carbonic anhydrase XIII (by homology)	CA13	Q8N1Q1	CHEMBL3912	Lyase	0.0619149	10 / 10聽聽聽聽聽
39	Carbonic anhydrase III	CA3	P07451	CHEMBL2885	Lyase	0.0619149	5 / 4聽聽聽聽聽
39	Beta amyloid A4 protein	APP	P05067	CHEMBL2487	Membrane receptor	0.0517133	0 / 55聽聽聽聽聽
39	Nuclear factor erythroid 2-related factor 2	NFE2L2	Q16236	CHEMBL1075094	Unclassified protein	0.0414703	0 / 4聽聽聽聽聽
39	Signal transducer and activator of transcription 3	STAT3	P40763	CHEMBL4026	Transcription factor	0.0414703	0 / 1聽聽聽聽聽
39	11-beta-hydroxysteroid dehydrogenase 1	HSD11B1	P28845	CHEMBL4235	Enzyme	0.0414703	0 / 4聽聽聽聽聽
39	Estrogen receptor beta	ESR2	Q92731	CHEMBL242	Nuclear receptor	0.0414703	5 / 17聽聽聽聽聽
39	Carbonic anhydrase IV	CA4	P22748	CHEMBL3729	Lyase	0.0414703	4 / 7聽聽聽聽聽
39	Toll-like receptor 4 (by homology)	TLR4	O00206	CHEMBL5255	Toll-like and Il-1 receptors	0.0414703	0 / 13聽聽聽聽聽
39	Cyclooxygenase-1	PTGS1	P23219	CHEMBL221	Oxidoreductase	0.0312266	4 / 17聽聽聽聽聽
39	Hepatocyte growth factor receptor	MET	P08581	CHEMBL3717	Kinase	0.0312266	0 / 22聽聽聽聽聽
39	Cytochrome P450 1A1	CYP1A1	P04798	CHEMBL2231	Cytochrome P450	0.0312266	0 / 9聽聽聽聽聽
39	Cytochrome P450 1A2	CYP1A2	P05177	CHEMBL3356	Cytochrome P450	0.0312266	0 / 5聽聽聽聽聽
39	Quinone reductase 2	NQO2	P16083	CHEMBL3959	Enzyme	0.0312266	0 / 17聽聽聽聽聽
39	Cytochrome P450 1B1	CYP1B1	Q16678	CHEMBL4878	Cytochrome P450	0.0312266	0 / 25聽聽聽聽聽
39	Carboxypeptidase A1	CPA1	P15085	CHEMBL2088	Protease	0.0312266	11 / 0聽聽聽聽聽
39	Epidermal growth factor receptor erbB1	EGFR	P00533	CHEMBL203	Kinase	0.0312266	4 / 34聽聽聽聽聽
39	Cyclooxygenase-2	PTGS2	P35354	CHEMBL230	Oxidoreductase	0.0312266	11 / 47聽聽聽聽聽
39	Transthyretin	TTR	P02766	CHEMBL3194	Secreted protein	0.0312266	5 / 6聽聽聽聽聽
39	Lysine-specific demethylase 4D-like	KDM4E	B2RXH2	CHEMBL1293226	Eraser	0.0312266	5 / 0聽聽聽聽聽
39	Lysine-specific demethylase 3A	KDM3A	Q9Y4C1	CHEMBL1938209	Eraser	0.0312266	2 / 0聽聽聽聽聽
39	Lysine-specific demethylase 6B	KDM6B	O15054	CHEMBL1938211	Eraser	0.0312266	2 / 0聽聽聽聽聽
39	Alpha-ketoglutarate-dependent dioxygenase FTO	FTO	Q9C0B1	CHEMBL2331065	Oxidoreductase	0.0312266	2 / 0聽聽聽聽聽
39	Lysine-specific demethylase 4A	KDM4A	O75164	CHEMBL5896	Eraser	0.0312266	7 / 0聽聽聽聽聽
39	Lysine-specific demethylase 4C	KDM4C	Q9H3R0	CHEMBL6175	Eraser	0.0312266	10 / 0聽聽聽聽聽
39	Tubulin beta-1 chain	TUBB1	Q9H4B7	CHEMBL1915	Structural protein	0.0312266	0 / 29聽聽聽聽聽
39	Nuclear factor NF-kappa-B p65 subunit	RELA	Q04206	CHEMBL5533	Transcription factor	0.0312266	0 / 13聽聽聽聽聽
39	Tyrosine-protein kinase FYN	FYN	P06241	CHEMBL1841	Kinase	0.0312266	4 / 2聽聽聽聽聽
39	Tyrosine-protein kinase LCK	LCK	P06239	CHEMBL258	Kinase	0.0312266	3 / 9聽聽聽聽聽
39	Monocarboxylate transporter 1 (by homology)	SLC16A1	P53985	CHEMBL4360	Electrochemical transporter	0.0312266	2 / 12聽聽聽聽聽
39	Toll-like receptor (TLR7/TLR9)	TLR9	Q9NR96	CHEMBL5804	Toll-like and Il-1 receptors	0.0312266	0 / 3聽聽聽聽聽
39	Aldo-keto reductase family 1 member B10	AKR1B10	O60218	CHEMBL5983	Enzyme	0.0312266	0 / 18聽聽聽聽聽
39	Arachidonate 15-lipoxygenase	ALOX15	P16050	CHEMBL2903	Enzyme	0.0312266	0 / 2聽聽聽聽聽
39	Protein kinase C epsilon	PRKCE	Q02156	CHEMBL3582	Kinase	0.0312266	0 / 2聽聽聽聽聽
39	Coagulation factor VII/tissue factor	F3	P13726	CHEMBL4081	Surface antigen	0.0312266	0 / 9聽聽聽聽聽
39	Nitric oxide synthase, inducible	NOS2	P35228	CHEMBL4481	Enzyme	0.0312266	0 / 7聽聽聽聽聽
39	Low affinity neurotrophin receptor p75NTR	NGFR	P08138	CHEMBL4762	Membrane receptor	0.0312266	2 / 0聽聽聽聽聽
39	Cyclin-dependent kinase 4/cyclin D1	CCND1 CDK4	P24385 P11802	CHEMBL1907601	Kinase	0.0312266	0 / 1聽聽聽聽聽
39	Tubulin beta-3 chain	TUBB3	Q13509	CHEMBL2597	Structural protein	0.0312266	0 / 1聽聽聽聽聽
39	P-glycoprotein 1	ABCB1	P08183	CHEMBL4302	Primary active transporter	0.0312266	0 / 14聽聽聽聽聽
39	Fructose-1,6-bisphosphatase	FBP1	P09467	CHEMBL3975	Enzyme	0.0312266	22 / 0聽聽聽聽聽
39	DNA topoisomerase II alpha	TOP2A	P11388	CHEMBL1806	Isomerase	0.0312266	0 / 15聽聽聽聽聽
39	Glyoxalase I	GLO1	Q04760	CHEMBL2424	Enzyme	0.0312266	0 / 5聽聽聽聽聽
39	Beta-secretase 1	BACE1	P56817	CHEMBL4822	Protease	0.0312266	1 / 62聽聽聽聽聽
39	Angiotensin-converting enzyme (by homology)	ACE	P12821	CHEMBL1808	Protease	0.0312266	16 / 0聽聽聽聽聽
39	Renin	REN	P00797	CHEMBL286	Protease	0.0312266	1 / 0聽聽聽聽聽
39	Poly [ADP-ribose] polymerase-1	PARP1	P09874	CHEMBL3105	Enzyme	0.0312266	10 / 0聽聽聽聽聽
39	Monoamine oxidase A	MAOA	P21397	CHEMBL1951	Oxidoreductase	0.0312266	2 / 14聽聽聽聽聽
39	Aryl hydrocarbon receptor	AHR	P35869	CHEMBL3201	Transcription factor	0.0312266	0 / 4聽聽聽聽聽
39	Lysine-specific demethylase 2A	KDM2A	Q9Y2K7	CHEMBL1938210	Eraser	0.0312266	3 / 0聽聽聽聽聽
39	Thiopurine S-methyltransferase	TPMT	P51580	CHEMBL2500	Enzyme	0.0312266	4 / 0聽聽聽聽聽
39	Axin1/beta-catenin	CTNNB1	P35222	CHEMBL5866	Unclassified protein	0.0312266	3 / 0聽聽聽聽聽
39	Thrombin	F2	P00734	CHEMBL204	Protease	0.0312266	10 / 0聽聽聽聽聽
39	Solute carrier family 13 member 5	SLC13A5	Q86YT5	CHEMBL3769293	Electrochemical transporter	0.0312266	10 / 0聽聽聽聽聽
40	Aldose reductase	AKR1B1	P15121	CHEMBL1900	Enzyme	1	10 / 66聽聽聽聽聽
40	Carbonic anhydrase II	CA2	P00918	CHEMBL205	Lyase	1	3 / 10聽聽聽聽聽
40	Carbonic anhydrase VII	CA7	P43166	CHEMBL2326	Lyase	1	5 / 13聽聽聽聽聽
40	Carbonic anhydrase XII	CA12	O43570	CHEMBL3242	Lyase	1	5 / 20聽聽聽聽聽
40	Carbonic anhydrase IV	CA4	P22748	CHEMBL3729	Lyase	1	4 / 10聽聽聽聽聽
40	NADPH oxidase 4	NOX4	Q9NPH5	CHEMBL1250375	Enzyme	0.998137	1 / 7聽聽聽聽聽
40	Adrenergic receptor alpha-2	ADRA2C	P18825	CHEMBL1916	Family A G protein-coupled receptor	0.998137	2 / 2聽聽聽聽聽
40	Acetylcholinesterase	ACHE	P22303	CHEMBL220	Hydrolase	0.804529	3 / 21聽聽聽聽聽
40	Quinone reductase 2	NQO2	P16083	CHEMBL3959	Enzyme	0.578271	1 / 1聽聽聽聽聽
40	Ribosomal protein S6 kinase alpha 3	RPS6KA3	P51812	CHEMBL2345	Kinase	0.427429	5 / 19聽聽聽聽聽
40	Neuromedin-U receptor 2	NMUR2	Q9GZQ4	CHEMBL1075144	Family A G protein-coupled receptor	0.368795	1 / 1聽聽聽聽聽
40	Alpha-2a adrenergic receptor	ADRA2A	P08913	CHEMBL1867	Family A G protein-coupled receptor	0.368795	1 / 1聽聽聽聽聽
40	Cyclooxygenase-2	PTGS2	P35354	CHEMBL230	Oxidoreductase	0.159289	1 / 5聽聽聽聽聽
40	Lymphocyte differentiation antigen CD38	CD38	P28907	CHEMBL4660	Enzyme	0.134155	0 / 2聽聽聽聽聽
40	Phosphodiesterase 5A	PDE5A	O76074	CHEMBL1827	Phosphodiesterase	0.109013	0 / 6聽聽聽聽聽
40	TNF-alpha	TNF	P01375	CHEMBL1825	Secreted protein	0.100634	0 / 3聽聽聽聽聽
40	Interleukin-2	IL2	P60568	CHEMBL5880	Secreted protein	0.100634	0 / 4聽聽聽聽聽
40	Xanthine dehydrogenase	XDH	P47989	CHEMBL1929	Oxidoreductase	0.100634	3 / 18聽聽聽聽聽
40	Adenosine A1 receptor (by homology)	ADORA1	P30542	CHEMBL226	Family A G protein-coupled receptor	0.100634	0 / 14聽聽聽聽聽
40	Arachidonate 5-lipoxygenase	ALOX5	P09917	CHEMBL215	Oxidoreductase	0.100634	0 / 45聽聽聽聽聽
40	Equilibrative nucleoside transporter 1	SLC29A1	Q99808	CHEMBL1997	Electrochemical transporter	0.100634	2 / 0聽聽聽聽聽
40	Telomerase reverse transcriptase	TERT	O14746	CHEMBL2916	Enzyme	0.100634	0 / 10聽聽聽聽聽
41	Estrogen receptor alpha	ESR1	P03372	CHEMBL206	Nuclear receptor	0.0922239	2 / 2聽聽聽聽聽
41	Troponin, cardiac muscle	TNNC1 TNNT2 TNNI3	P63316 P45379 P19429	CHEMBL2095202	Unclassified protein	0.0833056	0 / 2聽聽聽聽聽
41	Epoxide hydratase	EPHX2	P34913	CHEMBL2409	Protease	0.0743923	4 / 5聽聽聽聽聽
41	Carbonic anhydrase XIV	CA14	Q9ULX7	CHEMBL3510	Lyase	0.0743923	31 / 0聽聽聽聽聽
41	Galectin-3	LGALS3	P17931	CHEMBL4531	Other cytosolic protein	0.0743923	14 / 0聽聽聽聽聽
41	Galectin-9	LGALS9	O00182	CHEMBL5474	Other cytosolic protein	0.0743923	5 / 0聽聽聽聽聽
41	Sodium/glucose cotransporter 2	SLC5A2	P31639	CHEMBL3884	Electrochemical transporter	0.0743923	163 / 111聽聽聽聽聽
41	Adenosine A2a receptor	ADORA2A	P29274	CHEMBL251	Family A G protein-coupled receptor	0.0743923	193 / 0聽聽聽聽聽
41	Adenosine A3 receptor	ADORA3	P0DMS8	CHEMBL256	Family A G protein-coupled receptor	0.0743923	142 / 0聽聽聽聽聽
41	Transforming protein p21/H-Ras-1	HRAS	P01112	CHEMBL2167	Other cytosolic protein	0.0743923	3 / 0聽聽聽聽聽
41	Heat shock protein HSP 90-alpha	HSP90AA1	P07900	CHEMBL3880	Other cytosolic protein	0.0743923	9 / 0聽聽聽聽聽
41	Acidic mammalian chitinase	CHIA	Q9BZP6	CHEMBL1293197	Enzyme	0.0743923	1 / 0聽聽聽聽聽
41	Sodium/glucose cotransporter 1	SLC5A1	P13866	CHEMBL4979	Electrochemical transporter	0.0743923	58 / 99聽聽聽聽聽
41	Alpha-L-fucosidase I	FUCA1	P04066	CHEMBL4176	Enzyme	0.0743923	1 / 0聽聽聽聽聽
41	Adenosine A2b receptor	ADORA2B	P29275	CHEMBL255	Family A G protein-coupled receptor	0.0743923	18 / 0聽聽聽聽聽
41	Equilibrative nucleoside transporter 1	SLC29A1	Q99808	CHEMBL1997	Electrochemical transporter	0.0743923	81 / 0聽聽聽聽聽
41	Inosine-5'-monophosphate dehydrogenase 1	IMPDH1	P20839	CHEMBL1822	Oxidoreductase	0.0743923	45 / 0聽聽聽聽聽
41	Inosine-5'-monophosphate dehydrogenase 2	IMPDH2	P12268	CHEMBL2002	Oxidoreductase	0.0743923	51 / 0聽聽聽聽聽
41	Galectin-4	LGALS4	P56470	CHEMBL1671608	Other cytosolic protein	0.0743923	1 / 0聽聽聽聽聽
41	Galectin-8	LGALS8	O00214	CHEMBL5475	Other cytosolic protein	0.0743923	1 / 0聽聽聽聽聽
41	Low affinity sodium-glucose cotransporter	SLC5A4	Q9NY91	CHEMBL1770047	Electrochemical transporter	0.0743923	2 / 17聽聽聽聽聽
41	Tyrosine-protein kinase ABL	ABL1	P00519	CHEMBL1862	Kinase	0.0743923	1 / 0聽聽聽聽聽
41	Ephrin type-A receptor 2	EPHA2	P29317	CHEMBL2068	Kinase	0.0743923	1 / 0聽聽聽聽聽
41	Tyrosine-protein kinase SRC	SRC	P12931	CHEMBL267	Kinase	0.0743923	6 / 0聽聽聽聽聽
41	Vascular endothelial growth factor receptor 2	KDR	P35968	CHEMBL279	Kinase	0.0743923	2 / 0聽聽聽聽聽
41	Mitogen-activated protein kinase kinase kinase 9	MAP3K9	P80192	CHEMBL2872	Kinase	0.0743923	1 / 0聽聽聽聽聽
41	Fibroblast growth factor receptor 1	FGFR1	P11362	CHEMBL3650	Kinase	0.0743923	1 / 0聽聽聽聽聽
41	Tyrosine-protein kinase BTK	BTK	Q06187	CHEMBL5251	Kinase	0.0743923	2 / 0聽聽聽聽聽
41	Matrix metalloproteinase 13	MMP13	P45452	CHEMBL280	Protease	0.0743923	9 / 0聽聽聽聽聽
41	Matrix metalloproteinase 1	MMP1	P03956	CHEMBL332	Protease	0.0743923	13 / 0聽聽聽聽聽
41	Matrix metalloproteinase 7	MMP7	P09237	CHEMBL4073	Protease	0.0743923	3 / 0聽聽聽聽聽
41	Matrix metalloproteinase 12	MMP12	P39900	CHEMBL4393	Protease	0.0743923	8 / 0聽聽聽聽聽
41	Matrix metalloproteinase 8	MMP8	P22894	CHEMBL4588	Protease	0.0743923	15 / 0聽聽聽聽聽
41	Sialidase 4	NEU4	Q8WWR8	CHEMBL4174	Enzyme	0.0743923	6 / 0聽聽聽聽聽
42	D-amino-acid oxidase	DAO	P14920	CHEMBL5485	Enzyme	0.999487	2 / 1聽聽聽聽聽
42	Carbonic anhydrase II	CA2	P00918	CHEMBL205	Lyase	0.166712	9 / 52聽聽聽聽聽
42	Carbonic anhydrase I	CA1	P00915	CHEMBL261	Lyase	0.166712	8 / 51聽聽聽聽聽
42	Carbonic anhydrase VII	CA7	P43166	CHEMBL2326	Lyase	0.0544879	0 / 28聽聽聽聽聽
42	Carbonic anhydrase III	CA3	P07451	CHEMBL2885	Lyase	0.0544879	0 / 4聽聽聽聽聽
42	Carbonic anhydrase VI	CA6	P23280	CHEMBL3025	Lyase	0.0544879	0 / 7聽聽聽聽聽
42	Carbonic anhydrase XII	CA12	O43570	CHEMBL3242	Lyase	0.0544879	0 / 34聽聽聽聽聽
42	Carbonic anhydrase XIV	CA14	Q9ULX7	CHEMBL3510	Lyase	0.0544879	0 / 28聽聽聽聽聽
42	Carbonic anhydrase IX	CA9	Q16790	CHEMBL3594	Lyase	0.0544879	0 / 32聽聽聽聽聽
42	Carbonic anhydrase IV	CA4	P22748	CHEMBL3729	Lyase	0.0544879	0 / 5聽聽聽聽聽
42	Carbonic anhydrase XIII (by homology)	CA13	Q8N1Q1	CHEMBL3912	Lyase	0.0544879	0 / 3聽聽聽聽聽
42	Carbonic anhydrase VB	CA5B	Q9Y2D0	CHEMBL3969	Lyase	0.0544879	0 / 4聽聽聽聽聽
42	Carbonic anhydrase VA	CA5A	P35218	CHEMBL4789	Lyase	0.0544879	0 / 5聽聽聽聽聽
42	Steroid 5-alpha-reductase 2	SRD5A2	P31213	CHEMBL1856	Oxidoreductase	0.0238327	0 / 19聽聽聽聽聽
43	Neuromedin-U receptor 2	NMUR2	Q9GZQ4	CHEMBL1075144	Family A G protein-coupled receptor	0.720792	1 / 1聽聽聽聽聽
43	Alpha-2a adrenergic receptor	ADRA2A	P08913	CHEMBL1867	Family A G protein-coupled receptor	0.720792	1 / 1聽聽聽聽聽
43	Adrenergic receptor alpha-2	ADRA2C	P18825	CHEMBL1916	Family A G protein-coupled receptor	0.720792	2 / 2聽聽聽聽聽
43	Acetylcholinesterase	ACHE	P22303	CHEMBL220	Hydrolase	0.720792	2 / 21聽聽聽聽聽
43	Aldose reductase (by homology)	AKR1B1	P15121	CHEMBL1900	Enzyme	0.511648	9 / 65聽聽聽聽聽
43	Carbonic anhydrase VII	CA7	P43166	CHEMBL2326	Lyase	0.359552	3 / 13聽聽聽聽聽
43	Carbonic anhydrase XII	CA12	O43570	CHEMBL3242	Lyase	0.359552	3 / 20聽聽聽聽聽
43	Carbonic anhydrase IV	CA4	P22748	CHEMBL3729	Lyase	0.359552	3 / 10聽聽聽聽聽
43	NADPH oxidase 4	NOX4	Q9NPH5	CHEMBL1250375	Enzyme	0.198021	1 / 6聽聽聽聽聽
43	Ribosomal protein S6 kinase alpha 3	RPS6KA3	P51812	CHEMBL2345	Kinase	0.198021	9 / 19聽聽聽聽聽
43	Carbonic anhydrase II	CA2	P00918	CHEMBL205	Lyase	0.16952	2 / 10聽聽聽聽聽
43	Cyclooxygenase-2	PTGS2	P35354	CHEMBL230	Oxidoreductase	0.15037	0 / 4聽聽聽聽聽
43	Quinone reductase 2	NQO2	P16083	CHEMBL3959	Enzyme	0.131589	1 / 1聽聽聽聽聽
43	Xanthine dehydrogenase	XDH	P47989	CHEMBL1929	Oxidoreductase	0.0935764	2 / 16聽聽聽聽聽
43	Lymphocyte differentiation antigen CD38	CD38	P28907	CHEMBL4660	Enzyme	0.0935764	0 / 2聽聽聽聽聽
43	Phosphodiesterase 5A	PDE5A	O76074	CHEMBL1827	Phosphodiesterase	0.074565	1 / 6聽聽聽聽聽
43	TNF-alpha	TNF	P01375	CHEMBL1825	Secreted protein	0.074565	0 / 3聽聽聽聽聽
43	Interleukin-2	IL2	P60568	CHEMBL5880	Secreted protein	0.074565	0 / 4聽聽聽聽聽
43	Adenosine A1 receptor (by homology)	ADORA1	P30542	CHEMBL226	Family A G protein-coupled receptor	0.074565	0 / 13聽聽聽聽聽
43	Arachidonate 5-lipoxygenase	ALOX5	P09917	CHEMBL215	Oxidoreductase	0.074565	0 / 45聽聽聽聽聽
43	Telomerase reverse transcriptase	TERT	O14746	CHEMBL2916	Enzyme	0.074565	0 / 6聽聽聽聽聽
44	Trace amine-associated receptor 1	TAAR1	Q96RJ0	CHEMBL5857	Family A G protein-coupled receptor	1	5 / 9聽聽聽聽聽
44	Monoamine oxidase A	MAOA	P21397	CHEMBL1951	Oxidoreductase	0.228759	23 / 39聽聽聽聽聽
44	Monoamine oxidase B	MAOB	P27338	CHEMBL2039	Oxidoreductase	0.228759	21 / 36聽聽聽聽聽
44	Norepinephrine transporter	SLC6A2	P23975	CHEMBL222	Electrochemical transporter	0.197499	26 / 40聽聽聽聽聽
44	Serotonin transporter	SLC6A4	P31645	CHEMBL228	Electrochemical transporter	0.197499	65 / 84聽聽聽聽聽
44	Dopamine transporter	SLC6A3	Q01959	CHEMBL238	Electrochemical transporter	0.197499	65 / 69聽聽聽聽聽
44	Lysine-specific histone demethylase 1	KDM1A	O60341	CHEMBL6136	Eraser	0.176999	15 / 25聽聽聽聽聽
44	Cytochrome P450 2A6	CYP2A6	P11509	CHEMBL5282	Cytochrome P450	0.166712	1 / 2聽聽聽聽聽
44	Serotonin 2a (5-HT2a) receptor	HTR2A	P28223	CHEMBL224	Family A G protein-coupled receptor	0.125818	64 / 44聽聽聽聽聽
44	Cytochrome P450 2D6	CYP2D6	P10635	CHEMBL289	Cytochrome P450	0.0649511	0 / 2聽聽聽聽聽
44	Cytochrome P450 2C9	CYP2C9	P11712	CHEMBL3397	Cytochrome P450	0.0649511	0 / 1聽聽聽聽聽
44	Cytochrome P450 3A4	CYP3A4	P08684	CHEMBL340	Cytochrome P450	0.0649511	0 / 1聽聽聽聽聽
44	Amine oxidase, copper containing	AOC3	Q16853	CHEMBL3437	Enzyme	0.0649511	0 / 30聽聽聽聽聽
44	Cytochrome P450 2C19	CYP2C19	P33261	CHEMBL3622	Cytochrome P450	0.0649511	0 / 1聽聽聽聽聽
44	Serotonin 1d (5-HT1d) receptor	HTR1D	P28221	CHEMBL1983	Family A G protein-coupled receptor	0.0544879	3 / 2聽聽聽聽聽
44	Sigma opioid receptor	SIGMAR1	Q99720	CHEMBL287	Membrane receptor	0.0339707	18 / 95聽聽聽聽聽
44	Synaptic vesicular amine transporter (by homology)	SLC18A2	Q05940	CHEMBL1893	Electrochemical transporter	0.0238327	1 / 11聽聽聽聽聽
44	Serotonin 2c (5-HT2c) receptor	HTR2C	P28335	CHEMBL225	Family A G protein-coupled receptor	0.0238327	67 / 8聽聽聽聽聽
44	Myeloperoxidase	MPO	P05164	CHEMBL2439	Enzyme	0.0238327	3 / 0聽聽聽聽聽
44	Alpha-2b adrenergic receptor (by homology)	ADRA2B	P18089	CHEMBL1942	Family A G protein-coupled receptor	0.0238327	0 / 6聽聽聽聽聽
44	Dopamine D2 receptor	DRD2	P14416	CHEMBL217	Family A G protein-coupled receptor	0.0238327	6 / 42聽聽聽聽聽
45	Cytochrome P450 19A1	CYP19A1	P11511	CHEMBL1978	Cytochrome P450	0.402671	0 / 40聽聽聽聽聽
45	Low affinity sodium-glucose cotransporter	SLC5A4	Q9NY91	CHEMBL1770047	Electrochemical transporter	0.0345222	0 / 13聽聽聽聽聽
45	Steroid 5-alpha-reductase 1	SRD5A1	P18405	CHEMBL1787	Oxidoreductase	0.0345222	0 / 1聽聽聽聽聽
45	Cyclooxygenase-1	PTGS1	P23219	CHEMBL221	Oxidoreductase	0.0345222	0 / 6聽聽聽聽聽
45	Solute carrier family 28 member 3	SLC28A3	Q9HAS3	CHEMBL5707	Electrochemical transporter	0.0345222	0 / 1聽聽聽聽聽
45	Eukaryotic initiation factor 4A-I	EIF4A1	P60842	CHEMBL2052028	Hydrolase	0.0345222	0 / 29聽聽聽聽聽
45	Sodium/glucose cotransporter 1	SLC5A1	P13866	CHEMBL4979	Electrochemical transporter	0.0345222	5 / 49聽聽聽聽聽
45	Epoxide hydratase	EPHX2	P34913	CHEMBL2409	Protease	0.0345222	0 / 3聽聽聽聽聽
45	Sodium/glucose cotransporter 2	SLC5A2	P31639	CHEMBL3884	Electrochemical transporter	0.0345222	7 / 103聽聽聽聽聽
45	Adenosine A1 receptor	ADORA1	P30542	CHEMBL226	Family A G protein-coupled receptor	0.0345222	28 / 5聽聽聽聽聽
45	Pancreatic alpha-amylase	AMY2A	P04746	CHEMBL2045	Hydrolase	0.0345222	3 / 0聽聽聽聽聽
45	Taste receptor type 2 member 31	TAS2R31	P59538	CHEMBL2034804	Taste family G protein-coupled receptor	0.0345222	0 / 3聽聽聽聽聽
45	Tyrosyl-DNA phosphodiesterase 1	TDP1	Q9NUW8	CHEMBL1075138	Enzyme	0.0345222	0 / 2聽聽聽聽聽
45	Monoamine oxidase B	MAOB	P27338	CHEMBL2039	Oxidoreductase	0.0345222	0 / 55聽聽聽聽聽
45	Cytochrome P450 1B1	CYP1B1	Q16678	CHEMBL4878	Cytochrome P450	0.0345222	0 / 6聽聽聽聽聽
45	ATP-binding cassette sub-family G member 2	ABCG2	Q9UNQ0	CHEMBL5393	Primary active transporter	0.0345222	0 / 7聽聽聽聽聽
45	Multidrug resistance-associated protein 1	ABCC1	P33527	CHEMBL3004	Primary active transporter	0.0345222	0 / 2聽聽聽聽聽
45	Estradiol 17-beta-dehydrogenase 1	HSD17B1	P14061	CHEMBL3181	Enzyme	0.0345222	0 / 1聽聽聽聽聽
45	Testis-specific androgen-binding protein	SHBG	P04278	CHEMBL3305	Secreted protein	0.0345222	0 / 1聽聽聽聽聽
45	Carbonyl reductase [NADPH] 1	CBR1	P16152	CHEMBL5586	Enzyme	0.0345222	0 / 1聽聽聽聽聽
46	Cytochrome P450 19A1	CYP19A1	P11511	CHEMBL1978	Cytochrome P450	0.912946	20 / 52聽聽聽聽聽
46	Carbonic anhydrase VII	CA7	P43166	CHEMBL2326	Lyase	0.912946	15 / 7聽聽聽聽聽
46	Multidrug resistance-associated protein 1	ABCC1	P33527	CHEMBL3004	Primary active transporter	0.912946	2 / 2聽聽聽聽聽
46	Estradiol 17-beta-dehydrogenase 1	HSD17B1	P14061	CHEMBL3181	Enzyme	0.912946	109 / 1聽聽聽聽聽
46	Carbonic anhydrase XII	CA12	O43570	CHEMBL3242	Lyase	0.912946	36 / 6聽聽聽聽聽
46	Testis-specific androgen-binding protein	SHBG	P04278	CHEMBL3305	Secreted protein	0.912946	2 / 2聽聽聽聽聽
46	Carbonic anhydrase IV	CA4	P22748	CHEMBL3729	Lyase	0.912946	10 / 7聽聽聽聽聽
46	Cytochrome P450 1B1	CYP1B1	Q16678	CHEMBL4878	Cytochrome P450	0.912946	7 / 6聽聽聽聽聽
46	Carbonyl reductase [NADPH] 1	CBR1	P16152	CHEMBL5586	Enzyme	0.912946	1 / 1聽聽聽聽聽
46	Estrogen receptor alpha	ESR1	P03372	CHEMBL206	Nuclear receptor	0.583886	258 / 86聽聽聽聽聽
46	Estrogen receptor beta	ESR2	Q92731	CHEMBL242	Nuclear receptor	0.583886	250 / 78聽聽聽聽聽
46	Cyclooxygenase-1	PTGS1	P23219	CHEMBL221	Oxidoreductase	0.428281	10 / 13聽聽聽聽聽
46	Monoamine oxidase B	MAOB	P27338	CHEMBL2039	Oxidoreductase	0.362675	13 / 129聽聽聽聽聽
46	Adenosine A1 receptor	ADORA1	P30542	CHEMBL226	Family A G protein-coupled receptor	0.166097	8 / 3聽聽聽聽聽
46	Adenosine A3 receptor	ADORA3	P0DMS8	CHEMBL256	Family A G protein-coupled receptor	0.141522	3 / 2聽聽聽聽聽
46	ATP-binding cassette sub-family G member 2	ABCG2	Q9UNQ0	CHEMBL5393	Primary active transporter	0.125143	2 / 7聽聽聽聽聽
46	Taste receptor type 2 member 31	TAS2R31	P59538	CHEMBL2034804	Taste family G protein-coupled receptor	0.125143	1 / 3聽聽聽聽聽
46	Aldo-keto-reductase family 1 member C3	AKR1C3	P42330	CHEMBL4681	Enzyme	0.125143	0 / 7聽聽聽聽聽
46	Phospholipase A2 group 1B	PLA2G1B	P04054	CHEMBL4426	Enzyme	0.116965	0 / 1聽聽聽聽聽
46	Metabotropic glutamate receptor 5	GRM5	P41594	CHEMBL3227	Family C G protein-coupled receptor	0.116965	0 / 10聽聽聽聽聽
46	Acyl coenzyme A:cholesterol acyltransferase	CES1	P23141	CHEMBL2265	Enzyme	0.108771	0 / 1聽聽聽聽聽
46	Peroxisome proliferator-activated receptor gamma	PPARG	P37231	CHEMBL235	Nuclear receptor	0.108771	0 / 131聽聽聽聽聽
46	Carboxylesterase 2	CES2	O00748	CHEMBL3180	Enzyme	0.108771	0 / 1聽聽聽聽聽
46	Sodium/glucose cotransporter 2	SLC5A2	P31639	CHEMBL3884	Electrochemical transporter	0.100579	0 / 6聽聽聽聽聽
46	Matrix metalloproteinase 12	MMP12	P39900	CHEMBL4393	Protease	0.100579	10 / 3聽聽聽聽聽
46	DNA polymerase beta (by homology)	POLB	P06746	CHEMBL2392	Enzyme	0.100579	0 / 2聽聽聽聽聽
46	Matrix metalloproteinase 13	MMP13	P45452	CHEMBL280	Protease	0.100579	24 / 2聽聽聽聽聽
46	Phospholipase A2 group IIA	PLA2G2A	P14555	CHEMBL3474	Enzyme	0.100579	0 / 8聽聽聽聽聽
46	Phospholipase A2 group V	PLA2G5	P39877	CHEMBL4323	Enzyme	0.100579	0 / 3聽聽聽聽聽
46	Group X secretory phospholipase A2	PLA2G10	O15496	CHEMBL4342	Enzyme	0.100579	0 / 1聽聽聽聽聽
46	Beta-secretase 1	BACE1	P56817	CHEMBL4822	Protease	0.100579	22 / 14聽聽聽聽聽
46	Neuronal acetylcholine receptor protein alpha-7 subunit	CHRNA7	P36544	CHEMBL2492	Ligand-gated ion channel	0.100579	8 / 0聽聽聽聽聽
46	Kallikrein 1	KLK1	P06870	CHEMBL2319	Protease	0.100579	0 / 1聽聽聽聽聽
46	Kallikrein 2	KLK2	P20151	CHEMBL2442	Protease	0.100579	0 / 1聽聽聽聽聽
46	Retinoid X receptor alpha	RXRA	P19793	CHEMBL2061	Nuclear receptor	0.100579	0 / 16聽聽聽聽聽
46	Plasminogen activator inhibitor-1	SERPINE1	P05121	CHEMBL3475	Secreted protein	0.100579	9 / 3聽聽聽聽聽
46	Tyrosine-protein kinase SRC	SRC	P12931	CHEMBL267	Kinase	0.100579	35 / 3聽聽聽聽聽
46	Carbonic anhydrase II	CA2	P00918	CHEMBL205	Lyase	0.100579	69 / 4聽聽聽聽聽
46	Carbonic anhydrase I	CA1	P00915	CHEMBL261	Lyase	0.100579	60 / 3聽聽聽聽聽
46	17-beta-hydroxysteroid dehydrogenase 14	HSD17B14	Q9BPX1	CHEMBL3712868	Enzyme	0.100579	1 / 0聽聽聽聽聽
46	Stem cell growth factor receptor	KIT	P10721	CHEMBL1936	Kinase	0.100579	2 / 3聽聽聽聽聽
46	Vascular endothelial growth factor receptor 2	KDR	P35968	CHEMBL279	Kinase	0.100579	9 / 9聽聽聽聽聽
46	Fibroblast growth factor receptor 1	FGFR1	P11362	CHEMBL3650	Kinase	0.100579	3 / 3聽聽聽聽聽
46	Hepatocyte growth factor receptor	MET	P08581	CHEMBL3717	Kinase	0.100579	21 / 4聽聽聽聽聽
46	Carbonic anhydrase III	CA3	P07451	CHEMBL2885	Lyase	0.100579	2 / 3聽聽聽聽聽
46	Carbonic anhydrase VI	CA6	P23280	CHEMBL3025	Lyase	0.100579	4 / 2聽聽聽聽聽
46	Carbonic anhydrase XIII	CA13	Q8N1Q1	CHEMBL3912	Lyase	0.100579	3 / 3聽聽聽聽聽
46	Carbonic anhydrase VB	CA5B	Q9Y2D0	CHEMBL3969	Lyase	0.100579	4 / 2聽聽聽聽聽
46	Carbonic anhydrase VA	CA5A	P35218	CHEMBL4789	Lyase	0.100579	5 / 3聽聽聽聽聽
46	Quinone reductase 2	NQO2	P16083	CHEMBL3959	Enzyme	0.100579	6 / 0聽聽聽聽聽
46	Cathepsin (B and K)	CTSB	P07858	CHEMBL4072	Protease	0.100579	0 / 1聽聽聽聽聽
46	NADPH oxidase 4	NOX4	Q9NPH5	CHEMBL1250375	Enzyme	0.100579	9 / 0聽聽聽聽聽
46	Aldose reductase	AKR1B1	P15121	CHEMBL1900	Enzyme	0.100579	34 / 47聽聽聽聽聽
46	Dual specificty protein kinase CLK1	CLK1	P49759	CHEMBL4224	Kinase	0.100579	20 / 0聽聽聽聽聽
46	Dual specificity tyrosine-phosphorylation-regulated kinase 1B	DYRK1B	Q9Y463	CHEMBL5543	Kinase	0.100579	18 / 0聽聽聽聽聽
46	Butyrylcholinesterase	BCHE	P06276	CHEMBL1914	Hydrolase	0.100579	3 / 3聽聽聽聽聽
46	Carbonic anhydrase IX	CA9	Q16790	CHEMBL3594	Lyase	0.100579	43 / 1聽聽聽聽聽
46	Estrogen-related receptor alpha	ESRRA	P11474	CHEMBL3429	Nuclear receptor	0.100579	17 / 0聽聽聽聽聽
46	Estrogen-related receptor beta	ESRRB	O95718	CHEMBL3751	Nuclear receptor	0.100579	17 / 0聽聽聽聽聽
46	Cyclin-dependent kinase 5/CDK5 activator 1	CDK5R1 CDK5	Q15078 Q00535	CHEMBL1907600	Kinase	0.100579	12 / 0聽聽聽聽聽
46	Insulin-like growth factor I receptor	IGF1R	P08069	CHEMBL1957	Kinase	0.100579	18 / 0聽聽聽聽聽
46	Insulin receptor	INSR	P06213	CHEMBL1981	Kinase	0.100579	5 / 0聽聽聽聽聽
46	Dual-specificity tyrosine-phosphorylation regulated kinase 1A	DYRK1A	Q13627	CHEMBL2292	Kinase	0.100579	35 / 1聽聽聽聽聽
46	Estradiol 17-beta-dehydrogenase 2	HSD17B2	P37059	CHEMBL2789	Enzyme	0.100579	106 / 0聽聽聽聽聽
46	Insulin-like growth factor binding protein 3	IGFBP3	P17936	CHEMBL3997	Secreted protein	0.100579	1 / 0聽聽聽聽聽
46	Matrix metalloproteinase 2	MMP2	P08253	CHEMBL333	Protease	0.100579	75 / 7聽聽聽聽聽
46	14-3-3 protein gamma	YWHAG	P61981	CHEMBL1293296	Unclassified protein	0.100579	1 / 0聽聽聽聽聽
46	NAD-dependent deacetylase sirtuin 2	SIRT2	Q8IXJ6	CHEMBL4462	Eraser	0.100579	0 / 27聽聽聽聽聽
46	Coagulation factor VII/tissue factor	F3	P13726	CHEMBL4081	Surface antigen	0.100579	8 / 0聽聽聽聽聽
46	Prostanoid EP1 receptor	PTGER1	P34995	CHEMBL1811	Family A G protein-coupled receptor	0.100579	0 / 15聽聽聽聽聽
46	Prostanoid EP2 receptor	PTGER2	P43116	CHEMBL1881	Family A G protein-coupled receptor	0.100579	0 / 16聽聽聽聽聽
46	Prostanoid EP3 receptor	PTGER3	P43115	CHEMBL3710	Family A G protein-coupled receptor	0.100579	0 / 12聽聽聽聽聽
46	Apoptosis regulator Bcl-X	BCL2L1	Q07817	CHEMBL4625	Other ion channel	0.100579	1 / 0聽聽聽聽聽
46	PI3-kinase p110-beta subunit	PIK3CB	P42338	CHEMBL3145	Enzyme	0.100579	3 / 0聽聽聽聽聽
46	Cytochrome P450 2C9	CYP2C9	P11712	CHEMBL3397	Cytochrome P450	0.100579	2 / 0聽聽聽聽聽
46	Cytochrome P450 3A4	CYP3A4	P08684	CHEMBL340	Cytochrome P450	0.100579	2 / 0聽聽聽聽聽
46	PI3-kinase p110-alpha subunit	PIK3CA	P42336	CHEMBL4005	Enzyme	0.100579	16 / 0聽聽聽聽聽
46	Transitional endoplasmic reticulum ATPase	VCP	P55072	CHEMBL1075145	Primary active transporter	0.100579	4 / 0聽聽聽聽聽
46	Placenta growth factor	PGF	P49763	CHEMBL1697671	Unclassified protein	0.100579	0 / 3聽聽聽聽聽
46	Vascular endothelial growth factor A	VEGFA	P15692	CHEMBL1783	Secreted protein	0.100579	0 / 3聽聽聽聽聽
46	Endothelin receptor ET-A	EDNRA	P25101	CHEMBL252	Family A G protein-coupled receptor	0.100579	3 / 28聽聽聽聽聽
46	Serine/threonine-protein kinase/endoribonuclease IRE1	ERN1	O75460	CHEMBL1163101	Enzyme	0.100579	21 / 0聽聽聽聽聽
46	Matrix metalloproteinase 3	MMP3	P08254	CHEMBL283	Protease	0.100579	24 / 0聽聽聽聽聽
46	Beta amyloid A4 protein	APP	P05067	CHEMBL2487	Membrane receptor	0.100579	13 / 2聽聽聽聽聽
46	Glycogen synthase kinase-3 beta	GSK3B	P49841	CHEMBL262	Kinase	0.100579	18 / 0聽聽聽聽聽
46	Apoptosis regulator Bcl-2	BCL2	P10415	CHEMBL4860	Other ion channel	0.100579	7 / 8聽聽聽聽聽
46	Matrix metalloproteinase 9	MMP9	P14780	CHEMBL321	Protease	0.100579	78 / 2聽聽聽聽聽
46	Serine/threonine-protein kinase WEE1	WEE1	P30291	CHEMBL5491	Kinase	0.100579	59 / 0聽聽聽聽聽
46	Tyrosine-protein kinase LCK	LCK	P06239	CHEMBL258	Kinase	0.100579	16 / 0聽聽聽聽聽
46	Tyrosine-protein kinase SYK	SYK	P43405	CHEMBL2599	Kinase	0.100579	8 / 0聽聽聽聽聽
46	Cyclin-dependent kinase 2/cyclin E1	CCNE1 CDK2	P24864 P24941	CHEMBL1907605	Kinase	0.100579	2 / 0聽聽聽聽聽
46	CDK3/Cyclin E	CCNE1 CDK3	P24864 Q00526	CHEMBL3038471	Kinase	0.100579	2 / 0聽聽聽聽聽
46	Cyclin-dependent kinase 4	CDK4	P11802	CHEMBL331	Kinase	0.100579	6 / 0聽聽聽聽聽
46	Serine/threonine-protein kinase Aurora-A	AURKA	O14965	CHEMBL4722	Kinase	0.100579	20 / 0聽聽聽聽聽
46	Alpha-synuclein	SNCA	P37840	CHEMBL6152	Unclassified protein	0.100579	11 / 0聽聽聽聽聽
46	Arachidonate 12-lipoxygenase	ALOX12	P18054	CHEMBL3687	Enzyme	0.100579	8 / 4聽聽聽聽聽
46	Hepatocyte nuclear factor 4-alpha	HNF4A	P41235	CHEMBL5398	Unclassified protein	0.100579	0 / 5聽聽聽聽聽
47	Cytochrome P450 19A1	CYP19A1	P11511	CHEMBL1978	Cytochrome P450	0.864049	1 / 40聽聽聽聽聽
47	Sodium/glucose cotransporter 1	SLC5A1	P13866	CHEMBL4979	Electrochemical transporter	0.0743923	42 / 49聽聽聽聽聽
47	Low affinity sodium-glucose cotransporter	SLC5A4	Q9NY91	CHEMBL1770047	Electrochemical transporter	0.0743923	1 / 13聽聽聽聽聽
47	Sodium/glucose cotransporter 2	SLC5A2	P31639	CHEMBL3884	Electrochemical transporter	0.0743923	98 / 103聽聽聽聽聽
47	Tyrosinase	TYR	P14679	CHEMBL1973	Oxidoreductase	0.0743923	15 / 14聽聽聽聽聽
47	Epoxide hydratase	EPHX2	P34913	CHEMBL2409	Protease	0.0743923	3 / 3聽聽聽聽聽
47	Steroid 5-alpha-reductase 1	SRD5A1	P18405	CHEMBL1787	Oxidoreductase	0.0743923	1 / 1聽聽聽聽聽
47	Solute carrier family 28 member 3	SLC28A3	Q9HAS3	CHEMBL5707	Electrochemical transporter	0.0743923	1 / 1聽聽聽聽聽
47	Adenosine A1 receptor (by homology)	ADORA1	P30542	CHEMBL226	Family A G protein-coupled receptor	0.0743923	268 / 5聽聽聽聽聽
47	Adenosine A3 receptor	ADORA3	P0DMS8	CHEMBL256	Family A G protein-coupled receptor	0.0743923	152 / 2聽聽聽聽聽
47	Eukaryotic initiation factor 4A-I	EIF4A1	P60842	CHEMBL2052028	Hydrolase	0.0743923	10 / 29聽聽聽聽聽
47	Matrix metalloproteinase 1	MMP1	P03956	CHEMBL332	Protease	0.0743923	3 / 0聽聽聽聽聽
47	Matrix metalloproteinase 7	MMP7	P09237	CHEMBL4073	Protease	0.0743923	1 / 0聽聽聽聽聽
47	Matrix metalloproteinase 8	MMP8	P22894	CHEMBL4588	Protease	0.0743923	9 / 0聽聽聽聽聽
47	Cyclooxygenase-1	PTGS1	P23219	CHEMBL221	Oxidoreductase	0.0743923	1 / 6聽聽聽聽聽
47	Matrix metalloproteinase 13	MMP13	P45452	CHEMBL280	Protease	0.0743923	10 / 1聽聽聽聽聽
47	Matrix metalloproteinase 12	MMP12	P39900	CHEMBL4393	Protease	0.0743923	6 / 2聽聽聽聽聽
47	Taste receptor type 2 member 31	TAS2R31	P59538	CHEMBL2034804	Taste family G protein-coupled receptor	0.0743923	0 / 3聽聽聽聽聽
47	Adenosine A2a receptor (by homology)	ADORA2A	P29274	CHEMBL251	Family A G protein-coupled receptor	0.0743923	163 / 0聽聽聽聽聽
47	Monoamine oxidase B	MAOB	P27338	CHEMBL2039	Oxidoreductase	0.0743923	0 / 55聽聽聽聽聽
47	Cytochrome P450 1B1	CYP1B1	Q16678	CHEMBL4878	Cytochrome P450	0.0743923	0 / 6聽聽聽聽聽
47	ATP-binding cassette sub-family G member 2	ABCG2	Q9UNQ0	CHEMBL5393	Primary active transporter	0.0743923	0 / 7聽聽聽聽聽
47	Multidrug resistance-associated protein 1	ABCC1	P33527	CHEMBL3004	Primary active transporter	0.0743923	0 / 2聽聽聽聽聽
47	Estradiol 17-beta-dehydrogenase 1	HSD17B1	P14061	CHEMBL3181	Enzyme	0.0743923	0 / 1聽聽聽聽聽
47	Testis-specific androgen-binding protein	SHBG	P04278	CHEMBL3305	Secreted protein	0.0743923	0 / 1聽聽聽聽聽
47	Carbonyl reductase [NADPH] 1	CBR1	P16152	CHEMBL5586	Enzyme	0.0743923	0 / 1聽聽聽聽聽
47	Carbonic anhydrase XII	CA12	O43570	CHEMBL3242	Lyase	0.0743923	64 / 8聽聽聽聽聽
48	Aldose reductase	AKR1B1	P15121	CHEMBL1900	Enzyme	0.125818	4 / 6聽聽聽聽聽
48	Interleukin-8	CXCL8	P10145	CHEMBL2157	Secreted protein	0.0849737	0 / 3聽聽聽聽聽
48	Cyclooxygenase-1	PTGS1	P23219	CHEMBL221	Oxidoreductase	0.0849737	0 / 24聽聽聽聽聽
48	Cyclooxygenase-2	PTGS2	P35354	CHEMBL230	Oxidoreductase	0.0849737	0 / 58聽聽聽聽聽
48	Solute carrier family 22 member 6 (by homology)	SLC22A6	Q4U2R8	CHEMBL1641347	Electrochemical transporter	0.0849737	0 / 1聽聽聽聽聽
48	Intermediate conductance calcium-activated potassium channel protein 4	KCNN4	O15554	CHEMBL4305	Voltage-gated ion channel	0.0649511	0 / 4聽聽聽聽聽
48	Voltage-gated calcium channel alpha2/delta subunit 1 (by homology)	CACNA2D1	P54289	CHEMBL1919	Calcium channel auxiliary subunit alpha2delta family	0.0649511	0 / 13聽聽聽聽聽
48	Aldo-keto-reductase family 1 member C3	AKR1C3	P42330	CHEMBL4681	Enzyme	0.0443083	0 / 2聽聽聽聽聽
48	Hydroxycarboxylic acid receptor 2	HCAR2	Q8TDS4	CHEMBL3785	Family A G protein-coupled receptor	0.0339707	8 / 0聽聽聽聽聽
48	Aminopeptidase B	RNPEP	Q9H4A4	CHEMBL2432	Protease	0.0339707	2 / 0聽聽聽聽聽
48	Carbonic anhydrase II	CA2	P00918	CHEMBL205	Lyase	0.0238327	14 / 7聽聽聽聽聽
48	Monoamine oxidase B	MAOB	P27338	CHEMBL2039	Oxidoreductase	0.0238327	7 / 0聽聽聽聽聽
48	Egl nine homolog 3	EGLN3	Q9H6Z9	CHEMBL5705	Enzyme	0.0238327	3 / 0聽聽聽聽聽
48	Monoamine oxidase A	MAOA	P21397	CHEMBL1951	Oxidoreductase	0.0238327	2 / 0聽聽聽聽聽
48	Monocarboxylate transporter 1 (by homology)	SLC16A1	P53985	CHEMBL4360	Electrochemical transporter	0.0238327	5 / 0聽聽聽聽聽
48	D-amino-acid oxidase	DAO	P14920	CHEMBL5485	Enzyme	0.0238327	2 / 0聽聽聽聽聽
49	Low affinity sodium-glucose cotransporter	SLC5A4	Q9NY91	CHEMBL1770047	Electrochemical transporter	0.311934	1 / 9聽聽聽聽聽
49	Sodium/glucose cotransporter 2	SLC5A2	P31639	CHEMBL3884	Electrochemical transporter	0.311934	79 / 102聽聽聽聽聽
49	Sodium/glucose cotransporter 1	SLC5A1	P13866	CHEMBL4979	Electrochemical transporter	0.311934	26 / 59聽聽聽聽聽
49	Cytochrome P450 19A1	CYP19A1	P11511	CHEMBL1978	Cytochrome P450	0.175187	1 / 40聽聽聽聽聽
49	Solute carrier family 28 member 3	SLC28A3	Q9HAS3	CHEMBL5707	Electrochemical transporter	0.143015	1 / 1聽聽聽聽聽
49	Tyrosinase	TYR	P14679	CHEMBL1973	Oxidoreductase	0.118883	14 / 14聽聽聽聽聽
49	Epoxide hydratase	EPHX2	P34913	CHEMBL2409	Protease	0.118883	3 / 1聽聽聽聽聽
49	Aldehyde dehydrogenase	ALDH2	P05091	CHEMBL1935	Oxidoreductase	0.118883	2 / 0聽聽聽聽聽
49	Adenosine A2a receptor (by homology)	ADORA2A	P29274	CHEMBL251	Family A G protein-coupled receptor	0.118883	75 / 0聽聽聽聽聽
49	Adenosine A1 receptor	ADORA1	P30542	CHEMBL226	Family A G protein-coupled receptor	0.118883	143 / 4聽聽聽聽聽
49	Adenosine A3 receptor	ADORA3	P0DMS8	CHEMBL256	Family A G protein-coupled receptor	0.118883	56 / 2聽聽聽聽聽
49	Matrix metalloproteinase 1	MMP1	P03956	CHEMBL332	Protease	0.118883	6 / 0聽聽聽聽聽
49	Matrix metalloproteinase 7	MMP7	P09237	CHEMBL4073	Protease	0.118883	1 / 0聽聽聽聽聽
49	Matrix metalloproteinase 8	MMP8	P22894	CHEMBL4588	Protease	0.118883	4 / 0聽聽聽聽聽
49	Matrix metalloproteinase 13	MMP13	P45452	CHEMBL280	Protease	0.118883	2 / 1聽聽聽聽聽
49	Matrix metalloproteinase 12	MMP12	P39900	CHEMBL4393	Protease	0.118883	3 / 2聽聽聽聽聽
49	Carbonic anhydrase XII	CA12	O43570	CHEMBL3242	Lyase	0.118883	53 / 7聽聽聽聽聽
49	Estrogen receptor alpha	ESR1	P03372	CHEMBL206	Nuclear receptor	0.118883	0 / 54聽聽聽聽聽
49	Estrogen receptor beta	ESR2	Q92731	CHEMBL242	Nuclear receptor	0.118883	0 / 48聽聽聽聽聽
49	Taste receptor type 2 member 31	TAS2R31	P59538	CHEMBL2034804	Taste family G protein-coupled receptor	0.118883	0 / 3聽聽聽聽聽
49	ATP-binding cassette sub-family G member 2	ABCG2	Q9UNQ0	CHEMBL5393	Primary active transporter	0.118883	0 / 7聽聽聽聽聽
49	Multidrug resistance-associated protein 1	ABCC1	P33527	CHEMBL3004	Primary active transporter	0.118883	0 / 2聽聽聽聽聽
49	Estradiol 17-beta-dehydrogenase 1	HSD17B1	P14061	CHEMBL3181	Enzyme	0.118883	0 / 1聽聽聽聽聽
49	Testis-specific androgen-binding protein	SHBG	P04278	CHEMBL3305	Secreted protein	0.118883	0 / 1聽聽聽聽聽
49	Cytochrome P450 1B1	CYP1B1	Q16678	CHEMBL4878	Cytochrome P450	0.118883	0 / 6聽聽聽聽聽
49	Carbonyl reductase [NADPH] 1	CBR1	P16152	CHEMBL5586	Enzyme	0.118883	0 / 1聽聽聽聽聽
49	Protein-tyrosine phosphatase 1B	PTPN1	P18031	CHEMBL335	Phosphatase	0.118883	0 / 8聽聽聽聽聽
49	Carbonic anhydrase XIV	CA14	Q9ULX7	CHEMBL3510	Lyase	0.118883	25 / 0聽聽聽聽聽
52	TNF-alpha	TNF	P01375	CHEMBL1825	Secreted protein	0.430164	0 / 3聽聽聽聽聽
52	Interleukin-2	IL2	P60568	CHEMBL5880	Secreted protein	0.430164	0 / 4聽聽聽聽聽
52	Aldose reductase	AKR1B1	P15121	CHEMBL1900	Enzyme	0.396961	13 / 73聽聽聽聽聽
52	Adenosine A1 receptor (by homology)	ADORA1	P30542	CHEMBL226	Family A G protein-coupled receptor	0.15634	0 / 17聽聽聽聽聽
52	Carbonic anhydrase VII	CA7	P43166	CHEMBL2326	Lyase	0.106543	4 / 14聽聽聽聽聽
52	Carbonic anhydrase XII	CA12	O43570	CHEMBL3242	Lyase	0.106543	4 / 22聽聽聽聽聽
52	Xanthine dehydrogenase	XDH	P47989	CHEMBL1929	Oxidoreductase	0.106543	1 / 19聽聽聽聽聽
52	Ribosomal protein S6 kinase alpha 3	RPS6KA3	P51812	CHEMBL2345	Kinase	0.106543	0 / 19聽聽聽聽聽
52	Aldehyde dehydrogenase	ALDH2	P05091	CHEMBL1935	Oxidoreductase	0.106543	0 / 34聽聽聽聽聽
52	Epidermal growth factor receptor erbB1	EGFR	P00533	CHEMBL203	Kinase	0.106543	0 / 21聽聽聽聽聽
52	Lymphocyte differentiation antigen CD38	CD38	P28907	CHEMBL4660	Enzyme	0.106543	0 / 3聽聽聽聽聽
52	Carbonic anhydrase II	CA2	P00918	CHEMBL205	Lyase	0.106543	3 / 12聽聽聽聽聽
52	Carbonic anhydrase IV	CA4	P22748	CHEMBL3729	Lyase	0.106543	3 / 11聽聽聽聽聽
52	NADPH oxidase 4	NOX4	Q9NPH5	CHEMBL1250375	Enzyme	0.106543	1 / 7聽聽聽聽聽
52	Adrenergic receptor alpha-2	ADRA2C	P18825	CHEMBL1916	Family A G protein-coupled receptor	0.106543	2 / 2聽聽聽聽聽
52	Cyclooxygenase-2	PTGS2	P35354	CHEMBL230	Oxidoreductase	0.106543	1 / 6聽聽聽聽聽
52	Equilibrative nucleoside transporter 1	SLC29A1	Q99808	CHEMBL1997	Electrochemical transporter	0.106543	2 / 0聽聽聽聽聽
52	Carbonic anhydrase I	CA1	P00915	CHEMBL261	Lyase	0.106543	0 / 9聽聽聽聽聽
52	Arachidonate 5-lipoxygenase	ALOX5	P09917	CHEMBL215	Oxidoreductase	0.106543	0 / 48聽聽聽聽聽
52	Phosphodiesterase 5A	PDE5A	O76074	CHEMBL1827	Phosphodiesterase	0.106543	0 / 8聽聽聽聽聽
52	Plasminogen	PLG	P00747	CHEMBL1801	Protease	0.106543	0 / 2聽聽聽聽聽
52	Acetylcholinesterase	ACHE	P22303	CHEMBL220	Hydrolase	0.106543	2 / 38聽聽聽聽聽
53	Androgen Receptor	AR	P10275	CHEMBL1871	Nuclear receptor	1	124 / 140聽聽聽聽聽
53	Cytochrome P450 19A1	CYP19A1	P11511	CHEMBL1978	Cytochrome P450	1	102 / 342聽聽聽聽聽
53	Glucocorticoid receptor	NR3C1	P04150	CHEMBL2034	Nuclear receptor	1	119 / 43聽聽聽聽聽
53	Corticosteroid binding globulin	SERPINA6	P08185	CHEMBL2421	Secreted protein	1	7 / 23聽聽聽聽聽
53	Sigma opioid receptor	SIGMAR1	Q99720	CHEMBL287	Membrane receptor	1	101 / 5聽聽聽聽聽
53	Testis-specific androgen-binding protein	SHBG	P04278	CHEMBL3305	Secreted protein	1	47 / 55聽聽聽聽聽
53	Cytochrome P450 17A1	CYP17A1	P05093	CHEMBL3522	Cytochrome P450	0.699242	34 / 49聽聽聽聽聽
53	Estrogen receptor beta	ESR2	Q92731	CHEMBL242	Nuclear receptor	0.583877	38 / 48聽聽聽聽聽
53	Progesterone receptor	PGR	P06401	CHEMBL208	Nuclear receptor	0.575619	41 / 51聽聽聽聽聽
53	Mineralocorticoid receptor	NR3C2	P08235	CHEMBL1994	Nuclear receptor	0.394383	18 / 29聽聽聽聽聽
53	Dopamine transporter	SLC6A3	Q01959	CHEMBL238	Electrochemical transporter	0.353074	113 / 1聽聽聽聽聽
53	Adenosine A3 receptor	ADORA3	P0DMS8	CHEMBL256	Family A G protein-coupled receptor	0.353074	5 / 3聽聽聽聽聽
53	MAP kinase ERK1	MAPK3	P27361	CHEMBL3385	Kinase	0.353074	1 / 1聽聽聽聽聽
53	Niemann-Pick C1-like protein 1	NPC1L1	Q9UHC9	CHEMBL2027	Other membrane protein	0.320219	0 / 12聽聽聽聽聽
53	11-beta-hydroxysteroid dehydrogenase 1	HSD11B1	P28845	CHEMBL4235	Enzyme	0.295453	160 / 42聽聽聽聽聽
53	Estradiol 17-beta-dehydrogenase 3	HSD17B3	P37058	CHEMBL4234	Enzyme	0.25429	13 / 12聽聽聽聽聽
53	11-beta-hydroxysteroid dehydrogenase 2	HSD11B2	P80365	CHEMBL3746	Enzyme	0.246151	5 / 27聽聽聽聽聽
53	Steroid 5-alpha-reductase 2	SRD5A2	P31213	CHEMBL1856	Oxidoreductase	0.229686	4 / 50聽聽聽聽聽
53	Steroid 5-alpha-reductase 1	SRD5A1	P18405	CHEMBL1787	Oxidoreductase	0.196657	5 / 16聽聽聽聽聽
53	Protein-tyrosine phosphatase 2C	PTPN11	Q06124	CHEMBL3864	Phosphatase	0.163737	0 / 2聽聽聽聽聽
53	Aldo-keto reductase family 1 member B10	AKR1B10	O60218	CHEMBL5983	Enzyme	0.163737	0 / 7聽聽聽聽聽
53	Dual specificity phosphatase Cdc25A	CDC25A	P30304	CHEMBL3775	Phosphatase	0.155528	4 / 16聽聽聽聽聽
53	Protein kinase C eta	PRKCH	P24723	CHEMBL3616	Kinase	0.155528	5 / 1聽聽聽聽聽
53	Prostaglandin E synthase	PTGES	O14684	CHEMBL5658	Enzyme	0.139062	14 / 13聽聽聽聽聽
53	T-cell protein-tyrosine phosphatase	PTPN2	P17706	CHEMBL3807	Phosphatase	0.139062	0 / 20聽聽聽聽聽
53	Glucose-6-phosphate 1-dehydrogenase	G6PD	P11413	CHEMBL5347	Enzyme	0.139062	2 / 7聽聽聽聽聽
53	Estrogen receptor alpha	ESR1	P03372	CHEMBL206	Nuclear receptor	0.139062	34 / 39聽聽聽聽聽
53	Nuclear receptor ROR-alpha	RORA	P35398	CHEMBL5868	Nuclear receptor	0.130792	0 / 4聽聽聽聽聽
53	Serotonin transporter	SLC6A4	P31645	CHEMBL228	Electrochemical transporter	0.122582	134 / 5聽聽聽聽聽
53	Beta-secretase 1	BACE1	P56817	CHEMBL4822	Protease	0.114338	79 / 2聽聽聽聽聽
53	Arachidonate 5-lipoxygenase	ALOX5	P09917	CHEMBL215	Oxidoreductase	0.114338	17 / 41聽聽聽聽聽
53	Nitric oxide synthase, inducible	NOS2	P35228	CHEMBL4481	Enzyme	0.114338	3 / 20聽聽聽聽聽
53	Indoleamine 2,3-dioxygenase	IDO1	P14902	CHEMBL4685	Enzyme	0.114338	6 / 1聽聽聽聽聽
53	Fatty acid-binding protein, liver (by homology)	FABP1	P07148	CHEMBL5421	Fatty acid binding protein family	0.1061	0 / 3聽聽聽聽聽
53	Protein-tyrosine phosphatase 1B	PTPN1	P18031	CHEMBL335	Phosphatase	0.1061	2 / 60聽聽聽聽聽
53	Protein farnesyltransferase	FNTA FNTB	P49354 P49356	CHEMBL2094108	Enzyme	0.1061	17 / 15聽聽聽聽聽
53	Acyl coenzyme A:cholesterol acyltransferase	CES1	P23141	CHEMBL2265	Enzyme	0.1061	0 / 5聽聽聽聽聽
53	Protein-tyrosine phosphatase 1C	PTPN6	P29350	CHEMBL3166	Phosphatase	0.1061	0 / 1聽聽聽聽聽
53	Nuclear receptor subfamily 1 group I member 3 (by homology)	NR1I3	Q14994	CHEMBL5503	Nuclear receptor	0.1061	2 / 2聽聽聽聽聽
53	Butyrylcholinesterase	BCHE	P06276	CHEMBL1914	Hydrolase	0.0978745	7 / 2聽聽聽聽聽
53	DNA polymerase beta (by homology)	POLB	P06746	CHEMBL2392	Enzyme	0.0978745	1 / 10聽聽聽聽聽
53	Squalene synthetase	FDFT1	P37268	CHEMBL3338	Enzyme	0.0978745	4 / 1聽聽聽聽聽
53	Pregnane X receptor	NR1I2	O75469	CHEMBL3401	Nuclear receptor	0.0978745	4 / 3聽聽聽聽聽
53	Fatty acid binding protein adipocyte	FABP4	P15090	CHEMBL2083	Fatty acid binding protein family	0.0978745	0 / 4聽聽聽聽聽
53	Peroxisome proliferator-activated receptor alpha	PPARA	Q07869	CHEMBL239	Nuclear receptor	0.0978745	0 / 17聽聽聽聽聽
53	Telomerase reverse transcriptase	TERT	O14746	CHEMBL2916	Enzyme	0.0978745	0 / 3聽聽聽聽聽
53	Fatty acid binding protein muscle	FABP3	P05413	CHEMBL3344	Fatty acid binding protein family	0.0978745	0 / 5聽聽聽聽聽
53	Fatty acid binding protein epidermal	FABP5	Q01469	CHEMBL3674	Fatty acid binding protein family	0.0978745	0 / 2聽聽聽聽聽
53	Peroxisome proliferator-activated receptor delta	PPARD	Q03181	CHEMBL3979	Nuclear receptor	0.0978745	0 / 11聽聽聽聽聽
53	HMG-CoA reductase	HMGCR	P04035	CHEMBL402	Oxidoreductase	0.0978745	82 / 27聽聽聽聽聽
53	LXR-alpha	NR1H3	Q13133	CHEMBL2808	Nuclear receptor	0.0978745	3 / 20聽聽聽聽聽
53	Acyl-CoA desaturase	SCD	O00767	CHEMBL5555	Enzyme	0.0978745	0 / 1聽聽聽聽聽
53	Receptor-type tyrosine-protein phosphatase F (LAR)	PTPRF	P10586	CHEMBL3521	Membrane receptor	0.0978745	0 / 1聽聽聽聽聽
53	Phospholipase A2 group 1B	PLA2G1B	P04054	CHEMBL4426	Enzyme	0.0978745	0 / 1聽聽聽聽聽
53	Low molecular weight phosphotyrosine protein phosphatase	ACP1	P24666	CHEMBL4903	Phosphatase	0.0978745	0 / 1聽聽聽聽聽
53	TNF-alpha	TNF	P01375	CHEMBL1825	Secreted protein	0.0978745	0 / 8聽聽聽聽聽
53	DNA topoisomerase II alpha	TOP2A	P11388	CHEMBL1806	Isomerase	0.0978745	0 / 2聽聽聽聽聽
53	Interleukin-6	IL6	P05231	CHEMBL1795129	Secreted protein	0.0978745	0 / 1聽聽聽聽聽
53	ADAM17	ADAM17	P78536	CHEMBL3706	Protease	0.0978745	0 / 1聽聽聽聽聽
53	Glutamine synthetase	GLUL	P15104	CHEMBL4612	Ligase	0.0978745	0 / 1聽聽聽聽聽
53	G-protein coupled bile acid receptor 1	GPBAR1	Q8TDU6	CHEMBL5409	Family A G protein-coupled receptor	0.0978745	0 / 14聽聽聽聽聽
53	Peroxisome proliferator-activated receptor gamma	PPARG	P37231	CHEMBL235	Nuclear receptor	0.0978745	3 / 25聽聽聽聽聽
53	CD81 antigen	CD81	P60033	CHEMBL1075180	Surface antigen	0.0978745	0 / 1聽聽聽聽聽
53	Carboxylesterase 2	CES2	O00748	CHEMBL3180	Enzyme	0.0978745	1 / 15聽聽聽聽聽
53	Cytochrome P450 51	CYP51A1	Q16850	CHEMBL3849	Cytochrome P450	0.0978745	9 / 2聽聽聽聽聽
53	Aldo-keto-reductase family 1 member C3	AKR1C3	P42330	CHEMBL4681	Enzyme	0.0978745	8 / 1聽聽聽聽聽
53	Free fatty acid receptor 1	FFAR1	O14842	CHEMBL4422	Family A G protein-coupled receptor	0.0978745	0 / 3聽聽聽聽聽
53	Aldo-keto reductase family 1 member C2	AKR1C2	P52895	CHEMBL5847	Enzyme	0.0978745	0 / 1聽聽聽聽聽
53	Aldo-keto reductase family 1 member C1	AKR1C1	Q04828	CHEMBL5905	Enzyme	0.0978745	0 / 1聽聽聽聽聽
53	Prostanoid EP2 receptor (by homology)	PTGER2	P43116	CHEMBL1881	Family A G protein-coupled receptor	0.0978745	0 / 21聽聽聽聽聽
53	Cyclooxygenase-1	PTGS1	P23219	CHEMBL221	Oxidoreductase	0.0978745	3 / 2聽聽聽聽聽
53	Vanilloid receptor	TRPV1	Q8NER1	CHEMBL4794	Voltage-gated ion channel	0.0978745	38 / 2聽聽聽聽聽
53	C5a anaphylatoxin chemotactic receptor	C5AR1	P21730	CHEMBL2373	Family A G protein-coupled receptor	0.0978745	21 / 0聽聽聽聽聽
53	Prostanoid IP receptor	PTGIR	P43119	CHEMBL1995	Family A G protein-coupled receptor	0.0978745	0 / 6聽聽聽聽聽
53	Nuclear receptor ROR-gamma	RORC	P51449	CHEMBL1741186	Nuclear receptor	0.0978745	7 / 10聽聽聽聽聽
53	Prolyl endopeptidase	PREP	P48147	CHEMBL3202	Protease	0.0978745	1 / 2聽聽聽聽聽
53	SUMO-activating enzyme	SAE1 UBA2	Q9UBE0 Q9UBT2	CHEMBL2095174	Enzyme	0.0978745	0 / 1聽聽聽聽聽
53	Estradiol 17-beta-dehydrogenase 2	HSD17B2	P37059	CHEMBL2789	Enzyme	0.0978745	54 / 2聽聽聽聽聽
53	Anandamide amidohydrolase	FAAH	O00519	CHEMBL2243	Enzyme	0.0978745	2 / 14聽聽聽聽聽
53	Muscarinic acetylcholine receptor M2	CHRM2	P08172	CHEMBL211	Family A G protein-coupled receptor	0.0978745	30 / 1聽聽聽聽聽
53	C-C chemokine receptor type 1	CCR1	P32246	CHEMBL2413	Family A G protein-coupled receptor	0.0978745	77 / 0聽聽聽聽聽
53	C-C chemokine receptor type 5	CCR5	P51681	CHEMBL274	Family A G protein-coupled receptor	0.0978745	3 / 1聽聽聽聽聽
53	Dual specificity phosphatase Cdc25B	CDC25B	P30305	CHEMBL4804	Phosphatase	0.0978745	2 / 6聽聽聽聽聽
53	Cannabinoid receptor 1 (by homology)	CNR1	P21554	CHEMBL218	Family A G protein-coupled receptor	0.0978745	109 / 9聽聽聽聽聽
53	Cyclooxygenase-2	PTGS2	P35354	CHEMBL230	Oxidoreductase	0.0978745	13 / 5聽聽聽聽聽
53	Kappa Opioid receptor (by homology)	OPRK1	P41145	CHEMBL237	Family A G protein-coupled receptor	0.0978745	70 / 0聽聽聽聽聽
53	Leukotriene B4 receptor 1	LTB4R	Q15722	CHEMBL3911	Family A G protein-coupled receptor	0.0978745	0 / 6聽聽聽聽聽
53	Acetylcholinesterase	ACHE	P22303	CHEMBL220	Hydrolase	0.0978745	12 / 3聽聽聽聽聽
53	Norepinephrine transporter	SLC6A2	P23975	CHEMBL222	Electrochemical transporter	0.0978745	78 / 1聽聽聽聽聽
53	Cytochrome P450 2C19	CYP2C19	P33261	CHEMBL3622	Cytochrome P450	0.0978745	3 / 7聽聽聽聽聽
53	Phosphodiesterase 4D	PDE4D	Q08499	CHEMBL288	Phosphodiesterase	0.0978745	4 / 1聽聽聽聽聽
53	Prostanoid EP4 receptor (by homology)	PTGER4	P35408	CHEMBL1836	Family A G protein-coupled receptor	0.0978745	0 / 6聽聽聽聽聽
53	GABA-B receptor	GABBR2 GABBR1	O75899 Q9UBS5	CHEMBL2111463	Family C G protein-coupled receptor	0.0978745	1 / 0聽聽聽聽聽
53	Gamma-secretase	PSEN2 PSENEN NCSTN APH1A PSEN1 APH1B	P49810 Q9NZ42 Q92542 Q96BI3 P49768 Q8WW43	CHEMBL2094135	Protease	0.0978745	95 / 0聽聽聽聽聽
54	Cytochrome P450 19A1	CYP19A1	P11511	CHEMBL1978	Cytochrome P450	0.114839	1 / 40聽聽聽聽聽
54	Low affinity sodium-glucose cotransporter	SLC5A4	Q9NY91	CHEMBL1770047	Electrochemical transporter	0.106543	0 / 9聽聽聽聽聽
54	Eukaryotic initiation factor 4A-I	EIF4A1	P60842	CHEMBL2052028	Hydrolase	0.106543	0 / 29聽聽聽聽聽
54	Solute carrier family 28 member 3	SLC28A3	Q9HAS3	CHEMBL5707	Electrochemical transporter	0.106543	0 / 1聽聽聽聽聽
54	Telomerase reverse transcriptase	TERT	O14746	CHEMBL2916	Enzyme	0.106543	0 / 2聽聽聽聽聽
54	Aldose reductase	AKR1B1	P15121	CHEMBL1900	Enzyme	0.106543	8 / 49聽聽聽聽聽
54	Steroid 5-alpha-reductase 1	SRD5A1	P18405	CHEMBL1787	Oxidoreductase	0.106543	0 / 1聽聽聽聽聽
54	Sodium/glucose cotransporter 1	SLC5A1	P13866	CHEMBL4979	Electrochemical transporter	0.106543	1 / 41聽聽聽聽聽
54	Cyclooxygenase-1	PTGS1	P23219	CHEMBL221	Oxidoreductase	0.106543	0 / 6聽聽聽聽聽
54	Sodium/glucose cotransporter 2	SLC5A2	P31639	CHEMBL3884	Electrochemical transporter	0.106543	1 / 80聽聽聽聽聽
54	Taste receptor type 2 member 31	TAS2R31	P59538	CHEMBL2034804	Taste family G protein-coupled receptor	0.106543	0 / 3聽聽聽聽聽
54	Liver glycogen phosphorylase	PYGL	P06737	CHEMBL2568	Enzyme	0.106543	2 / 0聽聽聽聽聽
55	Carbonic anhydrase II	CA2	P00918	CHEMBL205	Lyase	0.324628	26 / 50聽聽聽聽聽
55	Carbonic anhydrase I	CA1	P00915	CHEMBL261	Lyase	0.275128	20 / 49聽聽聽聽聽
55	Carbonic anhydrase XII	CA12	O43570	CHEMBL3242	Lyase	0.275128	21 / 30聽聽聽聽聽
55	Carbonic anhydrase IX	CA9	Q16790	CHEMBL3594	Lyase	0.241739	19 / 28聽聽聽聽聽
55	Carbonic anhydrase VII	CA7	P43166	CHEMBL2326	Lyase	0.208479	6 / 26聽聽聽聽聽
55	Carbonic anhydrase XIV	CA14	Q9ULX7	CHEMBL3510	Lyase	0.208479	5 / 26聽聽聽聽聽
55	Serine/threonine-protein kinase/endoribonuclease IRE1	ERN1	O75460	CHEMBL1163101	Enzyme	0.133391	0 / 43聽聽聽聽聽
55	Lysine-specific demethylase 4D-like	KDM4E	B2RXH2	CHEMBL1293226	Eraser	0.125076	5 / 0聽聽聽聽聽
55	Lysine-specific demethylase 3A	KDM3A	Q9Y4C1	CHEMBL1938209	Eraser	0.125076	1 / 0聽聽聽聽聽
55	Lysine-specific demethylase 6B	KDM6B	O15054	CHEMBL1938211	Eraser	0.125076	1 / 0聽聽聽聽聽
55	Alpha-ketoglutarate-dependent dioxygenase FTO	FTO	Q9C0B1	CHEMBL2331065	Oxidoreductase	0.125076	1 / 0聽聽聽聽聽
55	Lysine-specific demethylase 4A	KDM4A	O75164	CHEMBL5896	Eraser	0.125076	4 / 0聽聽聽聽聽
55	Lysine-specific demethylase 4C	KDM4C	Q9H3R0	CHEMBL6175	Eraser	0.125076	3 / 0聽聽聽聽聽
55	Matrix metalloproteinase 9	MMP9	P14780	CHEMBL321	Protease	0.116739	1 / 0聽聽聽聽聽
55	Matrix metalloproteinase 1	MMP1	P03956	CHEMBL332	Protease	0.116739	1 / 0聽聽聽聽聽
55	Matrix metalloproteinase 2	MMP2	P08253	CHEMBL333	Protease	0.116739	1 / 0聽聽聽聽聽
55	Matrix metalloproteinase 8	MMP8	P22894	CHEMBL4588	Protease	0.116739	1 / 0聽聽聽聽聽
55	C-terminal-binding protein 2	CTBP2	P56545	CHEMBL3797016	Unclassified protein	0.116739	9 / 0聽聽聽聽聽
56	Cytochrome P450 19A1	CYP19A1	P11511	CHEMBL1978	Cytochrome P450	0.172939	1 / 40聽聽聽聽聽
56	Sodium/glucose cotransporter 1	SLC5A1	P13866	CHEMBL4979	Electrochemical transporter	0.106543	16 / 49聽聽聽聽聽
56	Low affinity sodium-glucose cotransporter	SLC5A4	Q9NY91	CHEMBL1770047	Electrochemical transporter	0.106543	1 / 12聽聽聽聽聽
56	Sodium/glucose cotransporter 2	SLC5A2	P31639	CHEMBL3884	Electrochemical transporter	0.106543	61 / 115聽聽聽聽聽
56	Epoxide hydratase	EPHX2	P34913	CHEMBL2409	Protease	0.106543	3 / 3聽聽聽聽聽
56	Eukaryotic initiation factor 4A-I	EIF4A1	P60842	CHEMBL2052028	Hydrolase	0.106543	0 / 29聽聽聽聽聽
56	Carbonic anhydrase XII	CA12	O43570	CHEMBL3242	Lyase	0.106543	62 / 7聽聽聽聽聽
56	Protein-tyrosine phosphatase 1B	PTPN1	P18031	CHEMBL335	Phosphatase	0.106543	0 / 14聽聽聽聽聽
56	Cytochrome P450 1B1	CYP1B1	Q16678	CHEMBL4878	Cytochrome P450	0.106543	0 / 6聽聽聽聽聽
56	Matrix metalloproteinase 13	MMP13	P45452	CHEMBL280	Protease	0.106543	1 / 1聽聽聽聽聽
56	Matrix metalloproteinase 12	MMP12	P39900	CHEMBL4393	Protease	0.106543	3 / 3聽聽聽聽聽
56	Adenosine A2a receptor (by homology)	ADORA2A	P29274	CHEMBL251	Family A G protein-coupled receptor	0.106543	104 / 0聽聽聽聽聽
56	T-cell protein-tyrosine phosphatase	PTPN2	P17706	CHEMBL3807	Phosphatase	0.106543	0 / 2聽聽聽聽聽
56	Tyrosinase	TYR	P14679	CHEMBL1973	Oxidoreductase	0.106543	13 / 14聽聽聽聽聽
56	Carbonic anhydrase II	CA2	P00918	CHEMBL205	Lyase	0.106543	83 / 2聽聽聽聽聽
56	Carbonic anhydrase I	CA1	P00915	CHEMBL261	Lyase	0.106543	81 / 2聽聽聽聽聽
56	Aldehyde dehydrogenase	ALDH2	P05091	CHEMBL1935	Oxidoreductase	0.106543	2 / 0聽聽聽聽聽
56	Taste receptor type 2 member 31	TAS2R31	P59538	CHEMBL2034804	Taste family G protein-coupled receptor	0.106543	0 / 3聽聽聽聽聽
56	Solute carrier family 28 member 3	SLC28A3	Q9HAS3	CHEMBL5707	Electrochemical transporter	0.106543	1 / 1聽聽聽聽聽
56	Telomerase reverse transcriptase	TERT	O14746	CHEMBL2916	Enzyme	0.106543	0 / 2聽聽聽聽聽
56	Carbonic anhydrase III	CA3	P07451	CHEMBL2885	Lyase	0.106543	0 / 2聽聽聽聽聽
56	Carbonic anhydrase VI	CA6	P23280	CHEMBL3025	Lyase	0.106543	0 / 2聽聽聽聽聽
56	Carbonic anhydrase XIII	CA13	Q8N1Q1	CHEMBL3912	Lyase	0.106543	0 / 1聽聽聽聽聽
56	Carbonic anhydrase VB	CA5B	Q9Y2D0	CHEMBL3969	Lyase	0.106543	0 / 2聽聽聽聽聽
56	P-glycoprotein 1 (by homology)	ABCB1	P08183	CHEMBL4302	Primary active transporter	0.106543	0 / 73聽聽聽聽聽
56	Carbonic anhydrase VA	CA5A	P35218	CHEMBL4789	Lyase	0.106543	0 / 2聽聽聽聽聽
56	Steroid 5-alpha-reductase 1	SRD5A1	P18405	CHEMBL1787	Oxidoreductase	0.106543	1 / 1聽聽聽聽聽
56	Adenosine A1 receptor	ADORA1	P30542	CHEMBL226	Family A G protein-coupled receptor	0.106543	178 / 5聽聽聽聽聽
56	Adenosine A3 receptor	ADORA3	P0DMS8	CHEMBL256	Family A G protein-coupled receptor	0.106543	82 / 2聽聽聽聽聽
56	Monoamine oxidase B	MAOB	P27338	CHEMBL2039	Oxidoreductase	0.106543	0 / 55聽聽聽聽聽
56	ATP-binding cassette sub-family G member 2	ABCG2	Q9UNQ0	CHEMBL5393	Primary active transporter	0.106543	0 / 11聽聽聽聽聽
56	Equilibrative nucleoside transporter 1	SLC29A1	Q99808	CHEMBL1997	Electrochemical transporter	0.106543	42 / 0聽聽聽聽聽
56	Multidrug resistance-associated protein 1	ABCC1	P33527	CHEMBL3004	Primary active transporter	0.106543	0 / 6聽聽聽聽聽
56	Estradiol 17-beta-dehydrogenase 1	HSD17B1	P14061	CHEMBL3181	Enzyme	0.106543	0 / 1聽聽聽聽聽
56	Testis-specific androgen-binding protein	SHBG	P04278	CHEMBL3305	Secreted protein	0.106543	0 / 1聽聽聽聽聽
56	Carbonyl reductase [NADPH] 1	CBR1	P16152	CHEMBL5586	Enzyme	0.106543	0 / 1聽聽聽聽聽
57	Carbonic anhydrase II	CA2	P00918	CHEMBL205	Lyase	0.857226	9 / 6聽聽聽聽聽
57	Carbonic anhydrase VII	CA7	P43166	CHEMBL2326	Lyase	0.857226	4 / 18聽聽聽聽聽
57	Carbonic anhydrase I	CA1	P00915	CHEMBL261	Lyase	0.857226	11 / 14聽聽聽聽聽
57	Carbonic anhydrase III	CA3	P07451	CHEMBL2885	Lyase	0.857226	2 / 6聽聽聽聽聽
57	Carbonic anhydrase VI	CA6	P23280	CHEMBL3025	Lyase	0.857226	2 / 8聽聽聽聽聽
57	Carbonic anhydrase XII	CA12	O43570	CHEMBL3242	Lyase	0.857226	6 / 34聽聽聽聽聽
57	Carbonic anhydrase XIV	CA14	Q9ULX7	CHEMBL3510	Lyase	0.857226	6 / 15聽聽聽聽聽
57	Carbonic anhydrase IX	CA9	Q16790	CHEMBL3594	Lyase	0.857226	9 / 42聽聽聽聽聽
57	Carbonic anhydrase IV	CA4	P22748	CHEMBL3729	Lyase	0.857226	3 / 7聽聽聽聽聽
57	Carbonic anhydrase XIII (by homology)	CA13	Q8N1Q1	CHEMBL3912	Lyase	0.857226	3 / 20聽聽聽聽聽
57	Carbonic anhydrase VB	CA5B	Q9Y2D0	CHEMBL3969	Lyase	0.857226	3 / 11聽聽聽聽聽
57	Carbonic anhydrase VA	CA5A	P35218	CHEMBL4789	Lyase	0.857226	2 / 10聽聽聽聽聽
57	Nuclear factor NF-kappa-B p105 subunit	NFKB1	P19838	CHEMBL3251	Other cytosolic protein	0.0822881	0 / 2聽聽聽聽聽
57	Acetylcholinesterase	ACHE	P22303	CHEMBL220	Hydrolase	0.0535179	15 / 3聽聽聽聽聽
57	D-amino-acid oxidase	DAO	P14920	CHEMBL5485	Enzyme	0.0535179	0 / 1聽聽聽聽聽
57	Xanthine dehydrogenase	XDH	P47989	CHEMBL1929	Oxidoreductase	0.0535179	0 / 1聽聽聽聽聽
57	Epidermal growth factor receptor erbB1	EGFR	P00533	CHEMBL203	Kinase	0.0439186	14 / 2聽聽聽聽聽
57	Cytochrome P450 11B1	CYP11B1	P15538	CHEMBL1908	Cytochrome P450	0.0439186	13 / 0聽聽聽聽聽
59	Monoamine oxidase A	MAOA	P21397	CHEMBL1951	Oxidoreductase	0.185779	0 / 41聽聽聽聽聽
59	Cyclin-dependent kinase 5/CDK5 activator 1	CDK5R1 CDK5	Q15078 Q00535	CHEMBL1907600	Kinase	0.133316	0 / 6聽聽聽聽聽
59	Serine/threonine-protein kinase PIM1	PIM1	P11309	CHEMBL2147	Kinase	0.0893705	0 / 5聽聽聽聽聽
59	Serine/threonine-protein kinase Aurora-B	AURKB	Q96GD4	CHEMBL2185	Kinase	0.0893705	0 / 4聽聽聽聽聽
59	Cyclooxygenase-2	PTGS2	P35354	CHEMBL230	Oxidoreductase	0.08057	1 / 6聽聽聽聽聽
59	Carbonic anhydrase XII	CA12	O43570	CHEMBL3242	Lyase	0.08057	0 / 37聽聽聽聽聽
59	Carbonic anhydrase IX	CA9	Q16790	CHEMBL3594	Lyase	0.08057	0 / 36聽聽聽聽聽
59	Insulin-like growth factor I receptor	IGF1R	P08069	CHEMBL1957	Kinase	0.08057	0 / 3聽聽聽聽聽
59	Estrogen receptor alpha	ESR1	P03372	CHEMBL206	Nuclear receptor	0.08057	0 / 41聽聽聽聽聽
59	Estrogen receptor beta	ESR2	Q92731	CHEMBL242	Nuclear receptor	0.08057	0 / 59聽聽聽聽聽
59	Vascular endothelial growth factor receptor 2	KDR	P35968	CHEMBL279	Kinase	0.08057	0 / 3聽聽聽聽聽
59	Serine/threonine-protein kinase PLK1	PLK1	P53350	CHEMBL3024	Kinase	0.08057	0 / 3聽聽聽聽聽
59	Hepatocyte growth factor receptor	MET	P08581	CHEMBL3717	Kinase	0.08057	0 / 3聽聽聽聽聽
59	ALK tyrosine kinase receptor	ALK	Q9UM73	CHEMBL4247	Kinase	0.08057	0 / 2聽聽聽聽聽
59	Tyrosine-protein kinase receptor UFO	AXL	P30530	CHEMBL4895	Kinase	0.08057	0 / 2聽聽聽聽聽
59	Xanthine dehydrogenase	XDH	P47989	CHEMBL1929	Oxidoreductase	0.0717872	0 / 11聽聽聽聽聽
59	Epidermal growth factor receptor erbB1	EGFR	P00533	CHEMBL203	Kinase	0.0717872	0 / 7聽聽聽聽聽
59	Glutathione reductase	GSR	P00390	CHEMBL2755	Oxidoreductase	0.0717872	0 / 1聽聽聽聽聽
60	Transient receptor potential cation channel subfamily M member 8 (by homology)	TRPM8	Q7Z2W7	CHEMBL1075319	Voltage-gated ion channel	0.215499	10 / 7聽聽聽聽聽
60	Potassium channel subfamily K member 2 (by homology)	KCNK2	O95069	CHEMBL2321615	Voltage-gated ion channel	0.0414703	1 / 0聽聽聽聽聽
60	Dopamine transporter	SLC6A3	Q01959	CHEMBL238	Electrochemical transporter	0.0312266	71 / 0聽聽聽聽聽
60	Thromboxane-A synthase	TBXAS1	P24557	CHEMBL1835	Cytochrome P450	0.0312266	23 / 0聽聽聽聽聽
60	Carbonic anhydrase II	CA2	P00918	CHEMBL205	Lyase	0.0312266	25 / 0聽聽聽聽聽
60	Carbonic anhydrase I	CA1	P00915	CHEMBL261	Lyase	0.0312266	19 / 0聽聽聽聽聽
60	Cyclooxygenase-1	PTGS1	P23219	CHEMBL221	Oxidoreductase	0.0312266	18 / 0聽聽聽聽聽
60	Serotonin transporter	SLC6A4	P31645	CHEMBL228	Electrochemical transporter	0.0312266	24 / 0聽聽聽聽聽
60	Muscarinic acetylcholine receptor M4	CHRM4	P08173	CHEMBL1821	Family A G protein-coupled receptor	0.0312266	11 / 0聽聽聽聽聽
60	Muscarinic acetylcholine receptor M5	CHRM5	P08912	CHEMBL2035	Family A G protein-coupled receptor	0.0312266	10 / 0聽聽聽聽聽
60	Muscarinic acetylcholine receptor M2	CHRM2	P08172	CHEMBL211	Family A G protein-coupled receptor	0.0312266	20 / 0聽聽聽聽聽
60	Muscarinic acetylcholine receptor M1	CHRM1	P11229	CHEMBL216	Family A G protein-coupled receptor	0.0312266	30 / 0聽聽聽聽聽
60	Muscarinic acetylcholine receptor M3	CHRM3	P20309	CHEMBL245	Family A G protein-coupled receptor	0.0312266	22 / 0聽聽聽聽聽
60	Epoxide hydrolase 1	EPHX1	P07099	CHEMBL1968	Protease	0.0312266	16 / 0聽聽聽聽聽
60	Thrombin	F2	P00734	CHEMBL204	Protease	0.0312266	12 / 0聽聽聽聽聽
60	Trypsin I	PRSS1	P07477	CHEMBL209	Protease	0.0312266	9 / 0聽聽聽聽聽
60	Cholesterol esterase	CEL	P19835	CHEMBL3219	Enzyme	0.0312266	6 / 0聽聽聽聽聽
60	Cytochrome P450 11B1	CYP11B1	P15538	CHEMBL1908	Cytochrome P450	0.0312266	126 / 0聽聽聽聽聽
60	Cytochrome P450 11B2	CYP11B2	P19099	CHEMBL2722	Cytochrome P450	0.0312266	143 / 0聽聽聽聽聽
60	C-C chemokine receptor type 1	CCR1	P32246	CHEMBL2413	Family A G protein-coupled receptor	0.0312266	17 / 0聽聽聽聽聽
60	C-C chemokine receptor type 5	CCR5	P51681	CHEMBL274	Family A G protein-coupled receptor	0.0312266	10 / 0聽聽聽聽聽
60	C-C chemokine receptor type 8	CCR8	P51685	CHEMBL4596	Family A G protein-coupled receptor	0.0312266	13 / 0聽聽聽聽聽
60	Cytochrome P450 17A1 (by homology)	CYP17A1	P05093	CHEMBL3522	Cytochrome P450	0.0312266	51 / 0聽聽聽聽聽
60	Leukocyte elastase	ELANE	P08246	CHEMBL248	Protease	0.0312266	50 / 0聽聽聽聽聽
60	PI3-kinase p110-delta/p85-alpha	PIK3CD PIK3R1	O00329 P27986	CHEMBL2111432	Enzyme	0.0312266	2 / 0聽聽聽聽聽
60	GABA A receptor alpha-2/beta-2/gamma-2	GABRA2 GABRB2 GABRG2	P47869 P47870 P18507	CHEMBL2111413	Ligand-gated ion channel	0.0312266	3 / 0聽聽聽聽聽
60	Aldehyde dehydrogenase	ALDH2	P05091	CHEMBL1935	Oxidoreductase	0.0312266	7 / 0聽聽聽聽聽
60	Cathepsin K	CTSK	P43235	CHEMBL268	Protease	0.0312266	68 / 0聽聽聽聽聽
60	P2X purinoceptor 7 (by homology)	P2RX7	Q99572	CHEMBL4805	Ligand-gated ion channel	0.0312266	12 / 0聽聽聽聽聽
60	Exportin-1	XPO1	O14980	CHEMBL5661	Unclassified protein	0.0312266	2 / 0聽聽聽聽聽
60	Alpha-2a adrenergic receptor	ADRA2A	P08913	CHEMBL1867	Family A G protein-coupled receptor	0.0312266	21 / 0聽聽聽聽聽
60	Adrenergic receptor alpha-2	ADRA2C	P18825	CHEMBL1916	Family A G protein-coupled receptor	0.0312266	20 / 0聽聽聽聽聽
60	Alpha-2b adrenergic receptor	ADRA2B	P18089	CHEMBL1942	Family A G protein-coupled receptor	0.0312266	19 / 0聽聽聽聽聽
60	Cyclooxygenase-2	PTGS2	P35354	CHEMBL230	Oxidoreductase	0.0312266	68 / 0聽聽聽聽聽
60	TGF-beta receptor type I	TGFBR1	P36897	CHEMBL4439	Kinase	0.0312266	4 / 0聽聽聽聽聽
60	Cytochrome P450 2A6	CYP2A6	P11509	CHEMBL5282	Cytochrome P450	0.0312266	20 / 0聽聽聽聽聽
60	Cathepsin L	CTSL	P07711	CHEMBL3837	Protease	0.0312266	37 / 0聽聽聽聽聽
60	Cathepsin (B and K)	CTSB	P07858	CHEMBL4072	Protease	0.0312266	34 / 0聽聽聽聽聽
60	Cathepsin (H and K)	CTSH	P09668	CHEMBL2225	Protease	0.0312266	7 / 0聽聽聽聽聽
60	Phosphodiesterase 10A	PDE10A	Q9Y233	CHEMBL4409	Phosphodiesterase	0.0312266	39 / 0聽聽聽聽聽
60	Beta-chymotrypsin	CTRB1	P17538	CHEMBL4796	Protease	0.0312266	8 / 0聽聽聽聽聽
60	Alpha-1a adrenergic receptor	ADRA1A	P35348	CHEMBL229	Family A G protein-coupled receptor	0.0312266	3 / 0聽聽聽聽聽
60	Glycogen synthase kinase-3 beta	GSK3B	P49841	CHEMBL262	Kinase	0.0312266	18 / 0聽聽聽聽聽
60	Transient receptor potential cation channel subfamily A member 1	TRPA1	O75762	CHEMBL6007	Voltage-gated ion channel	0.0312266	33 / 0聽聽聽聽聽
60	Arachidonate 15-lipoxygenase	ALOX15	P16050	CHEMBL2903	Enzyme	0.0312266	2 / 0聽聽聽聽聽
60	Intercellular adhesion molecule-1	ICAM1	P05362	CHEMBL3070	Adhesion	0.0312266	3 / 0聽聽聽聽聽
60	Vascular cell adhesion protein 1	VCAM1	P19320	CHEMBL3735	Adhesion	0.0312266	3 / 0聽聽聽聽聽
60	Selectin E	SELE	P16581	CHEMBL3890	Adhesion	0.0312266	3 / 0聽聽聽聽聽
60	Estradiol 17-beta-dehydrogenase 3	HSD17B3	P37058	CHEMBL4234	Enzyme	0.0312266	19 / 0聽聽聽聽聽
60	GABA-A receptor; alpha-5/beta-3/gamma-2	GABRB3 GABRG2 GABRA5	P28472 P18507 P31644	CHEMBL2094122	Ligand-gated ion channel	0.0312266	62 / 0聽聽聽聽聽
60	HERG	KCNH2	Q12809	CHEMBL240	Voltage-gated ion channel	0.0312266	10 / 0聽聽聽聽聽
60	Monoamine oxidase A	MAOA	P21397	CHEMBL1951	Oxidoreductase	0.0312266	32 / 0聽聽聽聽聽
60	Platelet-derived growth factor receptor	PDGFRA PDGFRB	P16234 P09619	CHEMBL2095189	Kinase	0.0312266	8 / 0聽聽聽聽聽
60	11-beta-hydroxysteroid dehydrogenase 1	HSD11B1	P28845	CHEMBL4235	Enzyme	0.0312266	137 / 0聽聽聽聽聽
60	Androgen Receptor	AR	P10275	CHEMBL1871	Nuclear receptor	0.0312266	33 / 0聽聽聽聽聽
61	Telomerase reverse transcriptase	TERT	O14746	CHEMBL2916	Enzyme	0.253454	3 / 2聽聽聽聽聽
61	Androgen Receptor	AR	P10275	CHEMBL1871	Nuclear receptor	0.119895	124 / 65聽聽聽聽聽
61	Cyclooxygenase-2	PTGS2	P35354	CHEMBL230	Oxidoreductase	0.119895	38 / 15聽聽聽聽聽
61	Toll-like receptor (TLR7/TLR9)	TLR9	Q9NR96	CHEMBL5804	Toll-like and Il-1 receptors	0.119895	3 / 2聽聽聽聽聽
61	Glucocorticoid receptor	NR3C1	P04150	CHEMBL2034	Nuclear receptor	0.119895	26 / 30聽聽聽聽聽
61	Cytochrome P450 19A1	CYP19A1	P11511	CHEMBL1978	Cytochrome P450	0.112042	81 / 64聽聽聽聽聽
61	Estradiol 17-beta-dehydrogenase 2	HSD17B2	P37059	CHEMBL2789	Enzyme	0.112042	33 / 2聽聽聽聽聽
61	P-glycoprotein 1	ABCB1	P08183	CHEMBL4302	Primary active transporter	0.112042	17 / 16聽聽聽聽聽
61	Thrombin	F2	P00734	CHEMBL204	Protease	0.112042	0 / 9聽聽聽聽聽
61	Mineralocorticoid receptor	NR3C2	P08235	CHEMBL1994	Nuclear receptor	0.112042	10 / 19聽聽聽聽聽
61	Cytochrome P450 11B1	CYP11B1	P15538	CHEMBL1908	Cytochrome P450	0.112042	10 / 0聽聽聽聽聽
61	Cytochrome P450 11B2	CYP11B2	P19099	CHEMBL2722	Cytochrome P450	0.112042	10 / 0聽聽聽聽聽
61	Protein kinase C alpha	PRKCA	P17252	CHEMBL299	Kinase	0.112042	6 / 244聽聽聽聽聽
61	Cyclin-dependent kinase 5/CDK5 activator 1	CDK5R1 CDK5	Q15078 Q00535	CHEMBL1907600	Kinase	0.112042	23 / 0聽聽聽聽聽
61	Progesterone receptor	PGR	P06401	CHEMBL208	Nuclear receptor	0.112042	23 / 42聽聽聽聽聽
61	Carboxylesterase 2	CES2	O00748	CHEMBL3180	Enzyme	0.112042	13 / 13聽聽聽聽聽
61	Nitric oxide synthase, inducible	NOS2	P35228	CHEMBL4481	Enzyme	0.112042	6 / 19聽聽聽聽聽
61	Leucine-rich repeat serine/threonine-protein kinase 2	LRRK2	Q5S007	CHEMBL1075104	Kinase	0.112042	77 / 0聽聽聽聽聽
61	HMG-CoA reductase (by homology)	HMGCR	P04035	CHEMBL402	Oxidoreductase	0.112042	14 / 109聽聽聽聽聽
61	Sarcoplasmic/endoplasmic reticulum calcium ATPase 1	ATP2A1	O14983	CHEMBL3136	Hydrolase	0.112042	0 / 4聽聽聽聽聽
61	Trypsin I	PRSS1	P07477	CHEMBL209	Protease	0.112042	0 / 5聽聽聽聽聽
61	Chymotrypsin C	CTRC	Q99895	CHEMBL2386	Protease	0.112042	0 / 3聽聽聽聽聽
61	Amine oxidase, copper containing	AOC3	Q16853	CHEMBL3437	Enzyme	0.112042	34 / 0聽聽聽聽聽
61	CDC7/DBF4 (Cell division cycle 7-related protein kinase/Activator of S phase kinase)	CDC7	O00311	CHEMBL5443	Kinase	0.112042	7 / 0聽聽聽聽聽
61	Cytochrome P450 51	CYP51A1	Q16850	CHEMBL3849	Cytochrome P450	0.112042	1 / 0聽聽聽聽聽
61	Proto-oncogene vav	VAV1	P15498	CHEMBL3259472	Unclassified protein	0.112042	0 / 1聽聽聽聽聽
61	Sulfonylurea receptor 2	ABCC9	O60706	CHEMBL1971	Primary active transporter	0.112042	26 / 0聽聽聽聽聽
61	Sulfonylurea receptor 2, Kir6.2	KCNJ11 ABCC9	Q14654 O60706	CHEMBL2095198	Primary active transporter	0.112042	1 / 0聽聽聽聽聽
61	Serine/threonine protein phosphatase 2A, catalytic subunit, alpha isoform	PPP2CA	P67775	CHEMBL4703	Phosphatase	0.112042	0 / 8聽聽聽聽聽
61	Dopamine D4 receptor	DRD4	P21917	CHEMBL219	Family A G protein-coupled receptor	0.112042	17 / 0聽聽聽聽聽
61	Bromodomain-containing protein 4	BRD4	O60885	CHEMBL1163125	Reader	0.112042	50 / 0聽聽聽聽聽
61	Bromodomain-containing protein 2	BRD2	P25440	CHEMBL1293289	Reader	0.112042	13 / 0聽聽聽聽聽
61	Isoleucyl-tRNA synthetase	IARS	P41252	CHEMBL3235	Enzyme	0.112042	0 / 1聽聽聽聽聽
61	Monoglyceride lipase	MGLL	Q99685	CHEMBL4191	Enzyme	0.112042	2 / 0聽聽聽聽聽
61	Glycogen synthase kinase-3 beta	GSK3B	P49841	CHEMBL262	Kinase	0.112042	35 / 3聽聽聽聽聽
61	Gamma-secretase	PSEN2 PSENEN NCSTN APH1A PSEN1 APH1B	P49810 Q9NZ42 Q92542 Q96BI3 P49768 Q8WW43	CHEMBL2094135	Protease	0.112042	29 / 0聽聽聽聽聽
61	Tyrosine-protein kinase JAK3	JAK3	P52333	CHEMBL2148	Kinase	0.112042	40 / 0聽聽聽聽聽
61	Tyrosine-protein kinase JAK1	JAK1	P23458	CHEMBL2835	Kinase	0.112042	55 / 0聽聽聽聽聽
61	Tyrosine-protein kinase JAK2	JAK2	O60674	CHEMBL2971	Kinase	0.112042	68 / 0聽聽聽聽聽
61	Tyrosine-protein kinase TYK2	TYK2	P29597	CHEMBL3553	Kinase	0.112042	28 / 0聽聽聽聽聽
61	Lysosomal acid lipase/cholesteryl ester hydrolase	LIPA	P38571	CHEMBL4184	Enzyme	0.112042	2 / 0聽聽聽聽聽
61	Caspase-1	CASP1	P29466	CHEMBL4801	Protease	0.112042	44 / 0聽聽聽聽聽
61	Heme oxygenase 1 (by homology)	HMOX1	P09601	CHEMBL2823	Enzyme	0.112042	13 / 0聽聽聽聽聽
61	Aldehyde dehydrogenase dimeric NADP-preferring	ALDH3A1	P30838	CHEMBL3578	Enzyme	0.112042	1 / 0聽聽聽聽聽
61	Trace amine-associated receptor 1 (by homology)	TAAR1	Q96RJ0	CHEMBL5857	Family A G protein-coupled receptor	0.112042	2 / 0聽聽聽聽聽
61	Prostaglandin E synthase	PTGES	O14684	CHEMBL5658	Enzyme	0.112042	12 / 8聽聽聽聽聽
61	Phosphodiesterase 10A	PDE10A	Q9Y233	CHEMBL4409	Phosphodiesterase	0.112042	65 / 0聽聽聽聽聽
61	Programmed cell death protein 4	PDCD4	Q53EL6	CHEMBL1781868	Unclassified protein	0.112042	0 / 8聽聽聽聽聽
61	11-beta-hydroxysteroid dehydrogenase 1	HSD11B1	P28845	CHEMBL4235	Enzyme	0.112042	26 / 29聽聽聽聽聽
61	Thymidylate synthase	TYMS	P04818	CHEMBL1952	Transferase	0.112042	10 / 0聽聽聽聽聽
61	MAP kinase ERK2	MAPK1	P28482	CHEMBL4040	Kinase	0.112042	55 / 0聽聽聽聽聽
61	Leukotriene A4 hydrolase	LTA4H	P09960	CHEMBL4618	Protease	0.112042	4 / 0聽聽聽聽聽
61	Subtilisin/kexin type 7	PCSK7	Q16549	CHEMBL2232	Protease	0.112042	0 / 1聽聽聽聽聽
61	Neurokinin 2 receptor	TACR2	P21452	CHEMBL2327	Family A G protein-coupled receptor	0.112042	0 / 1聽聽聽聽聽
[truncated: 7,202 more rows]
