# Supplementary material for: Integrated UPLC/Q-TOF-MS/MS Analysis and Network Pharmacology to Reveal the Neuroprotective Mechanisms and Potential Pharmacological Ingredients of Aurantii Fructus Immaturus and Aurantii Fructus
Source: Pharmaceuticals (Basel). 2024 Feb 12;17(2):239. doi: 10.3390/ph17020239 (PMC10892462; doi:10.3390/ph17020239)
Supplement: Supplementary file 1 [file pharmaceuticals-17-00239-s001.zip › supplementary table S3.xlsx]

## Sheet: Sheet1
compound	Target	Common name	Uniprot ID	Target Class	Probability*
1	Carbonic anhydrase XII	CA12	O43570	Lyase	0.989976
1	Carbonic anhydrase IX	CA9	Q16790	Lyase	0.989976
1	Epidermal growth factor receptor erbB1	EGFR	P00533	Kinase	0.265882
1	Carbonic anhydrase VII	CA7	P43166	Lyase	0.265882
1	Xanthine dehydrogenase	XDH	P47989	Oxidoreductase	0.225012
1	Carbonic anhydrase VA	CA5A	P35218	Lyase	0.191772
1	Carbonic anhydrase II	CA2	P00918	Lyase	0.166646
1	Carbonic anhydrase III	CA3	P07451	Lyase	0.166646
1	Estradiol 17-beta-dehydrogenase 3	HSD17B3	P37058	Enzyme	0.158398
1	Carbonic anhydrase I	CA1	P00915	Lyase	0.158398
1	Carbonic anhydrase XIV	CA14	Q9ULX7	Lyase	0.150098
1	Aldose reductase	AKR1B1	P15121	Enzyme	0.141787
1	Monoamine oxidase A	MAOA	P21397	Oxidoreductase	0.133391
1	G-protein coupled receptor 35	GPR35	Q9HC97	Family A G protein-coupled receptor	0.133391
1	Cyclin-dependent kinase 4/cyclin D1	CCND1 CDK4	P24385	Kinase	0.133391
1	Platelet-derived growth factor receptor beta	PDGFRB	P09619	Kinase	0.133391
1	Vascular endothelial growth factor receptor 3	FLT4	P35916	Kinase	0.133391
1	Insulin-like growth factor I receptor	IGF1R	P08069	Kinase	0.133391
1	Insulin receptor	INSR	P06213	Kinase	0.133391
1	Cyclin-dependent kinase 2/cyclin A	CDK2 CCNA1 CCNA2	P24941	Other cytosolic protein	0.133391
1	Focal adhesion kinase 1	PTK2	Q05397	Kinase	0.133391
1	Serine/threonine-protein kinase PLK1	PLK1	P53350	Kinase	0.133391
1	Casein kinase II alpha	CSNK2A1	P68400	Kinase	0.133391
1	Hepatocyte growth factor receptor	MET	P08581	Kinase	0.133391
1	Tyrosine-protein kinase TIE-2	TEK	Q02763	Kinase	0.133391
1	Serine/threonine-protein kinase AKT	AKT1	P31749	Kinase	0.133391
1	Beta-secretase 1	BACE1	P56817	Protease	0.133391
1	Mitogen-activated protein kinase kinase kinase 8	MAP3K8	P41279	Kinase	0.133391
1	Ephrin receptor	EPHB4	P54760	Kinase	0.133391
1	Heat shock 70 kDa protein 1	HSPA1A	P0DMV8	Other cytosolic protein	0.133391
1	NUAK family SNF1-like kinase 1	NUAK1	O60285	Kinase	0.133391
1	Tyrosine-protein kinase FGR (by homology)	FGR	P09769	Kinase	0.133391
1	Tyrosine-protein kinase Lyn (by homology)	LYN	P07948	Kinase	0.133391
1	Myoglobin	MB	P02144	Unclassified protein	0.133391
1	Macrophage migration inhibitory factor	MIF	P14174	Enzyme	0.133391
1	Ribonuclease H1	RNASEH1	O60930	Enzyme	0.125076
1	Cytochrome P450 1A2	CYP1A2	P05177	Cytochrome P450	0.125076
1	D-amino-acid oxidase	DAO	P14920	Enzyme	0.125076
1	Glutathione reductase	GSR	P00390	Oxidoreductase	0.125076
1	Quinone reductase 2	NQO2	P16083	Enzyme	0.125076
1	Carbonic anhydrase IV	CA4	P22748	Lyase	0.125076
1	Carbonic anhydrase VI	CA6	P23280	Lyase	0.125076
1	Carbonic anhydrase XIII	CA13	Q8N1Q1	Lyase	0.125076
1	Estrogen receptor alpha	ESR1	P03372	Nuclear receptor	0.125076
1	Estrogen receptor beta	ESR2	Q92731	Nuclear receptor	0.125076
1	Dihydropteridine reductase	QDPR	P09417	Enzyme	0.125076
1	Poly [ADP-ribose] polymerase-1	PARP1	P09874	Enzyme	0.125076
1	Cyclin-dependent kinase 2/cyclin E1	CCNE1 CDK2	P24864	Kinase	0.125076
1	Protein tyrosine kinase 2 beta	PTK2B	Q14289	Kinase	0.125076
1	Carbonic anhydrase VB	CA5B	Q9Y2D0	Lyase	0.125076
1	Indoleamine 2,3-dioxygenase	IDO1	P14902	Enzyme	0.125076
1	Serine/threonine-protein kinase Aurora-B	AURKB	Q96GD4	Kinase	0.125076
1	Glycogen synthase kinase-3 beta	GSK3B	P49841	Kinase	0.125076
1	Vascular endothelial growth factor receptor 2	KDR	P35968	Kinase	0.125076
1	Aldo-keto-reductase family 1 member C3	AKR1C3	P42330	Enzyme	0.116739
1	Aldo-keto reductase family 1 member C1	AKR1C1	Q04828	Enzyme	0.116739
1	Alpha-synuclein	SNCA	P37840	Unclassified protein	0.116739
1	Methionine aminopeptidase 2	METAP2	P50579	Protease	0.116739
1	Aldehyde dehydrogenase	ALDH2	P05091	Oxidoreductase	0.116739
1	Succinate semialdehyde dehydrogenase	ALDH5A1	P51649	Oxidoreductase	0.116739
1	Gamma-amino-N-butyrate transaminase	ABAT	P80404	Transferase	0.116739
1	Acetylcholinesterase	ACHE	P22303	Hydrolase	0.116739
1	Nuclear factor NF-kappa-B p105 subunit	NFKB1	P19838	Other cytosolic protein	0.116739
1	Voltage-gated potassium channel subunit Kv1.3	KCNA3	P22001	Voltage-gated ion channel	0.116739
2	Nitric oxide synthase, inducible	NOS2	P35228	Enzyme	0.191772
2	Nitric-oxide synthase, brain	NOS1	P29475	Enzyme	0.133391
3	Carbonyl reductase [NADPH] 1	CBR1	P16152	Enzyme	0.0535561
3	Arachidonate 5-lipoxygenase	ALOX5	P09917	Oxidoreductase	0.0535561
3	Alkaline phosphatase, tissue-nonspecific isozyme	ALPL	P05186	Enzyme	0.0535561
3	Serine/threonine-protein kinase Aurora-A	AURKA	O14965	Kinase	0.0535561
3	Tyrosine-protein kinase JAK1	JAK1	P23458	Kinase	0.0535561
3	Tyrosine-protein kinase JAK2	JAK2	O60674	Kinase	0.0535561
3	PI3-kinase p110-alpha subunit	PIK3CA	P42336	Enzyme	0.0535561
3	Monoamine oxidase B	MAOB	P27338	Oxidoreductase	0.0535561
3	Serine/threonine-protein kinase PLK4	PLK4	O00444	Kinase	0.0535561
3	Squalene monooxygenase (by homology)	SQLE	Q14534	Enzyme	0.0535561
3	Melanin-concentrating hormone receptor 1	MCHR1	Q99705	Family A G protein-coupled receptor	0.0535561
3	Ribosomal protein S6 kinase 1	RPS6KB1	P23443	Kinase	0.0535561
3	Toll-like receptor 4	TLR4	O00206	Toll-like and Il-1 receptors	0.0535561
3	Poly [ADP-ribose] polymerase 2	PARP2	Q9UGN5	Enzyme	0.0535561
3	C-C chemokine receptor type 1	CCR1	P32246	Family A G protein-coupled receptor	0.0535561
3	C-C chemokine receptor type 2	CCR2	P41597	Family A G protein-coupled receptor	0.0535561
3	Trace amine-associated receptor 1	TAAR1	Q96RJ0	Family A G protein-coupled receptor	0.0535561
5	Cyclin-dependent kinase 1	CDK1	P06493	Kinase	0.226582
5	Vascular endothelial growth factor A	VEGFA	P15692	Secreted protein	0.218248
5	Acidic fibroblast growth factor	FGF1	P05230	Secreted protein	0.218248
5	Heparanase	HPSE	Q9Y251	Enzyme	0.218248
5	Basic fibroblast growth factor	FGF2	P09038	Secreted protein	0.12661
5	Galectin-4	LGALS4	P56470	Other cytosolic protein	0.118277
5	Galectin-3	LGALS3	P17931	Other cytosolic protein	0.118277
5	Galectin-8	LGALS8	O00214	Other cytosolic protein	0.118277
5	Heat shock protein HSP 90-alpha	HSP90AA1	P07900	Other cytosolic protein	0.118277
5	Gamma-secretase	PSEN2 PSENEN NCSTN APH1A PSEN1 APH1B	P49810	Protease	0.109946
5	Serotonin 2b (5-HT2b) receptor	HTR2B	P41595	Family A G protein-coupled receptor	0.101614
5	Alpha-2a adrenergic receptor	ADRA2A	P08913	Family A G protein-coupled receptor	0.101614
5	Adrenergic receptor alpha-2	ADRA2C	P18825	Family A G protein-coupled receptor	0.101614
5	Alpha-2b adrenergic receptor	ADRA2B	P18089	Family A G protein-coupled receptor	0.101614
5	Dopamine D1 receptor	DRD1	P21728	Family A G protein-coupled receptor	0.101614
5	Dopamine D2 receptor	DRD2	P14416	Family A G protein-coupled receptor	0.101614
5	Alpha-1d adrenergic receptor	ADRA1D	P25100	Family A G protein-coupled receptor	0.101614
5	Serotonin 2a (5-HT2a) receptor	HTR2A	P28223	Family A G protein-coupled receptor	0.101614
5	Serotonin 2c (5-HT2c) receptor	HTR2C	P28335	Family A G protein-coupled receptor	0.101614
5	Dopamine D3 receptor	DRD3	P35462	Family A G protein-coupled receptor	0.101614
5	Cytochrome P450 2D6	CYP2D6	P10635	Cytochrome P450	0.101614
5	Serotonin 6 (5-HT6) receptor	HTR6	P50406	Family A G protein-coupled receptor	0.101614
5	Alpha-1a adrenergic receptor (by homology)	ADRA1A	P35348	Family A G protein-coupled receptor	0.101614
5	Serotonin 1b (5-HT1b) receptor (by homology)	HTR1B	P28222	Family A G protein-coupled receptor	0.101614
5	Nuclear receptor ROR-gamma	RORC	P51449	Nuclear receptor	0.101614
5	Signal transducer and activator of transcription 3	STAT3	P40763	Transcription factor	0.101614
5	Glutamate carboxypeptidase II	FOLH1	Q04609	Protease	0.101614
5	Vanilloid receptor	TRPV1	Q8NER1	Voltage-gated ion channel	0.101614
6	Kappa Opioid receptor	OPRK1	P41145	Family A G protein-coupled receptor	0.253226
6	Delta opioid receptor	OPRD1	P41143	Family A G protein-coupled receptor	0.195036
6	Mu opioid receptor	OPRM1	P35372	Family A G protein-coupled receptor	0.14515
6	P2X purinoceptor 3	P2RX3	P56373	Ligand-gated ion channel	0.120226
6	Muscarinic acetylcholine receptor M3	CHRM3	P20309	Family A G protein-coupled receptor	0.120226
6	MAP kinase ERK2	MAPK1	P28482	Kinase	0.120226
6	p53-binding protein Mdm-2	MDM2	Q00987	Other nuclear protein	0.120226
6	Caspase-3	CASP3	P42574	Protease	0.120226
6	Glycogen synthase kinase-3 alpha	GSK3A	P49840	Kinase	0.120226
6	Caspase-7	CASP7	P55210	Protease	0.120226
6	Dual specificity mitogen-activated protein kinase kinase 1	MAP2K1	Q02750	Kinase	0.120226
6	PI3-kinase p110-delta subunit	PIK3CD	O00329	Enzyme	0.120226
6	Cathepsin K	CTSK	P43235	Protease	0.120226
6	Cathepsin S	CTSS	P25774	Protease	0.120226
6	Proteasome subunit beta type-8	PSMB8	P28062	Protease	0.120226
6	Leucine-rich repeat serine/threonine-protein kinase 2	LRRK2	Q5S007	Kinase	0.120226
6	Serine/threonine-protein kinase mTOR	MTOR	P42345	Kinase	0.120226
6	Beta secretase 2	BACE2	Q9Y5Z0	Protease	0.120226
6	Cyclin-dependent kinase 2	CDK2	Q16850	Kinase	0.120226
6	Cytochrome P450 51	CYP51A1	P01375	Cytochrome P450	0.120226
6	TNF-alpha	TNF	P21730	Secreted protein	0.120226
6	C5a anaphylatoxin chemotactic receptor	C5AR1	P28845	Family A G protein-coupled receptor	0.120226
6	11-beta-hydroxysteroid dehydrogenase 1	HSD11B1	Q9NWZ3	Enzyme	0.120226
6	Interleukin-1 receptor-associated kinase 4	IRAK4	Q99572	Kinase	0.120226
6	P2X purinoceptor 7	P2RX7	P29466	Ligand-gated ion channel	0.120226
6	Caspase-1	CASP1	P48147	Protease	0.120226
6	Prolyl endopeptidase	PREP	Q12884	Protease	0.120226
6	Fibroblast activation protein alpha (by homology)	FAP	Q15078	Protease	0.120226
6	Cyclin-dependent kinase 5/CDK5 activator 1	CDK5R1 CDK5	P08172	Kinase	0.120226
6	Muscarinic acetylcholine receptor M2 (by homology)	CHRM2	P11229	Family A G protein-coupled receptor	0.120226
6	Muscarinic acetylcholine receptor M1 (by homology)	CHRM1	Q13627	Family A G protein-coupled receptor	0.120226
6	Dual-specificity tyrosine-phosphorylation regulated kinase 1A	DYRK1A	P10275	Kinase	0.120226
6	Androgen Receptor	AR	P00746	Nuclear receptor	0.120226
6	Complement factor D	CFD	O14746	Protease	0.120226
6	Telomerase reverse transcriptase	TERT	Q07817	Enzyme	0.120226
6	Apoptosis regulator Bcl-X	BCL2L1	P56704	Other ion channel	0.120226
6	Protein Wnt-3a	WNT3A	P08173	Unclassified protein	0.120226
6	Muscarinic acetylcholine receptor M4	CHRM4	P04150	Family A G protein-coupled receptor	0.120226
6	Glucocorticoid receptor	NR3C1	P08912	Nuclear receptor	0.120226
6	Muscarinic acetylcholine receptor M5	CHRM5	P30559	Family A G protein-coupled receptor	0.120226
6	Oxytocin receptor	OXTR	P03956	Family A G protein-coupled receptor	0.120226
6	Matrix metalloproteinase 1	MMP1	Q9H2K2	Protease	0.120226
6	Tankyrase-2	TNKS2	Q8WTQ7	Enzyme	0.120226
6	G protein-coupled receptor kinase 7	GRK7	Q15208	Kinase	0.120226
6	Serine/threonine-protein kinase 38	STK38	Q8NE63	Kinase	0.120226
6	Homeodomain-interacting protein kinase 4	HIPK4	O75460	Kinase	0.120226
6	Serine/threonine-protein kinase/endoribonuclease IRE1	ERN1	O95747	Enzyme	0.120226
6	Serine/threonine-protein kinase OSR1	OXSR1	Q9UEW8	Kinase	0.120226
6	STE20/SPS1-related proline-alanine-rich protein kinase	STK39	O43283	Kinase	0.120226
6	Mitogen-activated protein kinase kinase kinase 13	MAP3K13	Q9UPZ9	Kinase	0.120226
6	Serine/threonine-protein kinase ICK	ICK	Q6ZN16	Kinase	0.120226
6	Mitogen-activated protein kinase kinase kinase 15	MAP3K15	Q9Y2H9	Kinase	0.120226
6	Microtubule-associated serine/threonine-protein kinase 1	MAST1	Q52WX2	Kinase	0.120226
6	Serine/threonine-protein kinase SBK1	SBK1	P57058	Kinase	0.120226
6	Hormonally up-regulated neu tumor-associated kinase	HUNK	P06241	Enzyme	0.120226
6	Tyrosine-protein kinase FYN	FYN	P07333	Kinase	0.120226
6	Macrophage colony stimulating factor receptor	CSF1R	P00519	Kinase	0.120226
6	Tyrosine-protein kinase ABL	ABL1	P17948	Kinase	0.120226
6	Vascular endothelial growth factor receptor 1	FLT1	Q13523	Kinase	0.120226
6	Serine/threonine-protein kinase PRP4 homolog	PRPF4B	Q9NRH2	Enzyme	0.120226
6	SNF-related serine/threonine-protein kinase	SNRK	Q6XUX3	Enzyme	0.120226
6	Dual serine/threonine and tyrosine protein kinase	DSTYK	Q12852	Enzyme	0.120226
6	Mitogen-activated protein kinase kinase kinase 12	MAP3K12	P10721	Enzyme	0.120226
6	Stem cell growth factor receptor	KIT	P36888	Kinase	0.120226
6	Tyrosine-protein kinase receptor FLT3	FLT3	O14920	Kinase	0.120226
6	Inhibitor of nuclear factor kappa B kinase beta subunit	IKBKB	P16234	Kinase	0.120226
6	Platelet-derived growth factor receptor alpha	PDGFRA	P07949	Kinase	0.120226
6	Kinesin-1 heavy chain/ Tyrosine-protein kinase receptor RET	RET	P07947	Kinase	0.120226
6	Tyrosine-protein kinase YES	YES1	P49354	Kinase	0.120226
6	Protein farnesyltransferase	FNTA FNTB	P53609	Enzyme	0.120226
6	Geranylgeranyl transferase type I	PGGT1B FNTA	P46734	Enzyme	0.120226
6	Dual specificity mitogen-activated protein kinase kinase 3	MAP2K3	P54646	Kinase	0.120226
6	AMP-activated protein kinase, alpha-2 subunit	PRKAA2	P52333	Kinase	0.120226
6	Tyrosine-protein kinase JAK3	JAK3	P52564	Kinase	0.120226
6	Dual specificity mitogen-activated protein kinase kinase 6	MAP2K6	P51451	Kinase	0.120226
6	Tyrosine-protein kinase BLK	BLK	P51812	Kinase	0.120226
6	Ribosomal protein S6 kinase alpha 3	RPS6KA3	P15735	Kinase	0.120226
6	Phosphorylase kinase gamma subunit 2	PHKG2	Q9HCP0	Kinase	0.120226
6	Casein kinase I gamma 1	CSNK1G1	Q15746	Kinase	0.120226
6	Myosin light chain kinase, smooth muscle	MYLK	O43293	Kinase	0.120226
6	Death-associated protein kinase 3	DAPK3	Q14012	Kinase	0.120226
6	CaM kinase I alpha	CAMK1	Q16566	Kinase	0.120226
6	CaM kinase IV	CAMK4	Q9Y5N1	Kinase	0.120226
7	Histamine H3 receptor	HRH3	P25116	Family A G protein-coupled receptor	0.112042
7	Proteinase-activated receptor 1	F2R	P43490	Family A G protein-coupled receptor	0.112042
7	Nicotinamide phosphoribosyltransferase	NAMPT	O00519	Enzyme	0.112042
7	Anandamide amidohydrolase	FAAH	P05093	Enzyme	0.112042
7	Cytochrome P450 17A1	CYP17A1	P55201	Cytochrome P450	0.112042
7	Peregrin	BRPF1	O00311	Reader	0.112042
7	CDC7/DBF4 (Cell division cycle 7-related protein kinase/Activator of S phase kinase)	CDC7	P12268	Kinase	0.112042
7	Inosine-5'-monophosphate dehydrogenase 2	IMPDH2	P48544	Oxidoreductase	0.112042
7	Kir3.1/Kir3.4	KCNJ5 KCNJ3	P48051	Voltage-gated ion channel	0.112042
7	Kir3.1/Kir3.2	KCNJ6 KCNJ3	P04049	Voltage-gated ion channel	0.112042
7	Serine/threonine-protein kinase RAF	RAF1	Q16539	Kinase	0.112042
7	MAP kinase p38 alpha	MAPK14	Q07820	Kinase	0.112042
7	Induced myeloid leukemia cell differentiation protein Mcl-1	MCL1	O75874	Other cytosolic protein	0.112042
7	Isocitrate dehydrogenase [NADP] cytoplasmic	IDH1	Q02083	Enzyme	0.112042
7	N-acylsphingosine-amidohydrolase (by homology)	NAAA	P55072	Enzyme	0.112042
7	Transitional endoplasmic reticulum ATPase	VCP	Q8WWL7	Primary active transporter	0.112042
7	Cyclin-dependent kinase 1/cyclin B	CCNB3 CDK1 CCNB1 CCNB2	Q9UBE0	Other cytosolic protein	0.112042
7	SUMO-activating enzyme	SAE1 UBA2	Q15761	Enzyme	0.112042
7	Neuropeptide Y receptor type 5	NPY5R	P07099	Family A G protein-coupled receptor	0.112042
7	Epoxide hydrolase 1	EPHX1	P52732	Protease	0.112042
7	Kinesin-like protein 1	KIF11	O76074	Other cytosolic protein	0.112042
7	Phosphodiesterase 5A	PDE5A	Q9UKP6	Phosphodiesterase	0.112042
7	Urotensin II receptor	UTS2R	Q9H3N8	Family A G protein-coupled receptor	0.112042
7	Histamine H4 receptor	HRH4	P47871	Family A G protein-coupled receptor	0.112042
7	Glucagon receptor	GCGR	P21554	Family B G protein-coupled receptor	0.112042
7	Cannabinoid receptor 1	CNR1	P23141	Family A G protein-coupled receptor	0.112042
7	Acyl coenzyme A:cholesterol acyltransferase	CES1	Q9Y210	Enzyme	0.112042
7	Short transient receptor potential channel 6	TRPC6	Q13507	Voltage-gated ion channel	0.112042
7	Short transient receptor potential channel 3	TRPC3	O43614	Voltage-gated ion channel	0.112042
7	Orexin receptor 2	HCRTR2	O43613	Family A G protein-coupled receptor	0.112042
7	Orexin receptor 1	HCRTR1	P15056	Family A G protein-coupled receptor	0.112042
7	Serine/threonine-protein kinase B-raf	BRAF	O60885	Kinase	0.112042
7	Bromodomain-containing protein 4	BRD4	P04626	Reader	0.112042
7	Receptor protein-tyrosine kinase erbB-2	ERBB2	Q13224	Kinase	0.112042
7	Glutamate [NMDA] receptor subunit epsilon 2	GRIN2B	P34972	Ligand-gated ion channel	0.112042
7	Cannabinoid receptor 2	CNR2	P35557	Family A G protein-coupled receptor	0.112042
7	Hexokinase type IV	GCK	Q9HAZ1	Enzyme	0.112042
7	Dual specificity protein kinase CLK4	CLK4	P10415	Kinase	0.112042
7	Apoptosis regulator Bcl-2	BCL2	P30968	Other ion channel	0.112042
7	Gonadotropin-releasing hormone receptor	GNRHR	O75762	Family A G protein-coupled receptor	0.112042
7	Transient receptor potential cation channel subfamily A member 1	TRPA1	P05129	Voltage-gated ion channel	0.112042
7	Protein kinase C gamma (by homology)	PRKCG	P15538	Kinase	0.112042
7	Cytochrome P450 11B1	CYP11B1	P34913	Cytochrome P450	0.112042
7	Epoxide hydratase	EPHX2	P19099	Protease	0.112042
7	Cytochrome P450 11B2	CYP11B2	Q14416	Cytochrome P450	0.112042
7	Metabotropic glutamate receptor 2	GRM2	Q9HBA0	Family C G protein-coupled receptor	0.112042
7	Transient receptor potential cation channel subfamily V member 4	TRPV4	P34969	Voltage-gated ion channel	0.112042
7	Serotonin 7 (5-HT7) receptor	HTR7	Q9NYL2	Family A G protein-coupled receptor	0.112042
7	Mixed lineage kinase 7	MAP3K20	P07858	Kinase	0.112042
7	Cathepsin (B and K)	CTSB	P42685	Protease	0.112042
7	Tyrosine-protein kinase FRK	FRK	Q13882	Kinase	0.112042
7	Tyrosine-protein kinase BRK	PTK6	Q08345	Kinase	0.112042
7	Epithelial discoidin domain-containing receptor 1	DDR1	O14578	Kinase	0.112042
7	Citron Rho-interacting kinase	CIT	P49336	Kinase	0.112042
7	Cell division protein kinase 8	CDK8	Q9BWU1	Kinase	0.112042
7	Cell division cycle 2-like protein kinase 6	CDK19	Q56UN5	Kinase	0.112042
7	SPS1/STE20-related protein kinase YSK4	MAP3K19	P32238	Kinase	0.112042
7	Cholecystokinin A receptor (by homology)	CCKAR	Q16769	Family A G protein-coupled receptor	0.112042
7	Glutaminyl-peptide cyclotransferase	QPCT	P20292	Enzyme	0.112042
7	5-lipoxygenase activating protein	ALOX5AP	Q96RI1	Other cytosolic protein	0.112042
7	Bile acid receptor FXR	NR1H4	Q13133	Nuclear receptor	0.112042
7	LXR-alpha	NR1H3	P32320	Nuclear receptor	0.112042
8	Cytidine deaminase	CDA	P00491	Enzyme	0.0535561
8	Purine nucleoside phosphorylase	PNP	P00813	Enzyme	0.0535561
8	Adenosine deaminase	ADA	P55263	Hydrolase	0.0535561
8	Adenosine kinase	ADK	P23526	Enzyme	0.0535561
8	Adenosylhomocysteinase	AHCY	P30542	Enzyme	0.0535561
8	Adenosine A1 receptor (by homology)	ADORA1	P29274	Family A G protein-coupled receptor	0.0535561
8	Adenosine A2a receptor	ADORA2A	P04183	Family A G protein-coupled receptor	0.0535561
8	Thymidine kinase, cytosolic	TK1	O60502	Transferase	0.0535561
8	Bifunctional protein NCOAT	OGA	P27487	Enzyme	0.0535561
8	Dipeptidyl peptidase IV	DPP4	P0DMS8	Protease	0.0535561
8	Adenosine A3 receptor	ADORA3	P04818	Family A G protein-coupled receptor	0.0535561
8	Thymidylate synthase (by homology)	TYMS	P06865	Transferase	0.0535561
8	Beta-hexosaminidase subunit alpha	HEXA	P07686	Enzyme	0.0535561
8	Beta-N-acetyl-D-hexosaminidase-A/B	HEXB	P04066	Enzyme	0.0535561
8	Alpha-L-fucosidase I	FUCA1	P04406	Enzyme	0.0535561
8	Glyceraldehyde-3-phosphate dehydrogenase liver	GAPDH	P10253	Oxidoreductase	0.0535561
8	Lysosomal alpha-glucosidase	GAA	B2RXH2	Hydrolase	0.0535561
8	Lysine-specific demethylase 4D-like	KDM4E	P50750	Eraser	0.0535561
8	CDK9/cyclin T1	CDK9 CCNT1	O14684	Other cytosolic protein	0.0535561
8	Prostaglandin E synthase	PTGES	P11021	Enzyme	0.0535561
8	78 kDa glucose-regulated protein	HSPA5	P11142	Unclassified protein	0.0535561
8	Heat shock cognate 71 kDa protein	HSPA8	Q13526	Other cytosolic protein	0.0535561
8	Peptidyl-prolyl cis-trans isomerase NIMA-interacting 1	PIN1	P00734	Enzyme	0.0535561
8	Thrombin	F2	P11309	Protease	0.0535561
8	Serine/threonine-protein kinase PIM1	PIM1	P17706	Kinase	0.0535561
8	T-cell protein-tyrosine phosphatase	PTPN2	Q9H3R0	Phosphatase	0.0535561
8	Lysine-specific demethylase 4C	KDM4C	P11217	Eraser	0.0535561
8	Muscle glycogen phosphorylase	PYGM	Q13547	Enzyme	0.0535561
8	Histone deacetylase 1	HDAC1	P30304	Eraser	0.0535561
8	Dual specificity phosphatase Cdc25A	CDC25A	P30305	Phosphatase	0.0535561
8	Dual specificity phosphatase Cdc25B	CDC25B	Q92820	Phosphatase	0.0535561
8	Gamma-glutamyl hydrolase	GGH	P55212	Protease	0.0535561
8	Caspase-6	CASP6	Q14790	Protease	0.0535561
8	Caspase-8	CASP8	P42575	Protease	0.0535561
8	Caspase-2	CASP2	P12821	Protease	0.0535561
9	Angiotensin-converting enzyme	ACE	P00797	Protease	0.0544879
9	Renin	REN	P09960	Protease	0.0544879
9	Leukotriene A4 hydrolase	LTA4H	P08514	Protease	0.0339707
9	Integrin alpha-IIb/beta-3	ITGA2B ITGB3	P43004	Membrane receptor	0.0238327
9	Excitatory amino acid transporter 2	SLC1A2	P08253	Electrochemical transporter	0.0238327
10	Matrix metalloproteinase 2	MMP2	P53396	Protease	0.0439186
11	ATP-citrate synthase	ACLY	P37268	Enzyme	0.291516
11	Squalene synthetase (by homology)	FDFT1	P36544	Enzyme	0.115731
11	Neuronal acetylcholine receptor protein alpha-7 subunit (by homology)	CHRNA7	Q9GZT9	Ligand-gated ion channel	0.0981627
11	Egl nine homolog 1	EGLN1	P04035	Oxidoreductase	0.0981627
11	HMG-CoA reductase	HMGCR	Q4U2R8	Oxidoreductase	0.0893705
11	Solute carrier family 22 member 6 (by homology)	SLC22A6	P18405	Electrochemical transporter	0.08057
14	Steroid 5-alpha-reductase 1	SRD5A1	P22460	Oxidoreductase	0.0414703
14	Voltage-gated potassium channel subunit Kv1.5	KCNA5	P35354	Voltage-gated ion channel	0.0312266
14	Cyclooxygenase-2	PTGS2	P12931	Oxidoreductase	0.0312266
14	Tyrosine-protein kinase SRC	SRC	P18031	Kinase	0.0312266
14	Protein-tyrosine phosphatase 1B	PTPN1	P27695	Phosphatase	0.0312266
14	DNA-(apurinic or apyrimidinic site) lyase	APEX1	Q12791	Enzyme	0.0312266
14	Calcium-activated potassium channel subunit alpha-1	KCNMA1	P10696	Voltage-gated ion channel	0.0312266
14	Alkaline phosphatase placental-like	ALPG	Q9Y263	Enzyme	0.0312266
14	Phospholipase A-2-activating protein	PLAA	Q16853	Unclassified protein	0.0312266
14	Amine oxidase, copper containing	AOC3	P18440	Enzyme	0.0312266
14	Arylamine N-acetyltransferase 1	NAT1	Q9GZQ4	Enzyme	0.0312266
15	Neuromedin-U receptor 2	NMUR2	P08588	Family A G protein-coupled receptor	1
15	Beta-1 adrenergic receptor (by homology)	ADRB1	P35368	Family A G protein-coupled receptor	0.475017
15	Alpha-1b adrenergic receptor	ADRA1B	P07550	Family A G protein-coupled receptor	0.425075
15	Adrenergic receptor beta	ADRB2	P46098	Family A G protein-coupled receptor	0.249992
15	Serotonin 3a (5-HT3a) receptor	HTR3A	P13945	Ligand-gated ion channel	0.21655
15	Beta-3 adrenergic receptor	ADRB3	P21917	Family A G protein-coupled receptor	0.191772
15	Dopamine D4 receptor	DRD4	P31645	Family A G protein-coupled receptor	0.191772
15	Serotonin transporter	SLC6A4	P08908	Electrochemical transporter	0.133391
15	Serotonin 1a (5-HT1a) receptor	HTR1A	P15144	Family A G protein-coupled receptor	0.125076
15	Aminopeptidase N	ANPEP	P48039	Protease	0.125076
15	Melatonin receptor 1A	MTNR1A	Q01959	Family A G protein-coupled receptor	0.125076
15	Dopamine transporter	SLC6A3	P23975	Electrochemical transporter	0.125076
15	Norepinephrine transporter	SLC6A2	Q05586	Electrochemical transporter	0.125076
15	Glutamate NMDA receptor; GRIN1/GRIN2B	GRIN1 GRIN2B	Q12809	Ligand-gated ion channel	0.116739
15	HERG	KCNH2	Q15125	Voltage-gated ion channel	0.116739
15	Anti-estrogen binding site (AEBS)	EBP	P21918	Enzyme	0.116739
16	Dopamine D5 receptor	DRD5	P49286	Family A G protein-coupled receptor	1
16	Melatonin receptor 1B	MTNR1B	Q8N5Z0	Family A G protein-coupled receptor	1
16	Kynurenine/alpha-aminoadipate aminotransferase, mitochondrial	AADAT	Q6YP21	Enzyme	0.0439186
16	Kynurenine--oxoglutarate transaminase 3	KYAT3	P23219	Enzyme	0.0439186
16	Cyclooxygenase-1	PTGS1	P06239	Oxidoreductase	0.0439186
16	Tyrosine-protein kinase LCK	LCK	P07101	Kinase	0.0439186
17	Tyrosine 3-hydroxylase	TH	P54289	Oxidoreductase	0.177303
17	Voltage-gated calcium channel alpha2/delta subunit 1 (by homology)	CACNA2D1	P10827	Calcium channel auxiliary subunit alpha2delta family	0.150924
17	Thyroid hormone receptor alpha	THRA	P10828	Nuclear receptor	0.08057
17	Thyroid hormone receptor beta-1	THRB	Q01650	Nuclear receptor	0.08057
17	L-type amino acid transporter 1	SLC7A5	P18433	Electrochemical transporter	0.08057
17	Receptor-type tyrosine-protein phosphatase alpha	PTPRA	O15229	Phosphatase	0.08057
17	Kynurenine 3-monooxygenase	KMO	O75899	Oxidoreductase	0.0717872
17	GABA-B receptor	GABBR2 GABBR1	Q9UBS5	Family C G protein-coupled receptor	0.0717872
17	GABA-B receptor (by homology)	GABBR1	P49137	Family C G protein-coupled receptor	0.0717872
17	MAP kinase-activated protein kinase 2	MAPKAPK2	P15086	Kinase	0.0717872
17	Carboxypeptidase B	CPB1	P62993	Protease	0.0717872
17	Growth factor receptor-bound protein 2	GRB2	Q99720	Other cytosolic protein	0.0717872
18	Sigma opioid receptor	SIGMAR1	P35367	Membrane receptor	0.0727164
18	Histamine H1 receptor	HRH1	P43681	Family A G protein-coupled receptor	0.0535179
18	Neuronal acetylcholine receptor protein alpha-4 subunit	CHRNA4	P47898	Ligand-gated ion channel	0.0535179
18	Serotonin 5a (5-HT5a) receptor	HTR5A	Q05940	Family A G protein-coupled receptor	0.0439186
18	Neuronal acetylcholine receptor; alpha4/beta2	CHRNA4 CHRNB2	Q9Y2I1	Ligand-gated ion channel	0.0439186
18	Synaptic vesicular amine transporter (by homology)	SLC18A2	P11086	Electrochemical transporter	0.0439186
18	Nischarin	NISCH	P11230	Other cytosolic protein	0.0439186
18	Phenylethanolamine N-methyltransferase	PNMT	P28221	Enzyme	0.0439186
18	Acetylcholine receptor; alpha1/beta1/delta/gamma	CHRNB1 CHRNA1 CHRNG CHRND	P62508	Ligand-gated ion channel	0.0439186
18	Serotonin 1d (5-HT1d) receptor	HTR1D	P14867	Family A G protein-coupled receptor	0.0439186
19	Estrogen-related receptor gamma	ESRRG	P28472	Nuclear receptor	0.0443083
19	GABA-A receptor; alpha-1/beta-2/gamma-2	GABRA1 GABRB2 GABRG2	P04278	Ligand-gated ion channel	0.0443083
19	GABA-A receptor; alpha-1/beta-3/gamma-2	GABRB3 GABRG2 GABRA1	P14679	Ligand-gated ion channel	0.0339707
19	Testis-specific androgen-binding protein	SHBG	P52895	Secreted protein	0.0238327
19	Tyrosinase	TYR	P17538	Oxidoreductase	0.0238327
20	Aldo-keto reductase family 1 member C2	AKR1C2	P42858	Enzyme	0.125076
20	Beta-chymotrypsin	CTRB1	Q9Y233	Protease	0.125076
20	Huntingtin	HTT	P11509	Unclassified protein	0.125076
20	Phosphodiesterase 10A	PDE10A	O60218	Phosphodiesterase	0.125076
20	Cytochrome P450 2A6	CYP2A6	Q9H6Z9	Cytochrome P450	0.116739
20	Aldo-keto reductase family 1 member B10	AKR1B10	P41594	Enzyme	0.116739
20	Egl nine homolog 3	EGLN3	P59538	Enzyme	0.116739
20	Metabotropic glutamate receptor 5	GRM5	P11511	Family C G protein-coupled receptor	0.116739
20	GABA-A receptor; alpha-5/beta-3/gamma-2	GABRB3 GABRG2 GABRA5	P48775	Ligand-gated ion channel	0.116739
22	Taste receptor type 2 member 31	TAS2R31	P54707	Taste family G protein-coupled receptor	0.0414703
22	Cytochrome P450 19A1	CYP19A1	O15111	Cytochrome P450	0.0312266
22	Tryptophan 2,3-dioxygenase (by homology)	TDO2	O00748	Enzyme	0.0312266
22	Potassium-transporting ATPase alpha chain 2	ATP12A	P06401	Primary active transporter	0.0312266
22	Inhibitor of NF-kappa-B kinase (IKK)	CHUK	P00352	Kinase	0.0312266
22	Carboxylesterase 2	CES2	P30838	Enzyme	0.0312266
22	Progesterone receptor	PGR	P33261	Nuclear receptor	0.0312266
22	Aldehyde dehydrogenase 1A1	ALDH1A1	O95235	Enzyme	0.0312266
22	Aldehyde dehydrogenase dimeric NADP-preferring	ALDH3A1	P08575	Enzyme	0.0312266
22	Cytochrome P450 2C19	CYP2C19	P24557	Cytochrome P450	0.0312266
22	Kinesin-like protein KIF20A	KIF20A	Q13093	Other cytosolic protein	0.0312266
22	Leukocyte common antigen	PTPRC	P48067	Enzyme	0.0312266
22	Thromboxane-A synthase	TBXAS1	P28907	Cytochrome P450	0.0312266
22	LDL-associated phospholipase A2	PLA2G7	P09668	Enzyme	0.0312266
22	Platelet-derived growth factor receptor	PDGFRA PDGFRB	Q14654	Kinase	0.0312266
22	Glycine transporter 1 (by homology)	SLC6A9	Q9H773	Electrochemical transporter	0.0312266
22	Lymphocyte differentiation antigen CD38	CD38	P07477	Enzyme	0.0312266
22	Cathepsin (H and K)	CTSH	P48058	Protease	0.0312266
22	Sulfonylurea receptor 2, Kir6.2	KCNJ11 ABCC9	P16581	Primary active transporter	0.0312266
22	dCTP pyrophosphatase 1	DCTPP1	Q9BV23	Enzyme	0.0312266
22	Trypsin I	PRSS1	Q99685	Protease	0.0312266
22	Glutamate receptor ionotropic, AMPA 4	GRIA4	Q16572	Ligand-gated ion channel	0.0312266
22	Selectin E	SELE	Q05469	Adhesion	0.0312266
22	Monoacylglycerol lipase ABHD6	ABHD6	Q13255	Enzyme	0.0312266
22	Monoglyceride lipase	MGLL	Q9H4B7	Enzyme	0.0312266
22	Vesicular acetylcholine transporter	SLC18A3	P00338	Electrochemical transporter	0.0312266
22	Hormone sensitive lipase	LIPE	P07195	Enzyme	0.0312266
22	Metabotropic glutamate receptor 1	GRM1	Q9UBN7	Family C G protein-coupled receptor	0.0312266
22	Tubulin beta-1 chain	TUBB1	Q9BY41	Structural protein	0.0312266
23	L-lactate dehydrogenase A chain	LDHA	Q11130	Enzyme	0.0544879
23	L-lactate dehydrogenase B chain	LDHB	P02768	Enzyme	0.0544879
23	Histone deacetylase 6	HDAC6	P11362	Eraser	0.0443083
23	Histone deacetylase 8	HDAC8	Q9UNA0	Eraser	0.0443083
23	Alpha-(1,3)-fucosyltransferase 7	FUT7	P08236	Transferase	0.0339707
23	Serum albumin	ALB	Q14833	Secreted protein	0.0238327
24	Fibroblast growth factor receptor 1	FGFR1	Q12931	Kinase	0.104672
24	ADAMTS5	ADAMTS5	P08238	Protease	0.104672
24	Beta-glucuronidase	GUSB	P14780	Enzyme	0.104672
24	Metabotropic glutamate receptor 4	GRM4	P11802	Family C G protein-coupled receptor	0.104672
24	Heat shock protein 75 kDa, mitochondrial	TRAP1	P53355	Other cytosolic protein	0.104672
24	Heat shock protein HSP 90-beta	HSP90AB1	Q9UIK4	Other cytosolic protein	0.104672
24	Matrix metalloproteinase 9	MMP9	O94768	Protease	0.104672
24	Cyclin-dependent kinase 4	CDK4	Q9UEE5	Kinase	0.104672
24	Death-associated protein kinase 1	DAPK1	P47900	Kinase	0.104672
24	Death-associated protein kinase 2	DAPK2	P34903	Kinase	0.104672
24	Serine/threonine-protein kinase 17B	STK17B	P05121	Kinase	0.104672
24	Serine/threonine-protein kinase 17A	STK17A	O75173	Kinase	0.104672
24	Purinergic receptor P2Y1	P2RY1	P31644	Family A G protein-coupled receptor	0.104672
24	GABA receptor alpha-3 subunit	GABRA3	P47869	Ligand-gated ion channel	0.104672
24	Plasminogen activator inhibitor-1	SERPINE1	P00748	Secreted protein	0.104672
24	ADAMTS4	ADAMTS4	O75164	Protease	0.104672
24	GABA receptor alpha-1 subunit (by homology)	GABRA1	P15559	Ligand-gated ion channel	0.104672
24	GABA receptor alpha-5 subunit (by homology)	GABRA5	Q9UM73	Ligand-gated ion channel	0.104672
24	GABA receptor alpha-2 subunit	GABRA2	O60427	Ligand-gated ion channel	0.104672
24	Coagulation factor XII	F12	P29275	Protease	0.104672
24	Lysine-specific demethylase 4A	KDM4A	O15120	Eraser	0.104672
24	Quinone reductase 1	NQO1	P37023	Enzyme	0.104672
24	ALK tyrosine kinase receptor	ALK	P62136	Kinase	0.104672
24	Fatty acid desaturase 1	FADS1	P29597	Enzyme	0.104672
24	Adenosine A2b receptor	ADORA2B	P36897	Family A G protein-coupled receptor	0.104672
24	1-acylglycerol-3-phosphate O-acyltransferase beta	AGPAT2	Q9BYT3	Enzyme	0.104672
24	Serine/threonine-protein kinase receptor R3	ACVRL1	P31639	Kinase	0.104672
24	Serine/threonine protein phosphatase PP1-alpha catalytic subunit	PPP1CA	P23946	Phosphatase	0.104672
24	Tyrosine-protein kinase TYK2	TYK2	P08311	Kinase	0.104672
24	TGF-beta receptor type I	TGFBR1	P13866	Kinase	0.104672
24	Serine/threonine-protein kinase 33	STK33	Q09472	Kinase	0.104672
24	Sodium/glucose cotransporter 2	SLC5A2	P02766	Electrochemical transporter	0.104672
24	Chymase	CMA1	Q9NPH5	Protease	0.104672
24	Cathepsin G	CTSG	P60568	Protease	0.104672
24	Sodium/glucose cotransporter 1	SLC5A1	P19835	Electrochemical transporter	0.104672
25	Histone acetyltransferase p300	EP300	Q99895	Writer	0.0439186
25	Transthyretin	TTR	Q05193	Secreted protein	0.0439186
27	NADPH oxidase 4	NOX4	P06276	Enzyme	0.439871
27	Interleukin-2	IL2	O14757	Secreted protein	0.0661304
28	Cholesterol esterase	CEL	P30291	Enzyme	0.0439186
28	Chymotrypsin C	CTRC	Q9Y2K7	Protease	0.0439186
29	Dynamin-1	DNM1	P05164	Enzyme	0.12775
29	Butyrylcholinesterase	BCHE	Q96LA8	Hydrolase	0.112042
29	Serine/threonine-protein kinase Chk1	CHEK1	Q9NR22	Kinase	0.112042
29	Serine/threonine-protein kinase WEE1	WEE1	Q99873	Kinase	0.112042
29	Lysine-specific demethylase 2A	KDM2A	O96017	Eraser	0.112042
29	Myeloperoxidase	MPO	P43405	Enzyme	0.112042
29	Protein arginine N-methyltransferase 6	PRMT6	P19784	Writer	0.112042
29	Protein arginine N-methyltransferase 8	PRMT8	Q9Y243	Writer	0.112042
29	Protein-arginine N-methyltransferase 1	PRMT1	P03952	Writer	0.112042
29	Serine/threonine-protein kinase Chk2	CHEK2	P43403	Kinase	0.112042
29	Tyrosine-protein kinase SYK	SYK	O75116	Kinase	0.112042
29	Casein kinase II alpha (prime)	CSNK2A2	Q16875	Kinase	0.112042
29	Serine/threonine-protein kinase AKT	AKT3	Q13557	Kinase	0.112042
29	Plasma kallikrein	KLKB1	P05771	Protease	0.112042
29	Tyrosine-protein kinase ZAP-70	ZAP70	Q9NUW8	Kinase	0.112042
29	Rho-associated protein kinase 2	ROCK2	Q15418	Kinase	0.112042
29	6-phosphofructo-2-kinase/fructose-2,6-bisphosphatase 3	PFKFB3	O75582	Enzyme	0.112042
29	CaM kinase II	CAMK2D	Q14680	Kinase	0.112042
29	Protein kinase C beta	PRKCB	Q6PL18	Kinase	0.112042
29	Tyrosyl-DNA phosphodiesterase 1	TDP1	Q9HBH9	Enzyme	0.112042
29	Ribosomal protein S6 kinase alpha 1	RPS6KA1	Q13639	Kinase	0.112042
29	Ribosomal protein S6 kinase alpha 5	RPS6KA5	Q04759	Kinase	0.112042
29	Maternal embryonic leucine zipper kinase	MELK	Q96KB5	Kinase	0.112042
29	ATPase family AAA domain-containing protein 2	ATAD2	Q13464	Reader	0.112042
29	MAP kinase signal-integrating kinase 2	MKNK2	P51617	Kinase	0.112042
29	Serotonin 4 (5-HT4) receptor	HTR4	P42681	Family A G protein-coupled receptor	0.112042
29	Protein kinase C theta	PRKCQ	P21709	Kinase	0.112042
29	PDZ-binding kinase	PBK	P13497	Kinase	0.112042
29	Rho-associated protein kinase 1	ROCK1	O15530	Kinase	0.112042
29	Interleukin-1 receptor-associated kinase 1	IRAK1	Q15046	Kinase	0.112042
29	Tyrosine-protein kinase TXK	TXK	P45983	Kinase	0.112042
29	Ephrin type-A receptor 1	EPHA1	P45984	Kinase	0.112042
29	Bone morphogenetic protein 1	BMP1	Q6V1X1	Protease	0.112042
29	3-phosphoinositide dependent protein kinase-1	PDPK1	Q86TI2	Kinase	0.112042
29	Lysyl-tRNA synthetase	KARS	Q96PY6	Enzyme	0.112042
29	Cyclin-dependent kinase 1/cyclin B1	CDK1 CCNB1	P28566	Other cytosolic protein	0.112042
29	c-Jun N-terminal kinase 1	MAPK8	P25103	Kinase	0.112042
29	c-Jun N-terminal kinase 2	MAPK9	P08254	Kinase	0.112042
29	Dipeptidyl peptidase VIII	DPP8	Q07075	Protease	0.112042
29	Dipeptidyl peptidase IX	DPP9	P42261	Protease	0.112042
29	Serine/threonine-protein kinase Nek1	NEK1	P07711	Kinase	0.112042
30	Serotonin 1e (5-HT1e) receptor	HTR1E	P08473	Family A G protein-coupled receptor	0.052424
30	Neurokinin 1 receptor	TACR1	Q6P179	Family A G protein-coupled receptor	0.052424
30	Matrix metalloproteinase 3	MMP3	P29317	Protease	0.0428942
30	Aminopeptidase A	ENPEP	P29323	Protease	0.0428942
30	Glutamate receptor ionotropic, AMPA 1 (by homology)	GRIA1	P54756	Ligand-gated ion channel	0.0428942
30	Cathepsin L	CTSL	P54764	Protease	0.0428942
30	Neprilysin	MME	P29322	Protease	0.0428942
30	Endoplasmic reticulum aminopeptidase 2	ERAP2	Q9UF33	Protease	0.0428942
30	Ephrin type-A receptor 2	EPHA2	Q15375	Kinase	0.0428942
30	Ephrin type-B receptor 2	EPHB2	P54753	Kinase	0.0428942
30	Ephrin type-A receptor 5	EPHA5	P29320	Kinase	0.0428942
30	Ephrin type-A receptor 4	EPHA4	P54762	Kinase	0.0428942
30	Ephrin type-A receptor 8	EPHA8	O15197	Kinase	0.0428942
30	Ephrin type-A receptor 6	EPHA6	P53634	Kinase	0.0428942
30	Ephrin type-A receptor 7	EPHA7	P46059	Kinase	0.0428942
30	Ephrin type-B receptor 3	EPHB3	Q01726	Kinase	0.0428942
30	Ephrin type-A receptor 3	EPHA3	P20701	Kinase	0.0428942
30	Ephrin type-B receptor 1	EPHB1	Q9P1W9	Kinase	0.0428942
30	Ephrin receptor	EPHB6	O00182	Unclassified protein	0.0428942
30	Dipeptidyl peptidase I	CTSC	P52789	Protease	0.0428942
30	Oligopeptide transporter small intestine isoform	SLC15A1	P19367	Electrochemical transporter	0.0428942
30	Melanocortin receptor 1	MC1R	P04062	Family A G protein-coupled receptor	0.0428942
30	Intercellular adhesion molecule (ICAM-1), Integrin alpha-L/beta-2	ITGAL ICAM1 ITGB2	Q99808	Membrane receptor	0.0428942
30	Serine/threonine-protein kinase PIM2	PIM2	Q15056	Kinase	0.0428942
31	Galectin-9	LGALS9	P11940	Other cytosolic protein	0.113286
31	Hexokinase type II	HK2	P25101	Enzyme	0.113286
31	Hexokinase type I	HK1	Q9NY91	Enzyme	0.113286
31	Beta-glucocerebrosidase	GBA	O43451	Enzyme	0.113286
31	Equilibrative nucleoside transporter 1	SLC29A1	P01112	Electrochemical transporter	0.113286
31	Eukaryotic translation initiation factor 4H	EIF4H	O75365	Other nuclear protein	0.113286
31	Polyadenylate-binding protein 1	PABPC1	P35222	Unclassified protein	0.113286
31	Endothelin receptor ET-A	EDNRA	Q9C0B1	Family A G protein-coupled receptor	0.113286
31	Low affinity sodium-glucose cotransporter	SLC5A4	Q15118	Electrochemical transporter	0.113286
31	Maltase-glucoamylase	MGAM	Q9UNQ0	Hydrolase	0.113286
31	Transforming protein p21/H-Ras-1	HRAS	P41235	Other cytosolic protein	0.113286
32	Protein-tyrosine phosphatase 4A3	PTP4A3	P14625	Phosphatase	0.121906
32	Axin1/beta-catenin	CTNNB1	P06870	Unclassified protein	0.121906
32	Alpha-ketoglutarate-dependent dioxygenase FTO	FTO	P20151	Oxidoreductase	0.121906
32	Pyruvate dehydrogenase kinase isoform 1	PDK1	P08183	Kinase	0.121906
32	ATP-binding cassette sub-family G member 2	ABCG2	P09467	Primary active transporter	0.121906
32	Hepatocyte nuclear factor 4-alpha	HNF4A	P51681	Unclassified protein	0.121906
32	Endoplasmin	HSP90B1	Q04206	Other membrane protein	0.121906
32	Kallikrein 1	KLK1	P45452	Protease	0.121906
32	Kallikrein 2	KLK2	P05067	Protease	0.121906
32	P-glycoprotein 1	ABCB1	P39900	Primary active transporter	0.121906
32	Fructose-1,6-bisphosphatase	FBP1	O43826	Enzyme	0.121906
32	C-C chemokine receptor type 5	CCR5	P06737	Family A G protein-coupled receptor	0.121906
32	Nuclear factor NF-kappa-B p65 subunit	RELA	Q05655	Transcription factor	0.121906
34	Matrix metalloproteinase 13	MMP13	P17252	Protease	0.256162
34	Beta amyloid A4 protein	APP	Q8WWR8	Membrane receptor	0.130707
34	Matrix metalloproteinase 12	MMP12	Q08499	Protease	0.122339
34	Glucose-6-phosphate translocase	SLC37A4	O76083	Electrochemical transporter	0.09724
34	Liver glycogen phosphorylase	PYGL	Q01064	Enzyme	0.09724
34	Protein kinase C delta (by homology)	PRKCD	Q8NFI3	Kinase	0.09724
34	Protein kinase C alpha	PRKCA	Q9UQ49	Kinase	0.09724
34	Sialidase 4	NEU4	Q9Y3R4	Enzyme	0.09724
34	Phosphodiesterase 4D	PDE4D	P08246	Phosphodiesterase	0.09724
34	Phosphodiesterase 9A	PDE9A	O43280	Phosphodiesterase	0.09724
34	Phosphodiesterase 1B	PDE1B	P42892	Phosphodiesterase	0.09724
34	Endo-beta-N-acetylglucosaminidase	ENGASE	Q92831	Enzyme	0.09724
34	Sialidase 3	NEU3	P29474	Enzyme	0.09724
34	Sialidase 2	NEU2	P53779	Enzyme	0.09724
34	Leukocyte elastase	ELANE	P49798	Protease	0.09724
34	Trehalase	TREH	P36639	Enzyme	0.09724
34	Endothelin-converting enzyme 1	ECE1	Q99558	Protease	0.09724
35	Histone acetyltransferase PCAF	KAT2B	P63316	Writer	0.0717872
35	Nitric-oxide synthase, endothelial	NOS3	P04637	Enzyme	0.0717872
35	c-Jun N-terminal kinase 3	MAPK10	Q16236	Kinase	0.0717872
35	Regulator of G-protein signaling 4	RGS4	P04798	Unclassified protein	0.0717872
35	7,8-dihydro-8-oxoguanine triphosphatase	NUDT1	Q16678	Enzyme	0.0717872
35	Mitogen-activated protein kinase kinase kinase 14	MAP3K14	P15085	Kinase	0.0717872
36	Troponin, cardiac muscle	TNNC1 TNNT2 TNNI3	Q9Y4C1	Unclassified protein	0.0822215
36	Tumour suppressor p53/oncoprotein Mdm2	TP53	O15054	Transcription factor	0.0822215
39	Nuclear factor erythroid 2-related factor 2	NFE2L2	P53985	Unclassified protein	0.0414703
39	Cytochrome P450 1A1	CYP1A1	Q9NR96	Cytochrome P450	0.0312266
39	Cytochrome P450 1B1	CYP1B1	P16050	Cytochrome P450	0.0312266
39	Carboxypeptidase A1	CPA1	Q02156	Protease	0.0312266
39	Lysine-specific demethylase 3A	KDM3A	P13726	Eraser	0.0312266
39	Lysine-specific demethylase 6B	KDM6B	P08138	Eraser	0.0312266
39	Monocarboxylate transporter 1 (by homology)	SLC16A1	Q13509	Electrochemical transporter	0.0312266
39	Toll-like receptor (TLR7/TLR9)	TLR9	P11388	Toll-like and Il-1 receptors	0.0312266
39	Arachidonate 15-lipoxygenase	ALOX15	Q04760	Enzyme	0.0312266
39	Protein kinase C epsilon	PRKCE	P35869	Kinase	0.0312266
39	Coagulation factor VII/tissue factor	F3	P51580	Surface antigen	0.0312266
39	Low affinity neurotrophin receptor p75NTR	NGFR	Q86YT5	Membrane receptor	0.0312266
39	Tubulin beta-3 chain	TUBB3	Q9BZP6	Structural protein	0.0312266
39	DNA topoisomerase II alpha	TOP2A	P20839	Isomerase	0.0312266
39	Glyoxalase I	GLO1	P80192	Enzyme	0.0312266
39	Aryl hydrocarbon receptor	AHR	Q06187	Transcription factor	0.0312266
39	Thiopurine S-methyltransferase	TPMT	P09237	Enzyme	0.0312266
39	Solute carrier family 13 member 5	SLC13A5	P22894	Electrochemical transporter	0.0312266
41	Acidic mammalian chitinase	CHIA	P31213	Enzyme	0.0743923
41	Inosine-5'-monophosphate dehydrogenase 1	IMPDH1	O60341	Oxidoreductase	0.0743923
41	Mitogen-activated protein kinase kinase kinase 9	MAP3K9	P11712	Kinase	0.0743923
41	Tyrosine-protein kinase BTK	BTK	P08684	Kinase	0.0743923
41	Matrix metalloproteinase 7	MMP7	Q9HAS3	Protease	0.0743923
41	Matrix metalloproteinase 8	MMP8	P60842	Protease	0.0743923
42	Steroid 5-alpha-reductase 2	SRD5A2	P04746	Oxidoreductase	0.0238327
44	Lysine-specific histone demethylase 1	KDM1A	P33527	Eraser	0.176999
44	Cytochrome P450 2C9	CYP2C9	P14061	Cytochrome P450	0.0649511
44	Cytochrome P450 3A4	CYP3A4	P04054	Cytochrome P450	0.0649511
45	Solute carrier family 28 member 3	SLC28A3	P37231	Electrochemical transporter	0.0345222
45	Eukaryotic initiation factor 4A-I	EIF4A1	P06746	Hydrolase	0.0345222
45	Pancreatic alpha-amylase	AMY2A	P14555	Hydrolase	0.0345222
45	Multidrug resistance-associated protein 1	ABCC1	P39877	Primary active transporter	0.0345222
45	Estradiol 17-beta-dehydrogenase 1	HSD17B1	O15496	Enzyme	0.0345222
46	Phospholipase A2 group 1B	PLA2G1B	P19793	Enzyme	0.116965
46	Peroxisome proliferator-activated receptor gamma	PPARG	Q9BPX1	Nuclear receptor	0.108771
46	DNA polymerase beta (by homology)	POLB	P49759	Enzyme	0.100579
46	Phospholipase A2 group IIA	PLA2G2A	Q9Y463	Enzyme	0.100579
46	Phospholipase A2 group V	PLA2G5	P11474	Enzyme	0.100579
46	Group X secretory phospholipase A2	PLA2G10	O95718	Enzyme	0.100579
46	Retinoid X receptor alpha	RXRA	P37059	Nuclear receptor	0.100579
46	17-beta-hydroxysteroid dehydrogenase 14	HSD17B14	P17936	Enzyme	0.100579
46	Dual specificty protein kinase CLK1	CLK1	P61981	Kinase	0.100579
46	Dual specificity tyrosine-phosphorylation-regulated kinase 1B	DYRK1B	Q8IXJ6	Kinase	0.100579
46	Estrogen-related receptor alpha	ESRRA	P34995	Nuclear receptor	0.100579
46	Estrogen-related receptor beta	ESRRB	P43116	Nuclear receptor	0.100579
46	Estradiol 17-beta-dehydrogenase 2	HSD17B2	P43115	Enzyme	0.100579
46	Insulin-like growth factor binding protein 3	IGFBP3	P42338	Secreted protein	0.100579
46	14-3-3 protein gamma	YWHAG	P49763	Unclassified protein	0.100579
46	NAD-dependent deacetylase sirtuin 2	SIRT2	P18054	Eraser	0.100579
46	Prostanoid EP1 receptor	PTGER1	P10145	Family A G protein-coupled receptor	0.100579
46	Prostanoid EP2 receptor	PTGER2	O15554	Family A G protein-coupled receptor	0.100579
46	Prostanoid EP3 receptor	PTGER3	Q8TDS4	Family A G protein-coupled receptor	0.100579
46	PI3-kinase p110-beta subunit	PIK3CB	Q9H4A4	Enzyme	0.100579
46	Placenta growth factor	PGF	P00747	Unclassified protein	0.100579
46	CDK3/Cyclin E	CCNE1 CDK3	P08185	Kinase	0.100579
46	Arachidonate 12-lipoxygenase	ALOX12	P08235	Enzyme	0.100579
48	Interleukin-8	CXCL8	P27361	Secreted protein	0.0849737
48	Intermediate conductance calcium-activated potassium channel protein 4	KCNN4	Q9UHC9	Voltage-gated ion channel	0.0649511
48	Hydroxycarboxylic acid receptor 2	HCAR2	P80365	Family A G protein-coupled receptor	0.0339707
48	Aminopeptidase B	RNPEP	Q06124	Protease	0.0339707
52	Plasminogen	PLG	P24723	Protease	0.106543
53	Corticosteroid binding globulin	SERPINA6	P11413	Secreted protein	1
53	Mineralocorticoid receptor	NR3C2	P35398	Nuclear receptor	0.394383
53	MAP kinase ERK1	MAPK3	P07148	Kinase	0.353074
53	Niemann-Pick C1-like protein 1	NPC1L1	P29350	Other membrane protein	0.320219
53	11-beta-hydroxysteroid dehydrogenase 2	HSD11B2	Q14994	Enzyme	0.246151
53	Protein-tyrosine phosphatase 2C	PTPN11	O75469	Phosphatase	0.163737
53	Protein kinase C eta	PRKCH	P15090	Kinase	0.155528
53	Glucose-6-phosphate 1-dehydrogenase	G6PD	Q07869	Enzyme	0.139062
53	Nuclear receptor ROR-alpha	RORA	P05413	Nuclear receptor	0.130792
53	Fatty acid-binding protein, liver (by homology)	FABP1	Q01469	Fatty acid binding protein family	0.1061
53	Protein-tyrosine phosphatase 1C	PTPN6	Q03181	Phosphatase	0.1061
53	Nuclear receptor subfamily 1 group I member 3 (by homology)	NR1I3	O00767	Nuclear receptor	0.1061
53	Pregnane X receptor	NR1I2	P10586	Nuclear receptor	0.0978745
53	Fatty acid binding protein adipocyte	FABP4	P24666	Fatty acid binding protein family	0.0978745
53	Peroxisome proliferator-activated receptor alpha	PPARA	P05231	Nuclear receptor	0.0978745
53	Fatty acid binding protein muscle	FABP3	P78536	Fatty acid binding protein family	0.0978745
53	Fatty acid binding protein epidermal	FABP5	P15104	Fatty acid binding protein family	0.0978745
53	Peroxisome proliferator-activated receptor delta	PPARD	Q8TDU6	Nuclear receptor	0.0978745
53	Acyl-CoA desaturase	SCD	P60033	Enzyme	0.0978745
53	Receptor-type tyrosine-protein phosphatase F (LAR)	PTPRF	O14842	Membrane receptor	0.0978745
53	Low molecular weight phosphotyrosine protein phosphatase	ACP1	P43119	Phosphatase	0.0978745
53	Interleukin-6	IL6	Q15722	Secreted protein	0.0978745
53	ADAM17	ADAM17	P35408	Protease	0.0978745
53	Glutamine synthetase	GLUL	P56545	Ligase	0.0978745
53	G-protein coupled bile acid receptor 1	GPBAR1	P30530	Family A G protein-coupled receptor	0.0978745
53	CD81 antigen	CD81	Q7Z2W7	Surface antigen	0.0978745
53	Free fatty acid receptor 1	FFAR1	O95069	Family A G protein-coupled receptor	0.0978745
53	Prostanoid IP receptor	PTGIR	P51685	Family A G protein-coupled receptor	0.0978745
53	Leukotriene B4 receptor 1	LTB4R	O14980	Family A G protein-coupled receptor	0.0978745
53	Prostanoid EP4 receptor (by homology)	PTGER4	P05362	Family A G protein-coupled receptor	0.0978745
55	C-terminal-binding protein 2	CTBP2	P19320	Unclassified protein	0.116739
59	Tyrosine-protein kinase receptor UFO	AXL	O14983	Kinase	0.08057
60	Transient receptor potential cation channel subfamily M member 8 (by homology)	TRPM8	P15498	Voltage-gated ion channel	0.215499
60	Potassium channel subfamily K member 2 (by homology)	KCNK2	O60706	Voltage-gated ion channel	0.0414703
60	C-C chemokine receptor type 8	CCR8	P67775	Family A G protein-coupled receptor	0.0312266
60	PI3-kinase p110-delta/p85-alpha	PIK3CD PIK3R1	P25440	Enzyme	0.0312266
60	GABA A receptor alpha-2/beta-2/gamma-2	GABRA2 GABRB2 GABRG2	P41252	Ligand-gated ion channel	0.0312266
60	Exportin-1	XPO1	P38571	Unclassified protein	0.0312266
60	Intercellular adhesion molecule-1	ICAM1	P09601	Adhesion	0.0312266
60	Vascular cell adhesion protein 1	VCAM1	Q53EL6	Adhesion	0.0312266
61	Sarcoplasmic/endoplasmic reticulum calcium ATPase 1	ATP2A1	Q16549	Hydrolase	0.112042
61	Proto-oncogene vav	VAV1	P21452	Unclassified protein	0.112042
61	Sulfonylurea receptor 2	ABCC9	Q99814	Primary active transporter	0.112042
61	Serine/threonine protein phosphatase 2A, catalytic subunit, alpha isoform	PPP2CA	P28074	Phosphatase	0.112042
61	Bromodomain-containing protein 2	BRD2	P15382	Reader	0.112042
61	Isoleucyl-tRNA synthetase	IARS	Q13332	Enzyme	0.112042
61	Lysosomal acid lipase/cholesteryl ester hydrolase	LIPA	P05089	Enzyme	0.112042
61	Heme oxygenase 1 (by homology)	HMOX1	P29372	Enzyme	0.112042
61	Programmed cell death protein 4	PDCD4	Q96S37	Unclassified protein	0.112042
61	Subtilisin/kexin type 7	PCSK7	O95271	Protease	0.112042
61	Neurokinin 2 receptor	TACR2	Q00534	Family A G protein-coupled receptor	0.112042
61	Endothelial PAS domain-containing protein 1	EPAS1	P30518	Unclassified protein	0.112042
61	Proteasome Macropain subunit MB1	PSMB5	P27986	Protease	0.112042
61	Voltage-gated potassium channel, IKs; KCNQ1(Kv7.1)/KCNE1(MinK)	KCNE1 KCNQ1	Q16512	Voltage-gated ion channel	0.112042
63	Receptor-type tyrosine-protein phosphatase S	PTPRS	P51955	Phosphatase	0.608446
63	Arginase-1 (by homology)	ARG1	P25024	Enzyme	0.517921
63	DNA-3-methyladenine glycosylase	MPG	Q13554	Enzyme	0.50153
63	Solute carrier family 22 member 12	SLC22A12	Q9HC98	Electrochemical transporter	0.50153
63	Tankyrase-1	TNKS	P17516	Enzyme	0.484896
63	Cyclin-dependent kinase 6	CDK6	P14550	Kinase	0.476836
63	Vasopressin V2 receptor	AVPR2	P11387	Family A G protein-coupled receptor	0.402643
63	PI3-kinase p85-alpha subunit	PIK3R1	P13569	Enzyme	0.402643
63	Protein kinase N1	PKN1	P04745	Kinase	0.402643
63	Serine/threonine-protein kinase NEK2	NEK2	P43250	Kinase	0.402643
63	Interleukin-8 receptor A	CXCR1	P10636	Family A G protein-coupled receptor	0.402643
63	CaM kinase II beta	CAMK2B	P16109	Kinase	0.402643
63	Serine/threonine-protein kinase NEK6	NEK6	Q11203	Kinase	0.402643
63	Aldo-keto reductase family 1 member C4 (by homology)	AKR1C4	P22083	Enzyme	0.402643
63	Aldehyde reductase (by homology)	AKR1A1	Q16665	Enzyme	0.402643
63	DNA topoisomerase I (by homology)	TOP1	P11926	Isomerase	0.295453
63	Cystic fibrosis transmembrane conductance regulator	CFTR	P48736	Other ion channel	0.270837
63	AMY1C	AMY1A	P15907	Enzyme	0.237885
63	G protein-coupled receptor kinase 6	GRK6	P30556	Kinase	0.237885
63	Microtubule-associated protein tau	MAPT	Q15835	Unclassified protein	0.171979
64	P-selectin	SELP	P19971	Adhesion	0.10934
65	CMP-N-acetylneuraminate-beta-1,4-galactoside alpha-2,3-sialyltransferase	ST3GAL3	P16455	Transferase	0.0978745
65	Fucosyltransferase 4	FUT4	P54577	Enzyme	0.0978745
65	Hypoxia-inducible factor 1 alpha	HIF1A	Q9HCG7	Transcription factor	0.0978745
65	Ornithine decarboxylase	ODC1	Q00535	Lyase	0.0978745
66	PI3-kinase p110-gamma subunit	PIK3CG	P19525	Enzyme	0.153093
66	Beta-galactoside alpha-2,6-sialyltransferase 1	ST6GAL1	Q9BZL6	Transferase	0.104672
67	Type-1 angiotensin II receptor	AGTR1	Q92793	Family A G protein-coupled receptor	0.106166
67	Rhodopsin kinase	GRK1	P01137	Kinase	0.106166
67	Thymidine phosphorylase	TYMP	P25098	Enzyme	0.106166
71	6-O-methylguanine-DNA methyltransferase	MGMT	Q07343	Enzyme	0.121906
71	Tyrosyl-tRNA synthetase	YARS	Q9Y572	Enzyme	0.121906
71	Beta-glucosidase	GBA2	Q9Y5X9	Enzyme	0.121906
74	Cyclin-dependent kinase 5/CDK5 activator 1	CDK5	O60678	Kinase	0.0489529
74	Interferon-induced, double-stranded RNA-activated protein kinase	EIF2AK2	P50416	Kinase	0.0489529
74	Serine/threonine-protein kinase D2	PRKD2	P19634	Kinase	0.0489529
74	CREB-binding protein/p53	CREBBP	O95544	Writer	0.0489529
74	Transforming growth factor beta-1	TGFB1	O43868	Secreted protein	0.0489529
74	G-protein coupled receptor kinase 2	GRK2	O95819	Kinase	0.0489529
74	Phosphodiesterase 4B	PDE4B	P26358	Phosphodiesterase	0.0489529
74	Receptor-interacting serine/threonine-protein kinase 3	RIPK3	P52209	Enzyme	0.0489529
74	Endothelial lipase	LIPG	P42224	Hydrolase	0.0489529
74	Protein arginine N-methyltransferase 3	PRMT3	O60760	Writer	0.0489529
74	Carnitine O-palmitoyltransferase 1, liver isoform	CPT1A	P09382	Enzyme	0.0489529
74	Sodium/hydrogen exchanger 1	SLC9A1	P47929	Electrochemical transporter	0.0489529
76	NAD kinase	NADK	P11166	Enzyme	0.100634
76	Sodium/nucleoside cotransporter 2	SLC28A2	P30874	Electrochemical transporter	0.100634
77	Mitogen-activated protein kinase kinase kinase kinase 4	MAP4K4	P31391	Kinase	0.111502
77	DNA (cytosine-5)-methyltransferase 1	DNMT1	P30872	Writer	0.111502
77	6-phosphogluconate dehydrogenase	PGD	P32745	Enzyme	0.111502
77	Signal transducer and activator of transcription 1-alpha/beta	STAT1	P00742	Transcription factor	0.111502
77	Hematopoietic prostaglandin D synthase	HPGDS	P35346	Transferase	0.111502
78	Galectin-1	LGALS1	P21964	Other cytosolic protein	0.125687
78	P47929	LGALS7	Q9NZ45	Other cytosolic protein	0.125687
78	Glucose transporter (by homology)	SLC2A1	Q9UQL6	Electrochemical transporter	0.125687
82	Somatostatin receptor 2	SSTR2	Q8WUI4	Family A G protein-coupled receptor	0.120226
82	Somatostatin receptor 4	SSTR4	Q13418	Family A G protein-coupled receptor	0.120226
82	Somatostatin receptor 1	SSTR1	Q2M385	Family A G protein-coupled receptor	0.120226
82	Somatostatin receptor 3	SSTR3	P98170	Family A G protein-coupled receptor	0.120226
82	Thrombin and coagulation factor X	F10	P41240	Protease	0.120226
82	Somatostatin receptor 5	SSTR5	P51813	Family A G protein-coupled receptor	0.120226
83	Catechol O-methyltransferase (by homology)	COMT	Q96D53	Transferase	0.116739
88	CDGSH iron-sulfur domain-containing protein 1	CISD1	P51512	Unclassified protein	0.0535561
88	Histone deacetylase 5	HDAC5	P50281	Eraser	0.0535561
88	Histone deacetylase 7	HDAC7	O00418	Eraser	0.0535561
88	Serine/threonine-protein kinase ILK-1	ILK	P25105	Kinase	0.0535561
88	Macrophage-expressed gene 1 protein	MPEG1	O75908	Unclassified protein	0.0535561
88	Inhibitor of apoptosis protein 3	XIAP	P35610	Other cytosolic protein	0.0535561
88	Tyrosine-protein kinase CSK	CSK	P53667	Kinase	0.0535561
88	Tyrosine-protein kinase BMX	BMX	P22736	Kinase	0.0535561
88	Uncharacterized aarF domain-containing protein kinase 4	COQ8B	P63000	Kinase	0.0535561
88	Matrix metalloproteinase 16	MMP16	P60953	Protease	0.0535561
88	Matrix metalloproteinase 14	MMP14	P17861	Protease	0.0535561
88	Serine/threonine-protein kinase EEF2K	EEF2K	P14222	Kinase	0.0535561
90	Platelet activating factor receptor	PTAFR	Q15858	Family A G protein-coupled receptor	0.222291
90	Acyl coenzyme A:cholesterol acyltransferase 2	SOAT2	P12104	Enzyme	0.115737
90	Acyl coenzyme A:cholesterol acyltransferase 1	SOAT1	P11473	Enzyme	0.115737
93	LIM domain kinase 1	LIMK1	P16662	Kinase	0.11398
93	Nuclear receptor subfamily 4 group A member 1	NR4A1	P43088	Nuclear receptor	0.09724
94	Ras-related C3 botulinum toxin substrate 1	RAC1	Q9UJM8	Unclassified protein	0.104672
94	Cell division control protein 42 homolog	CDC42	Q9UPP1	Unclassified protein	0.104672
94	X-box-binding protein 1	XBP1	P41229	Unclassified protein	0.104672
94	Perforin-1	PRF1	Q9Y2Q3	Other ion channel	0.104672
94	Sodium channel protein type IX alpha subunit	SCN9A	O75419	Voltage-gated ion channel	0.104672
96	Fatty acid binding protein intestinal	FABP2	O15055	Fatty acid binding protein family	0.174545
96	Vitamin D receptor	VDR	Q15904	Nuclear receptor	0.0721804
96	UDP-glucuronosyltransferase 2B7	UGT2B7	P62942	Enzyme	0.0517133
96	Prostanoid FP receptor	PTGFR	P49327	Family A G protein-coupled receptor	0.0414703
96	Hydroxyacid oxidase 1	HAO1	P24863	Enzyme	0.0414703
96	Histone lysine demethylase PHF8	PHF8	Q15257	Eraser	0.0312266
96	Lysine-specific demethylase 5C	KDM5C	Q8NG68	Eraser	0.0312266
96	Glutathione S-transferase kappa 1	GSTK1	P29401	Enzyme	0.0312266
96	CDC45-related protein	CDC45	Q13564	Other nuclear protein	0.0312266
98	Period circadian protein homolog 2	PER2	P21980	Unclassified protein	0.120226
98	Vacuolar ATP synthase subunit S1	ATP6AP1	Q9BXR0	Hydrolase	0.120226
98	Mammalian target of Rapamycin (mTORC1)	FKBP1A MTOR	Q92952	Kinase	0.120226
98	Fatty acid synthase	FASN	Q9UGI6	Transferase	0.120226
98	CDK8/Cyclin C	CCNC CDK8	Q9H2S1	Kinase	0.120226
98	Protein phosphatase 2A regulatory subunit B'	PTPA	P27815	Phosphatase	0.120226
98	Tubulin--tyrosine ligase	TTL	Q14432	Enzyme	0.120226
98	Transketolase	TKT	Q13370	Enzyme	0.120226
99	NEDD8-activating enzyme E1 regulatory subunit	NAE1	Q6P988	Unclassified protein	0.101614
100	Protein-glutamine gamma-glutamyltransferase	TGM2	P48729	Enzyme	0.0428942
100	Queuine tRNA-ribosyltransferase	QTRT1	P48730	Enzyme	0.0428942
100	Small conductance calcium-activated potassium channel protein 1	KCNN1	Q9H2X6	Voltage-gated ion channel	0.0428942
100	Small conductance calcium-activated potassium channel protein 3	KCNN3	P00374	Voltage-gated ion channel	0.0428942
100	Small conductance calcium-activated potassium channel protein 2	KCNN2	Q16288	Voltage-gated ion channel	0.0428942
100	Phosphodiesterase 4A	PDE4A	P51817	Phosphodiesterase	0.0428942
100	Phosphodiesterase 3	PDE3A	Q13946	Phosphodiesterase	0.0428942
100	Phosphodiesterase 3B	PDE3B	Q9Y5Y4	Phosphodiesterase	0.0428942
100	Palmitoleoyl-protein carboxylesterase NOTUM	NOTUM	Q13304	Hydrolase	0.0428942
100	Casein kinase I alpha	CSNK1A1	P10276	Kinase	0.0428942
100	Casein kinase I delta	CSNK1D	P25021	Kinase	0.0428942
100	Homeodomain-interacting protein kinase 2	HIPK2	Q13535	Kinase	0.0428942
100	Dihydrofolate reductase	DHFR	O95551	Oxidoreductase	0.0428942
100	NT-3 growth factor receptor	NTRK3	Q9UDY8	Kinase	0.0428942
100	Serine/threonine-protein kinase PRKX	PRKX	P62937	Kinase	0.0428942
100	Phosphodiesterase 7A	PDE7A	O95263	Phosphodiesterase	0.0428942
101	G protein-coupled receptor 44	PTGDR2	O15379	Family A G protein-coupled receptor	0.125076
101	Uracil nucleotide/cysteinyl leukotriene receptor	GPR17	P13807	Family A G protein-coupled receptor	0.125076
102	Retinoic acid receptor alpha	RARA	P48449	Nuclear receptor	0.0489529
102	Histamine H2 receptor	HRH2	O60733	Family A G protein-coupled receptor	0.0489529
102	Serine-protein kinase ATR	ATR	Q9Y2T6	Kinase	0.0489529
102	Tyrosyl-DNA phosphodiesterase 2	TDP2	Q96P20	Enzyme	0.0489529
102	Mucosa-associated lymphoid tissue lymphoma translocation protein 1	MALT1	P21731	Hydrolase	0.0489529
102	Cyclophilin A	PPIA	P37288	Isomerase	0.0489529
105	GABA-A receptor; alpha-3/beta-3/gamma-2	GABRB3 GABRA3 GABRG2	Q9NRG4	Ligand-gated ion channel	0.112042
105	GABA-A receptor; alpha-2/beta-3/gamma-2	GABRA2 GABRB3 GABRG2	P49760	Ligand-gated ion channel	0.112042
105	Phosphodiesterase 8B	PDE8B	Q14524	Phosphodiesterase	0.112042
105	Histone deacetylase 3	HDAC3	P56524	Eraser	0.112042
105	Muscle glycogen synthase	GYS1	O00408	Enzyme	0.112042
107	Lanosterol synthase	LSS	P33316	Enzyme	0.0312266
107	Calcium-independent phospholipase A2	PLA2G6	P53671	Enzyme	0.0312266
107	G-protein coupled receptor 55	GPR55	P15309	Family A G protein-coupled receptor	0.0312266
107	NACHT, LRR and PYD domains-containing protein 3	NLRP3	P15311	Unclassified protein	0.0312266
107	Thromboxane A2 receptor	TBXA2R	O95622	Family A G protein-coupled receptor	0.0312266
110	Vasopressin V1a receptor	AVPR1A	P34998	Family A G protein-coupled receptor	0.100634
110	N-lysine methyltransferase SMYD2	SMYD2	Q5JRX3	Writer	0.100634
110	Dual specificity protein kinase CLK2	CLK2	Q6DWJ6	Kinase	0.100634
110	Sodium channel protein type V alpha subunit	SCN5A	Q9UL54	Voltage-gated ion channel	0.100634
110	Histone deacetylase 4	HDAC4	P20794	Eraser	0.100634
110	Phosphodiesterase 2A	PDE2A	O76039	Phosphodiesterase	0.100634
110	Cyclin-dependent kinase 9	CDK9	Q8IVW4	Kinase	0.100634
110	dUTP pyrophosphatase	DUT	O43172	Enzyme	0.100634
110	LIM domain kinase 2	LIMK2	O75747	Kinase	0.100634
111	Prostatic acid phosphatase	ACPP	O95382	Enzyme	0.0428942
111	Ezrin	EZR	Q14004	Unclassified protein	0.0978745
120	Adenylate cyclase type V	ADCY5	O14936	Enzyme	0.0978745
122	Corticotropin releasing factor receptor 1	CRHR1	P31751	Family B G protein-coupled receptor	0.112042
122	Presequence protease, mitochondrial	PITRM1	O94806	Enzyme	0.112042
123	Probable G-protein coupled receptor 139	GPR139	P41743	Family A G protein-coupled receptor	0.106166
123	Serine/threonine-protein kinase TAO2	TAOK2	P09238	Kinase	0.106166
123	Serine/threonine-protein kinase MAK	MAK	Q92934	Kinase	0.106166
123	Cyclin-dependent kinase-like 5	CDKL5	Q9UKV0	Kinase	0.106166
123	Cyclin-dependent kinase-like 3	CDKL3	Q08493	Kinase	0.106166
123	U4/U6 small nuclear ribonucleoprotein Prp4	PRPF4	P27169	Other nuclear protein	0.106166
123	Phosphatidylinositol-4-phosphate 3-kinase C2 domain-containing subunit gamma	PIK3C2G	P08842	Enzyme	0.106166
123	Mitogen-activated protein kinase kinase kinase 6	MAP3K6	P00750	Kinase	0.106166
123	Cyclin-dependent kinase 13	CDK13	P24592	Enzyme	0.106166
123	Peripheral plasma membrane protein CASK	CASK	P22692	Enzyme	0.106166
123	Serine/threonine-protein kinase AKT2	AKT2	P24593	Kinase	0.106166
123	Protein kinase C (PKC)	PRKD3	P18065	Kinase	0.106166
123	Protein kinase C iota	PRKCI	P08833	Kinase	0.106166
125	Matrix metalloproteinase 10	MMP10	O43353	Protease	0.0978745
125	Bcl2-antagonist of cell death (BAD)	BAD	Q15465	Other cytosolic protein	0.0978745
125	Histone deacetylase 9	HDAC9	P49682	Eraser	0.0978745
125	Phosphodiesterase 4C	PDE4C	Q02127	Phosphodiesterase	0.0978745
127	Serum paraoxonase/arylesterase 1	PON1	P43003	Enzyme	0.100579
127	Steryl-sulfatase	STS	P21462	Enzyme	0.100579
127	Tissue-type plasminogen activator	PLAT	Q15349	Protease	0.100579
127	Insulin-like growth factor binding protein 6	IGFBP6	P16591	Secreted protein	0.100579
127	Insulin-like growth factor binding protein 4	IGFBP4	Q07912	Secreted protein	0.100579
127	Insulin-like growth factor binding protein 5	IGFBP5	Q16620	Secreted protein	0.100579
127	Insulin-like growth factor binding protein 2	IGFBP2	P07332	Secreted protein	0.100579
127	Insulin-like growth factor binding protein 1	IGFBP1	P29376	Secreted protein	0.100579
128	Serine/threonine-protein kinase RIPK2	RIPK2	P00492	Kinase	0.112042
128	Sonic hedgehog protein (by homology)	SHH	P12644	Unclassified protein	0.112042
128	C-X-C chemokine receptor type 3	CXCR3	Q9Y478	Family A G protein-coupled receptor	0.112042
128	Dihydroorotate dehydrogenase	DHODH	P36894	Oxidoreductase	0.112042
128	Excitatory amino acid transporter 1	SLC1A3	P36896	Electrochemical transporter	0.112042
128	Formyl peptide receptor 1	FPR1	Q9NRA0	Family A G protein-coupled receptor	0.112042
128	Ribosomal protein S6 kinase alpha 2	RPS6KA2	Q9NYA1	Kinase	0.112042
128	Tyrosine-protein kinase FER	FER	P51531	Kinase	0.112042
128	Tyrosine kinase non-receptor protein 2	TNK2	Q14721	Kinase	0.112042
128	Neurotrophic tyrosine kinase receptor type 2	NTRK2	Q16647	Kinase	0.112042
128	Tyrosine-protein kinase FES	FES	P05556	Kinase	0.112042
128	Leukocyte tyrosine kinase receptor	LTK	P10144	Kinase	0.112042
129	Hypoxanthine-guanine phosphoribosyltransferase	HPRT1	O43924	Enzyme	0.103187
129	Bone morphogenetic protein 4	BMP4	O75907	Protease	0.113286
130	AMP-activated protein kinase, beta-1 subunit	PRKAB1	P24530	Kinase	0.113286
130	Bone morphogenetic protein receptor type-1A	BMPR1A	O60346	Kinase	0.113286
130	Activin receptor type-1B	ACVR1B	P49768	Kinase	0.113286
131	Sphingosine kinase 2	SPHK2	P30536	Enzyme	0.10934
131	Sphingosine kinase 1	SPHK1	Q13510	Enzyme	0.10934
131	Probable global transcription activator SNF2L2	SMARCA2	Q92630	Reader	0.10934
131	Potassium voltage-gated channel subfamily B member 1	KCNB1	Q15139	Voltage-gated ion channel	0.10934
135	Prostaglandin I2 synthase	PTGIS	P78368	Cytochrome P450	0.110612
135	Integrin alpha-4/beta-1	ITGB1 ITGA4	P49761	Membrane receptor	0.110612
135	Granzyme B	GZMB	Q9Y6M4	Protease	0.110612
135	Phosphodiesterase 6D	PDE6D	Q9Y5Y9	Phosphodiesterase	0.110612
135	Diacylglycerol O-acyltransferase 1	DGAT1	P00558	Enzyme	0.110612
135	Endothelin receptor ET-B	EDNRB	P02753	Family A G protein-coupled receptor	0.110612
136	PH domain leucine-rich repeat-containing protein phosphatase 1	PHLPP1	Q8IW41	Reader	0.143015
136	Presenilin 1	PSEN1	Q16644	Other ion channel	0.126929
136	Translocator protein (by homology)	TSPO	P46663	Membrane receptor	0.118883
140	Acid ceramidase (by homology)	ASAH1	Q9Y239	Enzyme	0.112042
140	Dual-specificity tyrosine-phosphorylation regulated kinase 2	DYRK2	O14649	Kinase	0.112042
140	Protein kinase C mu	PRKD1	Q13258	Kinase	0.112042
140	Casein kinase I gamma 2	CSNK1G2	Q9NS86	Kinase	0.112042
140	Dual specificity protein kinase CLK3	CLK3	Q01433	Kinase	0.112042
140	Casein kinase I isoform gamma-3	CSNK1G3	Q9BPW0	Kinase	0.112042
140	Sodium channel protein type X alpha subunit (by homology)	SCN10A	Q9NTG7	Voltage-gated ion channel	0.112042
143	Phosphoglycerate kinase 1	PGK1	P03905	Enzyme	0.104672
143	Plasma retinol-binding protein	RBP4	Q01432	Secreted protein	0.104672
143	MAP kinase-activated protein kinase 5	MAPKAPK5	P26010	Kinase	0.104672
143	MAP kinase-activated protein kinase 3	MAPKAPK3	Q495T6	Kinase	0.104672
143	Bradykinin B1 receptor	BDKRB1	P10619	Family A G protein-coupled receptor	0.104672
143	Nucleotide-binding oligomerization domain-containing protein 1	NOD1	Q9UHL4	Unclassified protein	0.104672
143	Potassium channel subfamily K member 3	KCNK3	P23109	Voltage-gated ion channel	0.104672
144	Prostanoid DP receptor	PTGDR	P32239	Family A G protein-coupled receptor	0.0428942
144	LanC-like protein 2	LANCL2	Q9BYF1	Unclassified protein	0.0428942
144	AMP deaminase 2	AMPD2	P33981	Enzyme	0.0428942
145	Serine/threonine-protein phosphatase	PPP5C	P30411	Phosphatase	0.113286
145	NAD-dependent deacetylase sirtuin 3	SIRT3	P62158	Eraser	0.113286
146	NADH-ubiquinone oxidoreductase chain 4	MT-ND4	Q04912	Oxidoreductase	0.113286
147	AMP deaminase 3	AMPD3	Q9UBX1	Enzyme	0.120226
147	Integrin alpha-4/beta-7	ITGB7 ITGA4	Q9H8M2	Membrane receptor	0.120226
147	Membrane metallo-endopeptidase-like 1	MMEL1	Q14694	Hydrolase	0.120226
147	Lysosomal protective protein	CTSA	Q92995	Protease	0.120226
147	Dipeptidyl peptidase II	DPP7	Q9BUB5	Protease	0.120226
147	AMP deaminase 1	AMPD1	Q9Y6K1	Enzyme	0.120226
147	Cholecystokinin B receptor (by homology)	CCKBR	P30281	Family A G protein-coupled receptor	0.120226
147	Angiotensin-converting enzyme 2	ACE2	O60755	Protease	0.120226
150	Dual specificity protein kinase TTK	TTK	Q9UBT6	Kinase	0.09724
151	Bradykinin B2 receptor	BDKRB2	O00443	Family A G protein-coupled receptor	0.0428942
151	Calmodulin	CALM1	Q8TBX8	Unclassified protein	0.0428942
151	Macrophage-stimulating protein receptor	MST1R	P50613	Kinase	0.0428942
151	Cathepsin F	CTSF	Q5VT25	Protease	0.0428942
151	Bromodomain-containing protein 9	BRD9	Q9H422	Reader	0.0428942
151	Ubiquitin carboxyl-terminal hydrolase 10	USP10	Q86Z02	Enzyme	0.0428942
151	Ubiquitin carboxyl-terminal hydrolase 13	USP13	O00750	Enzyme	0.0428942
151	MAP kinase-interacting serine/threonine-protein kinase MNK1	MKNK1	Q9BVS4	Kinase	0.0428942
151	DNA (cytosine-5)-methyltransferase 3A	DNMT3A	P06734	Reader	0.0428942
151	Cyclin-dependent kinase 4/cyclin D	CCND3 CCND1 CDK4 CCND2	Q9NZJ5	Other cytosolic protein	0.0428942
151	Galanin receptor 3	GALR3	O75914	Family A G protein-coupled receptor	0.0428942
152	DNA polymerase kappa	POLK	Q13177	Enzyme	0.10934
152	Phosphatidylinositol-4-phosphate 3-kinase C2 domain-containing subunit alpha	PIK3C2A	Q13153	Enzyme	0.10934
152	Phosphatidylinositol-5-phosphate 4-kinase type-2 gamma	PIP4K2C	Q99571	Enzyme	0.10934
152	Cyclin-dependent kinase 7	CDK7	P61964	Kinase	0.10934
152	Serine/threonine-protein kinase MRCK-A	CDC42BPA	P30939	Kinase	0.10934
152	Homeodomain-interacting protein kinase 3	HIPK3	P32297	Kinase	0.10934
152	Homeodomain-interacting protein kinase 1	HIPK1	Q96KQ7	Kinase	0.10934
152	Phosphatidylinositol-4-phosphate 3-kinase C2 domain-containing beta polypeptide	PIK3C2B	Q58F21	Enzyme	0.10934
152	Serine/threonine-protein kinase RIO2	RIOK2	Q15059	Kinase	0.10934
152	Immunoglobulin epsilon Fc receptor	FCER2	Q16513	Membrane receptor	0.10934
152	Eukaryotic translation initiation factor 2-alpha kinase 3	EIF2AK3	Q96B36	Kinase	0.10934
152	Serine/threonine-protein kinase PAK 3	PAK3	P51570	Kinase	0.10934
152	Serine/threonine-protein kinase PAK 2	PAK2	O43174	Kinase	0.10934
152	Serine/threonine-protein kinase PAK 1	PAK1	P01584	Kinase	0.10934
155	P2X purinoceptor 4	P2RX4	Q99500	Ligand-gated ion channel	0.113286
155	WD repeat-containing protein 5	WDR5	P41180	Unclassified protein	0.113286
155	Serotonin 1f (5-HT1f) receptor	HTR1F	P42785	Family A G protein-coupled receptor	0.113286
155	Neuronal acetylcholine receptor; alpha3/beta4	CHRNA3 CHRNB4	Q16602	Ligand-gated ion channel	0.113286
155	Histone-lysine N-methyltransferase, H3 lysine-9 specific 3	EHMT2	Q16877	Writer	0.113286
155	Bromodomain testis-specific protein	BRDT	Q15466	Reader	0.113286
155	Bromodomain-containing protein 3	BRD3	P13631	Reader	0.113286
155	Protein kinase N2	PKN2	P10826	Kinase	0.113286
155	Proline-rich AKT1 substrate 1	AKT1S1	Q9NR63	Unclassified protein	0.113286
158	Galactokinase	GALK1	P48443	Enzyme	0.121906
158	Cytochrome P450 26A1	CYP26A1	Q5NUL3	Cytochrome P450	0.121906
158	Interleukin-1 beta	IL1B	P28702	Secreted protein	0.121906
159	Sphingosine 1-phosphate receptor Edg-3	S1PR3	P23415	Family A G protein-coupled receptor	0.125687
159	Calcium sensing receptor	CASR	P47712	Family C G protein-coupled receptor	0.125687
159	Lysosomal Pro-X carboxypeptidase	PRCP	Q92753	Protease	0.125687
159	Calcitonin gene-related peptide type 1 receptor	CALCRL	Q7RTX0	Family B G protein-coupled receptor	0.125687
159	fructose-2,6-bisphosphatase 3/4_UNCURATED	PFKFB4 PFKFB3	O15427	Enzyme	0.125687
160	Nuclear receptor subfamily 0 group B member 2	NR0B2	P08263	Nuclear receptor	0.0535561
160	Retinoic acid receptor gamma	RARG	Q8TDS5	Nuclear receptor	0.0535561
160	Retinoic acid receptor beta	RARB	Q9Y6K9	Nuclear receptor	0.0535561
160	Cytochrome P450 26B1	CYP26B1	Q6B0I6	Cytochrome P450	0.0535561
160	Retinoid X receptor gamma (by homology)	RXRG	P19021	Nuclear receptor	0.0535561
160	G-protein coupled receptor 120	FFAR4	O15382	Family A G protein-coupled receptor	0.0535561
160	Retinoid X receptor beta	RXRB	O94953	Nuclear receptor	0.0535561
160	Glycine receptor subunit alpha-1	GLRA1	Q9UGL1	Ligand-gated ion channel	0.0535561
160	Cytosolic phospholipase A2	PLA2G4A	P29375	Enzyme	0.0535561
160	Nuclear receptor ROR-beta	RORB	Q9GZV3	Nuclear receptor	0.0535561
161	T1R1/T1R3_UNCURATED	TAS1R3 TAS1R1	P00325	Family C G protein-coupled receptor	0.0428942
161	Monocarboxylate transporter 4	SLC16A3	P07202	Electrochemical transporter	0.0428942
161	Glutathione S-transferase A1	GSTA1	P08319	Enzyme	0.0428942
161	Oxoeicosanoid receptor 1	OXER1	P55085	Family A G protein-coupled receptor	0.0428942
161	Inhibitor of NF-kappa-B kinase (IKK)	IKBKG IKBKB CHUK	O60725	Kinase	0.0428942
161	Lysine-specific demethylase 4D	KDM4D	Q8NET8	Eraser	0.0428942
161	Peptidyl-glycine alpha-amidating monooxygenase	PAM	P07384	Enzyme	0.0428942
161	Branched-chain-amino-acid aminotransferase, mitochondrial	BCAT2	Q02318	Transferase	0.0428942
161	Lysine-specific demethylase 4B	KDM4B	P18507	Eraser	0.0428942
161	Lysine-specific demethylase 5B	KDM5B	Q8WZA2	Eraser	0.0428942
161	Lysine-specific demethylase 5A	KDM5A	P30419	Eraser	0.0428942
164	High-affinity choline transporter (by homology)	SLC5A7	P14410	Electrochemical transporter	0.0428942
164	Alcohol dehydrogenase beta chain	ADH1B	Q9H228	Oxidoreductase	0.0428942
164	Thyroid peroxidase	TPO	O95977	Oxidoreductase	0.0428942
164	Alcohol dehydrogenase class II	ADH4	O95136	Enzyme	0.0428942
165	Proteinase-activated receptor 2	F2RL1	Q13822	Family A G protein-coupled receptor	0.112042
165	JAK3/JAK1	JAK3 JAK1	O95470	Kinase	0.112042
165	Isoprenylcysteine carboxyl methyltransferase	ICMT	P32418	Enzyme	0.112042
165	Transient receptor potential cation channel subfamily V member 3	TRPV3	P43005	Voltage-gated ion channel	0.112042
165	Calpain 1	CAPN1	O00222	Protease	0.112042
166	Sterol 26-hydroxylase, mitochondrial	CYP27A1	Q14831	Enzyme	0.0717872
166	GABA-A receptor; alpha-6/beta-3/gamma-2	GABRG2 GABRB3 GABRA6	P39086	Ligand-gated ion channel	0.0717872
166	Rap guanine nucleotide exchange factor 4	RAPGEF4	Q13002	Unclassified protein	0.0717872
166	Peptide N-myristoyltransferase 1	NMT1	P04181	Enzyme	0.0717872
167	Sucrase-isomaltase	SI	P24046	Enzyme	0.119404
167	Sphingosine 1-phosphate receptor Edg-8	S1PR5	Q14832	Family A G protein-coupled receptor	0.111502
167	Sphingosine 1-phosphate receptor Edg-6	S1PR4	O15303	Family A G protein-coupled receptor	0.111502
167	Sphingosine 1-phosphate receptor Edg-5	S1PR2	P48066	Family A G protein-coupled receptor	0.111502
167	Autotaxin	ENPP2	Q9NSD5	Enzyme	0.111502
167	Sphingosine-1-phosphate lyase 1 (by homology)	SGPL1	Q16478	Enzyme	0.111502
167	Sodium/calcium exchanger 1	SLC8A1	Q13003	Electrochemical transporter	0.111502
168	Excitatory amino acid transporter 3	SLC1A1	P42262	Electrochemical transporter	0.0743165
168	Metabotropic glutamate receptor 8	GRM8	P48065	Family C G protein-coupled receptor	0.0743165
168	Metabotropic glutamate receptor 7	GRM7	O75936	Family C G protein-coupled receptor	0.0743165
168	Glutamate receptor ionotropic kainate 1	GRIK1	P14618	Ligand-gated ion channel	0.0544879
168	Glutamate receptor ionotropic kainate 2	GRIK2	Q9UIF8	Ligand-gated ion channel	0.0443083
168	Ornithine aminotransferase, mitochondrial	OAT	P51164	Enzyme	0.0339707
168	GABA receptor rho-1 subunit	GABRR1	Q96FL8	Ligand-gated ion channel	0.0339707
168	Metabotropic glutamate receptor 3	GRM3	P41146	Family C G protein-coupled receptor	0.0339707
168	Metabotropic glutamate receptor 6	GRM6	Q86VL8	Family C G protein-coupled receptor	0.0339707
168	GABA transporter 3	SLC6A11	Q9H244	Electrochemical transporter	0.0339707
168	GABA transporter 2 (by homology)	SLC6A13	P42684	Electrochemical transporter	0.0339707
168	Glutamate receptor ionotropic kainate 5	GRIK5	O14976	Ligand-gated ion channel	0.0238327
168	Glutamate receptor ionotropic kainate 3	GRIK3	Q16832	Ligand-gated ion channel	0.0238327
168	Glutamate receptor ionotropic, AMPA 2	GRIA2	Q59H18	Ligand-gated ion channel	0.0238327
168	Betaine transporter	SLC6A12	P51677	Electrochemical transporter	0.0238327
168	Gamma-butyrobetaine dioxygenase	BBOX1	P54750	Enzyme	0.0238327
169	Pyruvate kinase isozymes M1/M2	PKM	P30926	Enzyme	0.111502
169	Bromodomain adjacent to zinc finger domain protein 2B	BAZ2B	Q13489	Reader	0.111502
169	Potassium-transporting ATPase	ATP4B ATP4A	Q13490	Primary active transporter	0.111502
170	Multidrug and toxin extrusion protein 1	SLC47A1	P61073	Electrochemical transporter	0.0577839
170	Neuronal acetylcholine receptor; alpha3/beta2	CHRNA3 CHRNB2	Q05513	Ligand-gated ion channel	0.0577839
170	Nociceptin receptor	OPRL1	P47901	Family A G protein-coupled receptor	0.0577839
170	Multidrug and toxin extrusion protein 2	SLC47A2	P33032	Electrochemical transporter	0.0577839
170	Purinergic receptor P2Y12	P2RY12	P41968	Family A G protein-coupled receptor	0.0577839
170	Tyrosine-protein kinase ABL2	ABL2	Q92847	Kinase	0.0577839
170	Serine/threonine-protein kinase GAK	GAK	P51679	Kinase	0.0577839
170	Discoidin domain-containing receptor 2	DDR2	O75884	Kinase	0.0577839
170	Serine/threonine-protein kinase TNNI3K	TNNI3K	P53582	Kinase	0.0577839
170	C-C chemokine receptor type 3	CCR3	Q12908	Family A G protein-coupled receptor	0.0577839
170	Phosphodiesterase 1A	PDE1A	P06748	Phosphodiesterase	0.0577839
172	FK506-binding protein 1A	FKBP1A	P27707	Isomerase	0.112042
173	Neuronal acetylcholine receptor; alpha2/beta4	CHRNB4 CHRNA2	Q9H2J7	Ligand-gated ion channel	0.309697
173	Baculoviral IAP repeat-containing protein 3	BIRC3	O95180	Enzyme	0.0358982
173	Baculoviral IAP repeat-containing protein 2	BIRC2	Q00975	Enzyme	0.0358982
173	C-X-C chemokine receptor type 4	CXCR4	P32245	Family A G protein-coupled receptor	0.0358982
173	Protein kinase C (PKC)	PRKCZ	Q9UPC5	Kinase	0.0358982
173	Vasopressin V1b receptor	AVPR1B	O00398	Family A G protein-coupled receptor	0.0358982
173	Melanocortin receptor 5	MC5R	Q9BXC1	Family A G protein-coupled receptor	0.0358982
173	Melanocortin receptor 3	MC3R	P43657	Family A G protein-coupled receptor	0.0358982
173	Ghrelin receptor	GHSR	Q9HBW0	Family A G protein-coupled receptor	0.0358982
173	C-C chemokine receptor type 4	CCR4	Q92633	Family A G protein-coupled receptor	0.0358982
173	Putative hydrolase RBBP9	RBBP9	Q9H1C0	Enzyme	0.0358982
173	Methionine aminopeptidase 1	METAP1	Q99677	Protease	0.0358982
173	Ileal bile acid transporter	SLC10A2	Q9UBY5	Electrochemical transporter	0.0358982
173	NPM/ALK (Nucleophosmin/ALK tyrosine kinase receptor)	NPM1 ALK	Q99250	Kinase	0.0358982
176	Deoxycytidine kinase	DCK	Q12879	Enzyme	0.112042
177	Sodium-dependent neutral amino acid transporter B(0)AT2	SLC6A15	P0DMS9	Electrochemical transporter	0.0535561
177	Voltage-gated T-type calcium channel alpha-1H subunit	CACNA1H	Q6PIU2	Voltage-gated ion channel	0.0535561
177	Voltage-gated N-type calcium channel alpha-1B subunit	CACNA1B	Q14164	Voltage-gated ion channel	0.0535561
177	Melanocortin receptor 4	MC4R	Q9UHD2	Family A G protein-coupled receptor	0.0535561
178	Probable G-protein coupled receptor 34	GPR34	O75688	Family A G protein-coupled receptor	0.134155
178	Putative P2Y purinoceptor 10	P2RY10	P36873	Family A G protein-coupled receptor	0.134155
178	Probable G-protein coupled receptor 174	GPR174	Q8TDV5	Family A G protein-coupled receptor	0.134155
178	Lysophosphatidic acid receptor 6	LPAR6	O00763	Family A G protein-coupled receptor	0.100634
178	Lysophosphatidic acid receptor Edg-4	LPAR2	Q14761	Family A G protein-coupled receptor	0.100634
178	Lysophosphatidic acid receptor Edg-2	LPAR1	P15428	Family A G protein-coupled receptor	0.100634
178	Lysophosphatidic acid receptor 5	LPAR5	Q9UBU7	Family A G protein-coupled receptor	0.100634
178	Lysophosphatidic acid receptor 4	LPAR4	P54619	Family A G protein-coupled receptor	0.100634
