# Supplementary material for: Integrated UPLC/Q-TOF-MS/MS Analysis and Network Pharmacology to Reveal the Neuroprotective Mechanisms and Potential Pharmacological Ingredients of Aurantii Fructus Immaturus and Aurantii Fructus
Source: Pharmaceuticals (Basel). 2024 Feb 12;17(2):239. doi: 10.3390/ph17020239 (PMC10892462; doi:10.3390/ph17020239)
Supplement: Supplementary file 1 [file pharmaceuticals-17-00239-s001.zip › supplementary table S4.csv]

Gene Symbol	Description	Category	Gifts	GC Id	Uniprot id	Relevance score	GeneCards Link
SLC1A2	Solute Carrier Family 1 Member 2	Protein Coding	56	GC11M035267	P43004	6.208125114	https://www.genecards.org/cgi-bin/carddisp.pl?gene=SLC1A2
NOS1	Nitric Oxide Synthase 1	Protein Coding	56	GC12M117208	P29475	4.206989288	https://www.genecards.org/cgi-bin/carddisp.pl?gene=NOS1
GRIN1	Glutamate Ionotropic Receptor NMDA Type Subunit 1	Protein Coding	57	GC09P137138	Q05586	3.7694664	https://www.genecards.org/cgi-bin/carddisp.pl?gene=GRIN1
GRIN2B	Glutamate Ionotropic Receptor NMDA Type Subunit 2B	Protein Coding	59	GC12M013437	Q13224	3.753064394	https://www.genecards.org/cgi-bin/carddisp.pl?gene=GRIN2B
PRKN	Parkin RBR E3 Ubiquitin Protein Ligase	Protein Coding	55	GC06M161348	O60260	3.636981964	https://www.genecards.org/cgi-bin/carddisp.pl?gene=PRKN
MAPK8IP1	Mitogen-Activated Protein Kinase 8 Interacting Protein 1	Protein Coding	51	GC11P046774	Q9UQF2	3.474215984	https://www.genecards.org/cgi-bin/carddisp.pl?gene=MAPK8IP1
BDNF	Brain Derived Neurotrophic Factor	Protein Coding	56	GC11M027654	P23560	3.466081619	https://www.genecards.org/cgi-bin/carddisp.pl?gene=BDNF
HTT	Huntingtin	Protein Coding	51	GC04P003041	P42858	3.421055794	https://www.genecards.org/cgi-bin/carddisp.pl?gene=HTT
GRIN2A	Glutamate Ionotropic Receptor NMDA Type Subunit 2A	Protein Coding	59	GC16M009753	Q12879	3.173891306	https://www.genecards.org/cgi-bin/carddisp.pl?gene=GRIN2A
GRIA2	Glutamate Ionotropic Receptor AMPA Type Subunit 2	Protein Coding	58	GC04P157204	P42262	3.142843962	https://www.genecards.org/cgi-bin/carddisp.pl?gene=GRIA2
FOS	Fos Proto-Oncogene, AP-1 Transcription Factor Subunit	Protein Coding	57	GC14P075278	P01100	3.12138176	https://www.genecards.org/cgi-bin/carddisp.pl?gene=FOS
INPP4A	Inositol Polyphosphate-4-Phosphatase Type I A	Protein Coding	48	GC02P098465	Q96PE3	3.092735052	https://www.genecards.org/cgi-bin/carddisp.pl?gene=INPP4A
APP	Amyloid Beta Precursor Protein	Protein Coding	58	GC21M025880	P05067	3.043962479	https://www.genecards.org/cgi-bin/carddisp.pl?gene=APP
GRIA1	Glutamate Ionotropic Receptor AMPA Type Subunit 1	Protein Coding	57	GC05P153467	P42261	3.043962479	https://www.genecards.org/cgi-bin/carddisp.pl?gene=GRIA1
PRR7	Proline Rich 7, Synaptic	Protein Coding	35	GC05P178876	Q8TB68	3.036454439	https://www.genecards.org/cgi-bin/carddisp.pl?gene=PRR7
SLC1A3	Solute Carrier Family 1 Member 3	Protein Coding	56	GC05P036658	P43003	2.968761206	https://www.genecards.org/cgi-bin/carddisp.pl?gene=SLC1A3
DLG4	Discs Large MAGUK Scaffold Protein 4	Protein Coding	55	GC17M012606	P78352	2.849448204	https://www.genecards.org/cgi-bin/carddisp.pl?gene=DLG4
RNF146	Ring Finger Protein 146	Protein Coding	44	GC06P127266	Q9NTX7	2.640966415	https://www.genecards.org/cgi-bin/carddisp.pl?gene=RNF146
SOD1	Superoxide Dismutase 1	Protein Coding	60	GC21P031659	P00441	2.564553261	https://www.genecards.org/cgi-bin/carddisp.pl?gene=SOD1
RPS6KA5	Ribosomal Protein S6 Kinase A5	Protein Coding	53	GC14M090847	O75582	2.532240629	https://www.genecards.org/cgi-bin/carddisp.pl?gene=RPS6KA5
PSEN1	Presenilin 1	Protein Coding	60	GC14P073136	P49768	2.359573364	https://www.genecards.org/cgi-bin/carddisp.pl?gene=PSEN1
JUN	Jun Proto-Oncogene, AP-1 Transcription Factor Subunit	Protein Coding	55	GC01M058780	P05412	2.356021643	https://www.genecards.org/cgi-bin/carddisp.pl?gene=JUN
NOS2	Nitric Oxide Synthase 2	Protein Coding	56	GC17M027756	P35228	2.345662355	https://www.genecards.org/cgi-bin/carddisp.pl?gene=NOS2
FOLH1	Folate Hydrolase 1	Protein Coding	54	GC11M105762	Q04609	2.325701237	https://www.genecards.org/cgi-bin/carddisp.pl?gene=FOLH1
MAPK1	Mitogen-Activated Protein Kinase 1	Protein Coding	60	GC22M021759	P28482	2.273757696	https://www.genecards.org/cgi-bin/carddisp.pl?gene=MAPK1
NTRK2	Neurotrophic Receptor Tyrosine Kinase 2	Protein Coding	61	GC09P084668	Q16620	2.222025394	https://www.genecards.org/cgi-bin/carddisp.pl?gene=NTRK2
BCL2	BCL2 Apoptosis Regulator	Protein Coding	57	GC18M063123	P10415	2.222025394	https://www.genecards.org/cgi-bin/carddisp.pl?gene=BCL2
CASP3	Caspase 3	Protein Coding	56	GC04M184627	P42574	2.222025394	https://www.genecards.org/cgi-bin/carddisp.pl?gene=CASP3
GRIN2D	Glutamate Ionotropic Receptor NMDA Type Subunit 2D	Protein Coding	56	GC19P079991	O15399	2.207150221	https://www.genecards.org/cgi-bin/carddisp.pl?gene=GRIN2D
GDNF	Glial Cell Derived Neurotrophic Factor	Protein Coding	56	GC05M037812	P39905	2.189883232	https://www.genecards.org/cgi-bin/carddisp.pl?gene=GDNF
GRM1	Glutamate Metabotropic Receptor 1	Protein Coding	57	GC06P145973	Q13255	2.152406216	https://www.genecards.org/cgi-bin/carddisp.pl?gene=GRM1
CREB1	CAMP Responsive Element Binding Protein 1	Protein Coding	56	GC02P207529	P16220	2.107376337	https://www.genecards.org/cgi-bin/carddisp.pl?gene=CREB1
GRIN3A	Glutamate Ionotropic Receptor NMDA Type Subunit 3A	Protein Coding	46	GC09M101569	Q8TCU5	2.107376337	https://www.genecards.org/cgi-bin/carddisp.pl?gene=GRIN3A
CHAT	Choline O-Acetyltransferase	Protein Coding	55	GC10P049609	P28329	2.042482138	https://www.genecards.org/cgi-bin/carddisp.pl?gene=CHAT
PIK3CG	Phosphatidylinositol-4,5-Bisphosphate 3-Kinase Catalytic Subunit Gamma	Protein Coding	55	GC07P106865	P48736	1.970313072	https://www.genecards.org/cgi-bin/carddisp.pl?gene=PIK3CG
PARP1	Poly(ADP-Ribose) Polymerase 1	Protein Coding	58	GC01M226360	P09874	1.950793266	https://www.genecards.org/cgi-bin/carddisp.pl?gene=PARP1
PRKCG	Protein Kinase C Gamma	Protein Coding	58	GC19P053879	P05129	1.943421364	https://www.genecards.org/cgi-bin/carddisp.pl?gene=PRKCG
GAD1	Glutamate Decarboxylase 1	Protein Coding	56	GC02P170813	Q99259	1.935789347	https://www.genecards.org/cgi-bin/carddisp.pl?gene=GAD1
NGF	Nerve Growth Factor	Protein Coding	58	GC01M115285	P01138	1.920469761	https://www.genecards.org/cgi-bin/carddisp.pl?gene=NGF
APOE	Apolipoprotein E	Protein Coding	57	GC19P079864	P02649	1.920469761	https://www.genecards.org/cgi-bin/carddisp.pl?gene=APOE
CNR1	Cannabinoid Receptor 1	Protein Coding	53	GC06M088139	P21554	1.920469761	https://www.genecards.org/cgi-bin/carddisp.pl?gene=CNR1
PVALB	Parvalbumin	Protein Coding	47	GC22M036800	P20472	1.904813051	https://www.genecards.org/cgi-bin/carddisp.pl?gene=PVALB
BLVRB	Biliverdin Reductase B	Protein Coding	47	GC19M040447	P30043	1.872393847	https://www.genecards.org/cgi-bin/carddisp.pl?gene=BLVRB
SLC1A1	Solute Carrier Family 1 Member 1	Protein Coding	56	GC09P004490	P43005	1.852502108	https://www.genecards.org/cgi-bin/carddisp.pl?gene=SLC1A1
TNF	Tumor Necrosis Factor	Protein Coding	59	GC06P100202	P01375	1.820555091	https://www.genecards.org/cgi-bin/carddisp.pl?gene=TNF
BAX	BCL2 Associated X, Apoptosis Regulator	Protein Coding	57	GC19P048954	Q07812	1.820555091	https://www.genecards.org/cgi-bin/carddisp.pl?gene=BAX
FBXW7	F-Box And WD Repeat Domain Containing 7	Protein Coding	52	GC04M152321	Q969H0	1.788042068	https://www.genecards.org/cgi-bin/carddisp.pl?gene=FBXW7
GRM5	Glutamate Metabotropic Receptor 5	Protein Coding	53	GC11M088504	P41594	1.786292911	https://www.genecards.org/cgi-bin/carddisp.pl?gene=GRM5
CDK5	Cyclin Dependent Kinase 5	Protein Coding	60	GC07M151053	Q00535	1.743686914	https://www.genecards.org/cgi-bin/carddisp.pl?gene=CDK5
CYCS	Cytochrome C, Somatic	Protein Coding	55	GC07M025118	P99999	1.743686914	https://www.genecards.org/cgi-bin/carddisp.pl?gene=CYCS
BCL2L1	BCL2 Like 1	Protein Coding	54	GC20M031664	Q07817	1.743686914	https://www.genecards.org/cgi-bin/carddisp.pl?gene=BCL2L1
CNTF	Ciliary Neurotrophic Factor	Protein Coding	47	GC11P058622	P26441	1.743686914	https://www.genecards.org/cgi-bin/carddisp.pl?gene=CNTF
SMAD5-AS1	SMAD5 Antisense RNA 1	RNA Gene	26	GC05M136129	Q9Y6J3	1.729087472	https://www.genecards.org/cgi-bin/carddisp.pl?gene=SMAD5-AS1
SGK1	Serum/Glucocorticoid Regulated Kinase 1	Protein Coding	56	GC06M134169	O00141	1.686173797	https://www.genecards.org/cgi-bin/carddisp.pl?gene=SGK1
TYRO3	TYRO3 Protein Tyrosine Kinase	Protein Coding	56	GC15P041557	Q06418	1.686173797	https://www.genecards.org/cgi-bin/carddisp.pl?gene=TYRO3
GPER1	G Protein-Coupled Estrogen Receptor 1	Protein Coding	48	GC07P003812	Q99527	1.686173797	https://www.genecards.org/cgi-bin/carddisp.pl?gene=GPER1
GAPDH	Glyceraldehyde-3-Phosphate Dehydrogenase	Protein Coding	57	GC12P026338	P04406	1.677850962	https://www.genecards.org/cgi-bin/carddisp.pl?gene=GAPDH
MAPK10	Mitogen-Activated Protein Kinase 10	Protein Coding	56	GC04M085990	P53779	1.677850962	https://www.genecards.org/cgi-bin/carddisp.pl?gene=MAPK10
SLC8A1	Solute Carrier Family 8 Member A1	Protein Coding	51	GC02M040078	P32418	1.677850962	https://www.genecards.org/cgi-bin/carddisp.pl?gene=SLC8A1
MAPT	Microtubule Associated Protein Tau	Protein Coding	57	GC17P045894	P10636	1.667090774	https://www.genecards.org/cgi-bin/carddisp.pl?gene=MAPT
GFAP	Glial Fibrillary Acidic Protein	Protein Coding	55	GC17M057289	P14136	1.633869886	https://www.genecards.org/cgi-bin/carddisp.pl?gene=GFAP
GRIN3B	Glutamate Ionotropic Receptor NMDA Type Subunit 3B	Protein Coding	49	GC19P001000	O60391	1.628266931	https://www.genecards.org/cgi-bin/carddisp.pl?gene=GRIN3B
TH	Tyrosine Hydroxylase	Protein Coding	58	GC11M002163	P07101	1.601135492	https://www.genecards.org/cgi-bin/carddisp.pl?gene=TH
SREBF1	Sterol Regulatory Element Binding Transcription Factor 1	Protein Coding	54	GC17M017810	P36956	1.601135492	https://www.genecards.org/cgi-bin/carddisp.pl?gene=SREBF1
NTF3	Neurotrophin 3	Protein Coding	51	GC12P026301	P20783	1.601135492	https://www.genecards.org/cgi-bin/carddisp.pl?gene=NTF3
FGF2	Fibroblast Growth Factor 2	Protein Coding	53	GC04P122826	P09038	1.598849297	https://www.genecards.org/cgi-bin/carddisp.pl?gene=FGF2
ACHE	Acetylcholinesterase (Cartwright Blood Group)	Protein Coding	52	GC07M100889	P22303	1.580565453	https://www.genecards.org/cgi-bin/carddisp.pl?gene=ACHE
NPY	Neuropeptide Y	Protein Coding	51	GC07P024290	P01303	1.580565453	https://www.genecards.org/cgi-bin/carddisp.pl?gene=NPY
OGDH	Oxoglutarate Dehydrogenase	Protein Coding	53	GC07P044606	Q02218	1.571986318	https://www.genecards.org/cgi-bin/carddisp.pl?gene=OGDH
GRIA4	Glutamate Ionotropic Receptor AMPA Type Subunit 4	Protein Coding	56	GC11P105609	P48058	1.561700702	https://www.genecards.org/cgi-bin/carddisp.pl?gene=GRIA4
GRIN2C	Glutamate Ionotropic Receptor NMDA Type Subunit 2C	Protein Coding	53	GC17M074842	Q14957	1.561700702	https://www.genecards.org/cgi-bin/carddisp.pl?gene=GRIN2C
HSPA4	Heat Shock Protein Family A (Hsp70) Member 4	Protein Coding	50	GC05P133054	P34932	1.561700702	https://www.genecards.org/cgi-bin/carddisp.pl?gene=HSPA4
GRINA	Glutamate Ionotropic Receptor NMDA Type Subunit Associated Protein 1	Protein Coding	40	GC08P143990	Q7Z429	1.540288568	https://www.genecards.org/cgi-bin/carddisp.pl?gene=GRINA
CAMK2G	Calcium/Calmodulin Dependent Protein Kinase II Gamma	Protein Coding	55	GC10M073812	Q13555	1.500972748	https://www.genecards.org/cgi-bin/carddisp.pl?gene=CAMK2G
MAP2	Microtubule Associated Protein 2	Protein Coding	51	GC02P209424	P11137	1.500972748	https://www.genecards.org/cgi-bin/carddisp.pl?gene=MAP2
MTDH	Metadherin	Protein Coding	47	GC08P097644	Q86UE4	1.500972748	https://www.genecards.org/cgi-bin/carddisp.pl?gene=MTDH
HDAC9	Histone Deacetylase 9	Protein Coding	56	GC07P018086	Q9UKV0	1.479069233	https://www.genecards.org/cgi-bin/carddisp.pl?gene=HDAC9
NRTN	Neurturin	Protein Coding	47	GC19P005805	Q99748	1.465430975	https://www.genecards.org/cgi-bin/carddisp.pl?gene=NRTN
PLAT	Plasminogen Activator, Tissue Type	Protein Coding	56	GC08M042174	P00750	1.440154791	https://www.genecards.org/cgi-bin/carddisp.pl?gene=PLAT
DLG3	Discs Large MAGUK Scaffold Protein 3	Protein Coding	50	GC0XP070444	Q92796	1.432043552	https://www.genecards.org/cgi-bin/carddisp.pl?gene=DLG3
CAPN1	Calpain 1	Protein Coding	57	GC11P072171	P07384	1.406561136	https://www.genecards.org/cgi-bin/carddisp.pl?gene=CAPN1
XDH	Xanthine Dehydrogenase	Protein Coding	54	GC02M031334	P47989	1.406561136	https://www.genecards.org/cgi-bin/carddisp.pl?gene=XDH
CASP9	Caspase 9	Protein Coding	53	GC01M015491	P55211	1.406561136	https://www.genecards.org/cgi-bin/carddisp.pl?gene=CASP9
LRP1	LDL Receptor Related Protein 1	Protein Coding	53	GC12P057128	Q07954	1.406561136	https://www.genecards.org/cgi-bin/carddisp.pl?gene=LRP1
GAS1	Growth Arrest Specific 1	Protein Coding	49	GC09M086944	P54826	1.406561136	https://www.genecards.org/cgi-bin/carddisp.pl?gene=GAS1
GLUL	Glutamate-Ammonia Ligase	Protein Coding	55	GC01M182378	P15104	1.394174814	https://www.genecards.org/cgi-bin/carddisp.pl?gene=GLUL
NTRK3	Neurotrophic Receptor Tyrosine Kinase 3	Protein Coding	59	GC15M087859	Q16288	1.379429817	https://www.genecards.org/cgi-bin/carddisp.pl?gene=NTRK3
PTGS2	Prostaglandin-Endoperoxide Synthase 2	Protein Coding	56	GC01M186671	P35354	1.378158092	https://www.genecards.org/cgi-bin/carddisp.pl?gene=PTGS2
GRIA3	Glutamate Ionotropic Receptor AMPA Type Subunit 3	Protein Coding	58	GC0XP123184	P42263	1.361755371	https://www.genecards.org/cgi-bin/carddisp.pl?gene=GRIA3
AIFM1	Apoptosis Inducing Factor Mitochondria Associated 1	Protein Coding	56	GC0XM130129	O95831	1.361755371	https://www.genecards.org/cgi-bin/carddisp.pl?gene=AIFM1
HSPA8	Heat Shock Protein Family A (Hsp70) Member 8	Protein Coding	56	GC11M123057	P11142	1.350280643	https://www.genecards.org/cgi-bin/carddisp.pl?gene=HSPA8
VEGFA	Vascular Endothelial Growth Factor A	Protein Coding	56	GC06P043770	P15692	1.350280643	https://www.genecards.org/cgi-bin/carddisp.pl?gene=VEGFA
INS	Insulin	Protein Coding	54	GC11M002159	P01308	1.350280643	https://www.genecards.org/cgi-bin/carddisp.pl?gene=INS
IL1R1	Interleukin 1 Receptor Type 1	Protein Coding	53	GC02P102136	P14778	1.350280643	https://www.genecards.org/cgi-bin/carddisp.pl?gene=IL1R1
SLC24A1	Solute Carrier Family 24 Member 1	Protein Coding	50	GC15P065611	O60721	1.318582773	https://www.genecards.org/cgi-bin/carddisp.pl?gene=SLC24A1
SLC8A3	Solute Carrier Family 8 Member A3	Protein Coding	50	GC14M070044	P57103	1.318582773	https://www.genecards.org/cgi-bin/carddisp.pl?gene=SLC8A3
GSR	Glutathione-Disulfide Reductase	Protein Coding	56	GC08M030678	P00390	1.291632891	https://www.genecards.org/cgi-bin/carddisp.pl?gene=GSR
CCL2	C-C Motif Chemokine Ligand 2	Protein Coding	56	GC17P034255	P13500	1.283521533	https://www.genecards.org/cgi-bin/carddisp.pl?gene=CCL2
PIKFYVE	Phosphoinositide Kinase, FYVE-Type Zinc Finger Containing	Protein Coding	56	GC02P208266	Q9Y2I7	1.283521533	https://www.genecards.org/cgi-bin/carddisp.pl?gene=PIKFYVE
CYP19A1	Cytochrome P450 Family 19 Subfamily A Member 1	Protein Coding	55	GC15M051208	P11511	1.283521533	https://www.genecards.org/cgi-bin/carddisp.pl?gene=CYP19A1
VIP	Vasoactive Intestinal Peptide	Protein Coding	51	GC06P152750	P01282	1.283521533	https://www.genecards.org/cgi-bin/carddisp.pl?gene=VIP
GRIK1	Glutamate Ionotropic Receptor Kainate Type Subunit 1	Protein Coding	53	GC21M029536	P39086	1.272768021	https://www.genecards.org/cgi-bin/carddisp.pl?gene=GRIK1
SRR	Serine Racemase	Protein Coding	49	GC17P002303	Q9GZT4	1.253263235	https://www.genecards.org/cgi-bin/carddisp.pl?gene=SRR
DAO	D-Amino Acid Oxidase	Protein Coding	52	GC12P108859	P14920	1.243725181	https://www.genecards.org/cgi-bin/carddisp.pl?gene=DAO
ADORA2A	Adenosine A2a Receptor	Protein Coding	53	GC22P024417	P29274	1.212040186	https://www.genecards.org/cgi-bin/carddisp.pl?gene=ADORA2A
EPO	Erythropoietin	Protein Coding	49	GC07P100720	P01588	1.212040186	https://www.genecards.org/cgi-bin/carddisp.pl?gene=EPO
F5	Coagulation Factor V	Protein Coding	54	GC01M169511	P12259	1.196519375	https://www.genecards.org/cgi-bin/carddisp.pl?gene=F5
FZR1	Fizzy And Cell Division Cycle 20 Related 1	Protein Coding	51	GC19P003506	Q9UM11	1.196519375	https://www.genecards.org/cgi-bin/carddisp.pl?gene=FZR1
IL1B	Interleukin 1 Beta	Protein Coding	54	GC02M112829	P01584	1.190136671	https://www.genecards.org/cgi-bin/carddisp.pl?gene=IL1B
AKT1	AKT Serine/Threonine Kinase 1	Protein Coding	61	GC14M104769	P31749	1.167212725	https://www.genecards.org/cgi-bin/carddisp.pl?gene=AKT1
SNCA	Synuclein Alpha	Protein Coding	59	GC04M089724	P37840	1.143110871	https://www.genecards.org/cgi-bin/carddisp.pl?gene=SNCA
SRC	SRC Proto-Oncogene, Non-Receptor Tyrosine Kinase	Protein Coding	58	GC20P037344	P12931	1.143110871	https://www.genecards.org/cgi-bin/carddisp.pl?gene=SRC
MAPK8	Mitogen-Activated Protein Kinase 8	Protein Coding	57	GC10P048306	P45983	1.143110871	https://www.genecards.org/cgi-bin/carddisp.pl?gene=MAPK8
PRKCA	Protein Kinase C Alpha	Protein Coding	57	GC17P066302	P17252	1.143110871	https://www.genecards.org/cgi-bin/carddisp.pl?gene=PRKCA
IGF1	Insulin Like Growth Factor 1	Protein Coding	55	GC12M102395	P05019	1.143110871	https://www.genecards.org/cgi-bin/carddisp.pl?gene=IGF1
RYR1	Ryanodine Receptor 1	Protein Coding	54	GC19P079617	P21817	1.143110871	https://www.genecards.org/cgi-bin/carddisp.pl?gene=RYR1
ADCYAP1	Adenylate Cyclase Activating Polypeptide 1	Protein Coding	48	GC18P000895	P18509	1.143110871	https://www.genecards.org/cgi-bin/carddisp.pl?gene=ADCYAP1
DRD2	Dopamine Receptor D2	Protein Coding	56	GC11M113409	P14416	1.134999514	https://www.genecards.org/cgi-bin/carddisp.pl?gene=DRD2
NSF	N-Ethylmaleimide Sensitive Factor, Vesicle Fusing ATPase	Protein Coding	52	GC17P046590	P46459	1.134999514	https://www.genecards.org/cgi-bin/carddisp.pl?gene=NSF
JAK2	Janus Kinase 2	Protein Coding	61	GC09P004985	O60674	1.117628574	https://www.genecards.org/cgi-bin/carddisp.pl?gene=JAK2
KCNJ5	Potassium Inwardly Rectifying Channel Subfamily J Member 5	Protein Coding	54	GC11P128891	P48544	1.117628574	https://www.genecards.org/cgi-bin/carddisp.pl?gene=KCNJ5
TAT	Tyrosine Aminotransferase	Protein Coding	52	GC16M071565	P17735	1.117628574	https://www.genecards.org/cgi-bin/carddisp.pl?gene=TAT
GAD2	Glutamate Decarboxylase 2	Protein Coding	51	GC10P026216	Q05329	1.117628574	https://www.genecards.org/cgi-bin/carddisp.pl?gene=GAD2
CDKN3	Cyclin Dependent Kinase Inhibitor 3	Protein Coding	48	GC14P054398	Q16667	1.117628574	https://www.genecards.org/cgi-bin/carddisp.pl?gene=CDKN3
KIDINS220	Kinase D Interacting Substrate 220	Protein Coding	48	GC02M008724	Q9ULH0	1.117628574	https://www.genecards.org/cgi-bin/carddisp.pl?gene=KIDINS220
SIRT4	Sirtuin 4	Protein Coding	48	GC12P120291	Q9Y6E7	1.117628574	https://www.genecards.org/cgi-bin/carddisp.pl?gene=SIRT4
PLA2G2A	Phospholipase A2 Group IIA	Protein Coding	54	GC01M019975	P14555	1.090497136	https://www.genecards.org/cgi-bin/carddisp.pl?gene=PLA2G2A
ADCY10	Adenylate Cyclase 10	Protein Coding	51	GC01M167809	Q96PN6	1.090497136	https://www.genecards.org/cgi-bin/carddisp.pl?gene=ADCY10
CAST	Calpastatin	Protein Coding	51	GC05P096525	P20810	1.090497136	https://www.genecards.org/cgi-bin/carddisp.pl?gene=CAST
ITIH4	Inter-Alpha-Trypsin Inhibitor Heavy Chain 4	Protein Coding	49	GC03M052812	Q14624	1.090497136	https://www.genecards.org/cgi-bin/carddisp.pl?gene=ITIH4
SST	Somatostatin	Protein Coding	47	GC03M187668	P61278	1.090497136	https://www.genecards.org/cgi-bin/carddisp.pl?gene=SST
TGFB1	Transforming Growth Factor Beta 1	Protein Coding	60	GC19M041301	P01137	1.061347961	https://www.genecards.org/cgi-bin/carddisp.pl?gene=TGFB1
CACNA1C	Calcium Voltage-Gated Channel Subunit Alpha1 C	Protein Coding	56	GC12P001970	Q13936	1.061347961	https://www.genecards.org/cgi-bin/carddisp.pl?gene=CACNA1C
DAPK1	Death Associated Protein Kinase 1	Protein Coding	56	GC09P087497	P53355	1.061347961	https://www.genecards.org/cgi-bin/carddisp.pl?gene=DAPK1
GRK2	G Protein-Coupled Receptor Kinase 2	Protein Coding	53	GC11P067266	P25098	1.061347961	https://www.genecards.org/cgi-bin/carddisp.pl?gene=GRK2
DPYSL2	Dihydropyrimidinase Like 2	Protein Coding	52	GC08P026514	Q16555	1.061347961	https://www.genecards.org/cgi-bin/carddisp.pl?gene=DPYSL2
GRM2	Glutamate Metabotropic Receptor 2	Protein Coding	52	GC03P051707	Q14416	1.061347961	https://www.genecards.org/cgi-bin/carddisp.pl?gene=GRM2
SLC17A7	Solute Carrier Family 17 Member 7	Protein Coding	48	GC19M049429	Q9P2U7	1.061347961	https://www.genecards.org/cgi-bin/carddisp.pl?gene=SLC17A7
TP53	Tumor Protein P53	Protein Coding	61	GC17M007661	P04637	1.029650211	https://www.genecards.org/cgi-bin/carddisp.pl?gene=TP53
PPARG	Peroxisome Proliferator Activated Receptor Gamma	Protein Coding	60	GC03P012287	P37231	1.029650211	https://www.genecards.org/cgi-bin/carddisp.pl?gene=PPARG
XIAP	X-Linked Inhibitor Of Apoptosis	Protein Coding	59	GC0XP123859	P98170	1.029650211	https://www.genecards.org/cgi-bin/carddisp.pl?gene=XIAP
NTRK1	Neurotrophic Receptor Tyrosine Kinase 1	Protein Coding	57	GC01P156815	P04629	1.029650211	https://www.genecards.org/cgi-bin/carddisp.pl?gene=NTRK1
EPOR	Erythropoietin Receptor	Protein Coding	56	GC19M011377	P19235	1.029650211	https://www.genecards.org/cgi-bin/carddisp.pl?gene=EPOR
OPRM1	Opioid Receptor Mu 1	Protein Coding	55	GC06P154158	P35372	1.029650211	https://www.genecards.org/cgi-bin/carddisp.pl?gene=OPRM1
BIRC2	Baculoviral IAP Repeat Containing 2	Protein Coding	54	GC11P102347	Q13490	1.029650211	https://www.genecards.org/cgi-bin/carddisp.pl?gene=BIRC2
DNM1L	Dynamin 1 Like	Protein Coding	54	GC12P032679	O00429	1.029650211	https://www.genecards.org/cgi-bin/carddisp.pl?gene=DNM1L
IRS1	Insulin Receptor Substrate 1	Protein Coding	54	GC02M226731	P35568	1.029650211	https://www.genecards.org/cgi-bin/carddisp.pl?gene=IRS1
TGM2	Transglutaminase 2	Protein Coding	54	GC20M038127	P21980	1.029650211	https://www.genecards.org/cgi-bin/carddisp.pl?gene=TGM2
APAF1	Apoptotic Peptidase Activating Factor 1	Protein Coding	53	GC12P098645	O14727	1.029650211	https://www.genecards.org/cgi-bin/carddisp.pl?gene=APAF1
BIRC3	Baculoviral IAP Repeat Containing 3	Protein Coding	53	GC11P102317	Q13489	1.029650211	https://www.genecards.org/cgi-bin/carddisp.pl?gene=BIRC3
SERPINI1	Serpin Family I Member 1	Protein Coding	53	GC03P167735	Q99574	1.029650211	https://www.genecards.org/cgi-bin/carddisp.pl?gene=SERPINI1
CHRNA7	Cholinergic Receptor Nicotinic Alpha 7 Subunit	Protein Coding	52	GC15P031923	P36544	1.029650211	https://www.genecards.org/cgi-bin/carddisp.pl?gene=CHRNA7
CS	Citrate Synthase	Protein Coding	52	GC12M056271	O75390	1.029650211	https://www.genecards.org/cgi-bin/carddisp.pl?gene=CS
CX3CR1	C-X3-C Motif Chemokine Receptor 1	Protein Coding	50	GC03M039279	P49238	1.029650211	https://www.genecards.org/cgi-bin/carddisp.pl?gene=CX3CR1
IL9	Interleukin 9	Protein Coding	50	GC05M135891	P15248	1.029650211	https://www.genecards.org/cgi-bin/carddisp.pl?gene=IL9
FOSL2	FOS Like 2, AP-1 Transcription Factor Subunit	Protein Coding	48	GC02P028392	P15408	1.029650211	https://www.genecards.org/cgi-bin/carddisp.pl?gene=FOSL2
GUK1	Guanylate Kinase 1	Protein Coding	48	GC01P228139	Q16774	1.029650211	https://www.genecards.org/cgi-bin/carddisp.pl?gene=GUK1
IL1RAPL2	Interleukin 1 Receptor Accessory Protein Like 2	Protein Coding	47	GC0XP104566	Q9NP60	1.029650211	https://www.genecards.org/cgi-bin/carddisp.pl?gene=IL1RAPL2
