# Supplementary material for: Integrated UPLC/Q-TOF-MS/MS Analysis and Network Pharmacology to Reveal the Neuroprotective Mechanisms and Potential Pharmacological Ingredients of Aurantii Fructus Immaturus and Aurantii Fructus
Source: Pharmaceuticals (Basel). 2024 Feb 12;17(2):239. doi: 10.3390/ph17020239 (PMC10892462; doi:10.3390/ph17020239)
Supplement: Supplementary file 1 [file pharmaceuticals-17-00239-s001.zip › supplementary table S5.csv]

Gene Symbol	Description	Category	Gifts	GC Id	Uniprot id	Relevance score	GeneCards Link
SOD1	Superoxide Dismutase 1	Protein Coding	60	GC21P031659	P00441	7.426457405	https://www.genecards.org/cgi-bin/carddisp.pl?gene=SOD1
CAT	Catalase	Protein Coding	59	GC11P034460	P04040	6.943007469	https://www.genecards.org/cgi-bin/carddisp.pl?gene=CAT
NFE2L2	NFE2 Like BZIP Transcription Factor 2	Protein Coding	58	GC02M177227	Q16236	6.099130154	https://www.genecards.org/cgi-bin/carddisp.pl?gene=NFE2L2
HMOX1	Heme Oxygenase 1	Protein Coding	59	GC22P035380	P09601	5.686824322	https://www.genecards.org/cgi-bin/carddisp.pl?gene=HMOX1
SOD2	Superoxide Dismutase 2	Protein Coding	54	GC06M159669	P04179	5.241603851	https://www.genecards.org/cgi-bin/carddisp.pl?gene=SOD2
GSR	Glutathione-Disulfide Reductase	Protein Coding	56	GC08M030678	P00390	4.499380589	https://www.genecards.org/cgi-bin/carddisp.pl?gene=GSR
TXN	Thioredoxin	Protein Coding	52	GC09M110243	P10599	4.424135685	https://www.genecards.org/cgi-bin/carddisp.pl?gene=TXN
NQO1	NAD(P)H Quinone Dehydrogenase 1	Protein Coding	55	GC16M069706	P15559	3.805003405	https://www.genecards.org/cgi-bin/carddisp.pl?gene=NQO1
MAF	MAF BZIP Transcription Factor	Protein Coding	51	GC16M079204	O75444	3.648735523	https://www.genecards.org/cgi-bin/carddisp.pl?gene=MAF
GPX1	Glutathione Peroxidase 1	Protein Coding	52	GC03M052166	P07203	3.380756378	https://www.genecards.org/cgi-bin/carddisp.pl?gene=GPX1
PON1	Paraoxonase 1	Protein Coding	54	GC07M095297	P27169	3.062150955	https://www.genecards.org/cgi-bin/carddisp.pl?gene=PON1
TXNRD1	Thioredoxin Reductase 1	Protein Coding	51	GC12P104215	Q16881	3.05085516	https://www.genecards.org/cgi-bin/carddisp.pl?gene=TXNRD1
PRDX1	Peroxiredoxin 1	Protein Coding	56	GC01M045590	Q06830	3.023626804	https://www.genecards.org/cgi-bin/carddisp.pl?gene=PRDX1
TNF	Tumor Necrosis Factor	Protein Coding	59	GC06P100202	P01375	3.003389835	https://www.genecards.org/cgi-bin/carddisp.pl?gene=TNF
ALB	Albumin	Protein Coding	56	GC04P073397	P02768	2.995444775	https://www.genecards.org/cgi-bin/carddisp.pl?gene=ALB
GCLM	Glutamate-Cysteine Ligase Modifier Subunit	Protein Coding	48	GC01M093885	P48507	2.963489771	https://www.genecards.org/cgi-bin/carddisp.pl?gene=GCLM
GCLC	Glutamate-Cysteine Ligase Catalytic Subunit	Protein Coding	52	GC06M053497	P48506	2.929620028	https://www.genecards.org/cgi-bin/carddisp.pl?gene=GCLC
CP	Ceruloplasmin	Protein Coding	55	GC03M149162	P00450	2.879234791	https://www.genecards.org/cgi-bin/carddisp.pl?gene=CP
SERPINF1	Serpin Family F Member 1	Protein Coding	53	GC17P002097	P36955	2.838696957	https://www.genecards.org/cgi-bin/carddisp.pl?gene=SERPINF1
MAFK	MAF BZIP Transcription Factor K	Protein Coding	45	GC07P003823	O60675	2.799192429	https://www.genecards.org/cgi-bin/carddisp.pl?gene=MAFK
PRDX5	Peroxiredoxin 5	Protein Coding	51	GC11P064532	P30044	2.700008392	https://www.genecards.org/cgi-bin/carddisp.pl?gene=PRDX5
G6PD	Glucose-6-Phosphate Dehydrogenase	Protein Coding	57	GC0XM154573	P11413	2.602052689	https://www.genecards.org/cgi-bin/carddisp.pl?gene=G6PD
GSTP1	Glutathione S-Transferase Pi 1	Protein Coding	57	GC11P067583	P09211	2.580452681	https://www.genecards.org/cgi-bin/carddisp.pl?gene=GSTP1
PRDX3	Peroxiredoxin 3	Protein Coding	52	GC10M119167	P30048	2.558004856	https://www.genecards.org/cgi-bin/carddisp.pl?gene=PRDX3
XDH	Xanthine Dehydrogenase	Protein Coding	54	GC02M031334	P47989	2.536602497	https://www.genecards.org/cgi-bin/carddisp.pl?gene=XDH
PRDX2	Peroxiredoxin 2	Protein Coding	53	GC19M012796	P32119	2.534600258	https://www.genecards.org/cgi-bin/carddisp.pl?gene=PRDX2
MT2A	Metallothionein 2A	Protein Coding	48	GC16P057240	P02795	2.510214567	https://www.genecards.org/cgi-bin/carddisp.pl?gene=MT2A
CXCL8	C-X-C Motif Chemokine Ligand 8	Protein Coding	51	GC04P073740	P10145	2.47115922	https://www.genecards.org/cgi-bin/carddisp.pl?gene=CXCL8
KEAP1	Kelch Like ECH Associated Protein 1	Protein Coding	56	GC19M010486	Q14145	2.443482637	https://www.genecards.org/cgi-bin/carddisp.pl?gene=KEAP1
CYCS	Cytochrome C, Somatic	Protein Coding	55	GC07M025118	P99999	2.40963912	https://www.genecards.org/cgi-bin/carddisp.pl?gene=CYCS
MT1A	Metallothionein 1A	Protein Coding	44	GC16P056638	P04731	2.379787207	https://www.genecards.org/cgi-bin/carddisp.pl?gene=MT1A
HMOX2	Heme Oxygenase 2	Protein Coding	52	GC16P004474	P30519	2.36311698	https://www.genecards.org/cgi-bin/carddisp.pl?gene=HMOX2
TXN2	Thioredoxin 2	Protein Coding	50	GC22M036467	Q99757	2.36311698	https://www.genecards.org/cgi-bin/carddisp.pl?gene=TXN2
MAFG	MAF BZIP Transcription Factor G	Protein Coding	46	GC17M081918	O15525	2.325653315	https://www.genecards.org/cgi-bin/carddisp.pl?gene=MAFG
PARK7	Parkinsonism Associated Deglycase	Protein Coding	54	GC01P008181	Q99497	2.301499605	https://www.genecards.org/cgi-bin/carddisp.pl?gene=PARK7
P4HB	Prolyl 4-Hydroxylase Subunit Beta	Protein Coding	56	GC17M081843	P07237	2.299493074	https://www.genecards.org/cgi-bin/carddisp.pl?gene=P4HB
BACH1	BTB Domain And CNC Homolog 1	Protein Coding	48	GC21P029194	O14867	2.236915827	https://www.genecards.org/cgi-bin/carddisp.pl?gene=BACH1
NOX4	NADPH Oxidase 4	Protein Coding	50	GC11M089324	Q9NPH5	2.232138395	https://www.genecards.org/cgi-bin/carddisp.pl?gene=NOX4
JUN	Jun Proto-Oncogene, AP-1 Transcription Factor Subunit	Protein Coding	55	GC01M058780	P05412	2.1672194	https://www.genecards.org/cgi-bin/carddisp.pl?gene=JUN
CDKN2A	Cyclin Dependent Kinase Inhibitor 2A	Protein Coding	59	GC09M021967	Q8N726	2.166954279	https://www.genecards.org/cgi-bin/carddisp.pl?gene=CDKN2A
CDKN1A	Cyclin Dependent Kinase Inhibitor 1A	Protein Coding	56	GC06P100341	P38936	2.131257534	https://www.genecards.org/cgi-bin/carddisp.pl?gene=CDKN1A
PRDX6	Peroxiredoxin 6	Protein Coding	53	GC01P173477	P30041	2.131257534	https://www.genecards.org/cgi-bin/carddisp.pl?gene=PRDX6
PPARA	Peroxisome Proliferator Activated Receptor Alpha	Protein Coding	51	GC22P046150	Q07869	2.131257534	https://www.genecards.org/cgi-bin/carddisp.pl?gene=PPARA
HIPK1	Homeodomain Interacting Protein Kinase 1	Protein Coding	48	GC01P113929	Q86Z02	2.121814728	https://www.genecards.org/cgi-bin/carddisp.pl?gene=HIPK1
EP300	E1A Binding Protein P300	Protein Coding	59	GC22P050085	Q09472	2.062922001	https://www.genecards.org/cgi-bin/carddisp.pl?gene=EP300
MPO	Myeloperoxidase	Protein Coding	60	GC17M058269	P05164	2.054376602	https://www.genecards.org/cgi-bin/carddisp.pl?gene=MPO
ATF4	Activating Transcription Factor 4	Protein Coding	52	GC22P039519	P18848	2.012481451	https://www.genecards.org/cgi-bin/carddisp.pl?gene=ATF4
GSTA1	Glutathione S-Transferase Alpha 1	Protein Coding	48	GC06M052791	P08263	2.012481451	https://www.genecards.org/cgi-bin/carddisp.pl?gene=GSTA1
GSTM1	Glutathione S-Transferase Mu 1	Protein Coding	49	GC01P109687	P09488	1.977262259	https://www.genecards.org/cgi-bin/carddisp.pl?gene=GSTM1
CASP3	Caspase 3	Protein Coding	56	GC04M184627	P42574	1.967197895	https://www.genecards.org/cgi-bin/carddisp.pl?gene=CASP3
CYBA	Cytochrome B-245 Alpha Chain	Protein Coding	55	GC16M088643	P13498	1.957263589	https://www.genecards.org/cgi-bin/carddisp.pl?gene=CYBA
GSTT1	Glutathione S-Transferase Theta 1	Protein Coding	38	GC22Mi00270	P30711	1.93482089	https://www.genecards.org/cgi-bin/carddisp.pl?gene=GSTT1
SQSTM1	Sequestosome 1	Protein Coding	56	GC05P179806	Q13501	1.906823158	https://www.genecards.org/cgi-bin/carddisp.pl?gene=SQSTM1
TXNIP	Thioredoxin Interacting Protein	Protein Coding	46	GC01M145992	Q9H3M7	1.906823158	https://www.genecards.org/cgi-bin/carddisp.pl?gene=TXNIP
GLS2	Glutaminase 2	Protein Coding	49	GC12M056470	Q9UI32	1.897380352	https://www.genecards.org/cgi-bin/carddisp.pl?gene=GLS2
SUMO4	Small Ubiquitin Like Modifier 4	Protein Coding	43	GC06P149401	Q6EEV6	1.897380352	https://www.genecards.org/cgi-bin/carddisp.pl?gene=SUMO4
UBC	Ubiquitin C	Protein Coding	50	GC12M124911	P0CG48	1.841087818	https://www.genecards.org/cgi-bin/carddisp.pl?gene=UBC
APOA1	Apolipoprotein A1	Protein Coding	57	GC11M116835	P02647	1.839827776	https://www.genecards.org/cgi-bin/carddisp.pl?gene=APOA1
VEGFA	Vascular Endothelial Growth Factor A	Protein Coding	56	GC06P043770	P15692	1.83872056	https://www.genecards.org/cgi-bin/carddisp.pl?gene=VEGFA
PTGS2	Prostaglandin-Endoperoxide Synthase 2	Protein Coding	56	GC01M186671	P35354	1.822301149	https://www.genecards.org/cgi-bin/carddisp.pl?gene=PTGS2
CREBBP	CREB Binding Protein	Protein Coding	60	GC16M009954	Q92793	1.788047075	https://www.genecards.org/cgi-bin/carddisp.pl?gene=CREBBP
SLC7A11	Solute Carrier Family 7 Member 11	Protein Coding	51	GC04M138164	Q9UPY5	1.788047075	https://www.genecards.org/cgi-bin/carddisp.pl?gene=SLC7A11
GSTA3	Glutathione S-Transferase Alpha 3	Protein Coding	49	GC06M052896	Q16772	1.788047075	https://www.genecards.org/cgi-bin/carddisp.pl?gene=GSTA3
SRXN1	Sulfiredoxin 1	Protein Coding	41	GC20M000647	Q9BYN0	1.788047075	https://www.genecards.org/cgi-bin/carddisp.pl?gene=SRXN1
MAPK14	Mitogen-Activated Protein Kinase 14	Protein Coding	58	GC06P100333	Q16539	1.766910315	https://www.genecards.org/cgi-bin/carddisp.pl?gene=MAPK14
NOS2	Nitric Oxide Synthase 2	Protein Coding	56	GC17M027756	P35228	1.766910315	https://www.genecards.org/cgi-bin/carddisp.pl?gene=NOS2
PPARG	Peroxisome Proliferator Activated Receptor Gamma	Protein Coding	60	GC03P012287	P37231	1.747373581	https://www.genecards.org/cgi-bin/carddisp.pl?gene=PPARG
BAX	BCL2 Associated X, Apoptosis Regulator	Protein Coding	57	GC19P048954	Q07812	1.747373581	https://www.genecards.org/cgi-bin/carddisp.pl?gene=BAX
PON2	Paraoxonase 2	Protein Coding	50	GC07M095404	Q15165	1.727216244	https://www.genecards.org/cgi-bin/carddisp.pl?gene=PON2
MAPK1	Mitogen-Activated Protein Kinase 1	Protein Coding	60	GC22M021759	P28482	1.626467347	https://www.genecards.org/cgi-bin/carddisp.pl?gene=MAPK1
ICAM1	Intercellular Adhesion Molecule 1	Protein Coding	57	GC19P010988	P05362	1.614427805	https://www.genecards.org/cgi-bin/carddisp.pl?gene=ICAM1
BCL2	BCL2 Apoptosis Regulator	Protein Coding	57	GC18M063123	P10415	1.611335278	https://www.genecards.org/cgi-bin/carddisp.pl?gene=BCL2
SIRT1	Sirtuin 1	Protein Coding	56	GC10P067884	Q96EB6	1.611335278	https://www.genecards.org/cgi-bin/carddisp.pl?gene=SIRT1
GLRX	Glutaredoxin	Protein Coding	50	GC05M095752	P35754	1.561446071	https://www.genecards.org/cgi-bin/carddisp.pl?gene=GLRX
GAPDH	Glyceraldehyde-3-Phosphate Dehydrogenase	Protein Coding	57	GC12P026338	P04406	1.532455683	https://www.genecards.org/cgi-bin/carddisp.pl?gene=GAPDH
CASP9	Caspase 9	Protein Coding	53	GC01M015491	P55211	1.532455683	https://www.genecards.org/cgi-bin/carddisp.pl?gene=CASP9
TP53	Tumor Protein P53	Protein Coding	61	GC17M007661	P04637	1.531075478	https://www.genecards.org/cgi-bin/carddisp.pl?gene=TP53
LEP	Leptin	Protein Coding	53	GC07P128241	P41159	1.501309156	https://www.genecards.org/cgi-bin/carddisp.pl?gene=LEP
ATP7B	ATPase Copper Transporting Beta	Protein Coding	54	GC13M051930	P35670	1.42997551	https://www.genecards.org/cgi-bin/carddisp.pl?gene=ATP7B
PTGS1	Prostaglandin-Endoperoxide Synthase 1	Protein Coding	53	GC09P122370	P23219	1.42997551	https://www.genecards.org/cgi-bin/carddisp.pl?gene=PTGS1
NDUFS4	NADH:Ubiquinone Oxidoreductase Subunit S4	Protein Coding	50	GC05P053560	O43181	1.42997551	https://www.genecards.org/cgi-bin/carddisp.pl?gene=NDUFS4
COX5A	Cytochrome C Oxidase Subunit 5A	Protein Coding	50	GC15M074919	P20674	1.422022939	https://www.genecards.org/cgi-bin/carddisp.pl?gene=COX5A
CRP	C-Reactive Protein	Protein Coding	53	GC01M159731	P02741	1.42150712	https://www.genecards.org/cgi-bin/carddisp.pl?gene=CRP
IL6	Interleukin 6	Protein Coding	59	GC07P022725	P05231	1.401349783	https://www.genecards.org/cgi-bin/carddisp.pl?gene=IL6
AKT1	AKT Serine/Threonine Kinase 1	Protein Coding	61	GC14M104769	P31749	1.397528172	https://www.genecards.org/cgi-bin/carddisp.pl?gene=AKT1
CCL2	C-C Motif Chemokine Ligand 2	Protein Coding	56	GC17P034255	P13500	1.380508423	https://www.genecards.org/cgi-bin/carddisp.pl?gene=CCL2
STAT3	Signal Transducer And Activator Of Transcription 3	Protein Coding	61	GC17M042313	P40763	1.371774912	https://www.genecards.org/cgi-bin/carddisp.pl?gene=STAT3
VCAM1	Vascular Cell Adhesion Molecule 1	Protein Coding	52	GC01P100719	P19320	1.358908415	https://www.genecards.org/cgi-bin/carddisp.pl?gene=VCAM1
BRCA1	BRCA1 DNA Repair Associated	Protein Coding	57	GC17M043044	P38398	1.354083061	https://www.genecards.org/cgi-bin/carddisp.pl?gene=BRCA1
CSNK2A1	Casein Kinase 2 Alpha 1	Protein Coding	57	GC20M000472	P68400	1.344546437	https://www.genecards.org/cgi-bin/carddisp.pl?gene=CSNK2A1
GPX3	Glutathione Peroxidase 3	Protein Coding	48	GC05P150997	P22352	1.344546437	https://www.genecards.org/cgi-bin/carddisp.pl?gene=GPX3
OXR1	Oxidation Resistance 1	Protein Coding	46	GC08P106271	Q8N573	1.337011814	https://www.genecards.org/cgi-bin/carddisp.pl?gene=OXR1
APOB	Apolipoprotein B	Protein Coding	53	GC02M020956	P04114	1.313056111	https://www.genecards.org/cgi-bin/carddisp.pl?gene=APOB
IFNG	Interferon Gamma	Protein Coding	57	GC12M068154	P01579	1.288561344	https://www.genecards.org/cgi-bin/carddisp.pl?gene=IFNG
ADIPOQ	Adiponectin, C1Q And Collagen Domain Containing	Protein Coding	53	GC03P186842	Q15848	1.288561344	https://www.genecards.org/cgi-bin/carddisp.pl?gene=ADIPOQ
CSNK2A2	Casein Kinase 2 Alpha 2	Protein Coding	53	GC16M058157	P19784	1.284409523	https://www.genecards.org/cgi-bin/carddisp.pl?gene=CSNK2A2
TF	Transferrin	Protein Coding	57	GC03P135833	P02787	1.262808084	https://www.genecards.org/cgi-bin/carddisp.pl?gene=TF
ODC1	Ornithine Decarboxylase 1	Protein Coding	55	GC02M010432	P11926	1.262808084	https://www.genecards.org/cgi-bin/carddisp.pl?gene=ODC1
PARP1	Poly(ADP-Ribose) Polymerase 1	Protein Coding	58	GC01M226360	P09874	1.23557961	https://www.genecards.org/cgi-bin/carddisp.pl?gene=PARP1
IL1B	Interleukin 1 Beta	Protein Coding	54	GC02M112829	P01584	1.23557961	https://www.genecards.org/cgi-bin/carddisp.pl?gene=IL1B
OGG1	8-Oxoguanine DNA Glycosylase	Protein Coding	54	GC03P014247	O15527	1.23557961	https://www.genecards.org/cgi-bin/carddisp.pl?gene=OGG1
NCF1	Neutrophil Cytosolic Factor 1	Protein Coding	53	GC07P078456	P14598	1.213075876	https://www.genecards.org/cgi-bin/carddisp.pl?gene=NCF1
SOD3	Superoxide Dismutase 3	Protein Coding	50	GC04P024798	P08294	1.213075876	https://www.genecards.org/cgi-bin/carddisp.pl?gene=SOD3
ATOX1	Antioxidant 1 Copper Chaperone	Protein Coding	47	GC05M151743	O00244	1.213075876	https://www.genecards.org/cgi-bin/carddisp.pl?gene=ATOX1
PRKN	Parkin RBR E3 Ubiquitin Protein Ligase	Protein Coding	55	GC06M161348	O60260	1.206589222	https://www.genecards.org/cgi-bin/carddisp.pl?gene=PRKN
NR1H2	Nuclear Receptor Subfamily 1 Group H Member 2	Protein Coding	53	GC19P050329	P55055	1.206589222	https://www.genecards.org/cgi-bin/carddisp.pl?gene=NR1H2
NFKB1	Nuclear Factor Kappa B Subunit 1	Protein Coding	60	GC04P102501	P19838	1.175442696	https://www.genecards.org/cgi-bin/carddisp.pl?gene=NFKB1
TGFB1	Transforming Growth Factor Beta 1	Protein Coding	60	GC19M041301	P01137	1.175442696	https://www.genecards.org/cgi-bin/carddisp.pl?gene=TGFB1
LTF	Lactotransferrin	Protein Coding	52	GC03M046435	P02788	1.175442696	https://www.genecards.org/cgi-bin/carddisp.pl?gene=LTF
FGF21	Fibroblast Growth Factor 21	Protein Coding	46	GC19P080003	Q9NSA1	1.175442696	https://www.genecards.org/cgi-bin/carddisp.pl?gene=FGF21
MYC	MYC Proto-Oncogene, BHLH Transcription Factor	Protein Coding	59	GC08P127735	P01106	1.170552611	https://www.genecards.org/cgi-bin/carddisp.pl?gene=MYC
HDAC3	Histone Deacetylase 3	Protein Coding	57	GC05M141620	O15379	1.170552611	https://www.genecards.org/cgi-bin/carddisp.pl?gene=HDAC3
CSNK2B	Casein Kinase 2 Beta	Protein Coding	55	GC06P100206	P67870	1.170552611	https://www.genecards.org/cgi-bin/carddisp.pl?gene=CSNK2B
ATM	ATM Serine/Threonine Kinase	Protein Coding	60	GC11P108222	Q13315	1.141572833	https://www.genecards.org/cgi-bin/carddisp.pl?gene=ATM
HSPB1	Heat Shock Protein Family B (Small) Member 1	Protein Coding	59	GC07P076302	P04792	1.141572833	https://www.genecards.org/cgi-bin/carddisp.pl?gene=HSPB1
CALR	Calreticulin	Protein Coding	58	GC19P012938	P27797	1.141572833	https://www.genecards.org/cgi-bin/carddisp.pl?gene=CALR
IL10	Interleukin 10	Protein Coding	55	GC01M206767	P22301	1.141572833	https://www.genecards.org/cgi-bin/carddisp.pl?gene=IL10
SIRT3	Sirtuin 3	Protein Coding	54	GC11M000215	Q9NTG7	1.141572833	https://www.genecards.org/cgi-bin/carddisp.pl?gene=SIRT3
GSS	Glutathione Synthetase	Protein Coding	53	GC20M034928	P48637	1.141572833	https://www.genecards.org/cgi-bin/carddisp.pl?gene=GSS
CYP2E1	Cytochrome P450 Family 2 Subfamily E Member 1	Protein Coding	52	GC10P133520	P05181	1.141572833	https://www.genecards.org/cgi-bin/carddisp.pl?gene=CYP2E1
PTPN3	Protein Tyrosine Phosphatase Non-Receptor Type 3	Protein Coding	51	GC09M109375	P26045	1.141572833	https://www.genecards.org/cgi-bin/carddisp.pl?gene=PTPN3
PRDX4	Peroxiredoxin 4	Protein Coding	48	GC0XP023665	Q13162	1.141572833	https://www.genecards.org/cgi-bin/carddisp.pl?gene=PRDX4
MT1F	Metallothionein 1F	Protein Coding	44	GC16P056657	P04733	1.141572833	https://www.genecards.org/cgi-bin/carddisp.pl?gene=MT1F
GSK3B	Glycogen Synthase Kinase 3 Beta	Protein Coding	57	GC03M119821	P49841	1.120112181	https://www.genecards.org/cgi-bin/carddisp.pl?gene=GSK3B
VCP	Valosin Containing Protein	Protein Coding	57	GC09M035056	P55072	1.120112181	https://www.genecards.org/cgi-bin/carddisp.pl?gene=VCP
CYBB	Cytochrome B-245 Beta Chain	Protein Coding	56	GC0XP037780	P04839	1.120112181	https://www.genecards.org/cgi-bin/carddisp.pl?gene=CYBB
CUL3	Cullin 3	Protein Coding	55	GC02M224470	Q13618	1.120112181	https://www.genecards.org/cgi-bin/carddisp.pl?gene=CUL3
PGD	Phosphogluconate Dehydrogenase	Protein Coding	55	GC01P010398	P52209	1.120112181	https://www.genecards.org/cgi-bin/carddisp.pl?gene=PGD
FABP1	Fatty Acid Binding Protein 1	Protein Coding	50	GC02M088122	P07148	1.120112181	https://www.genecards.org/cgi-bin/carddisp.pl?gene=FABP1
PSME1	Proteasome Activator Subunit 1	Protein Coding	48	GC14P024136	Q06323	1.120112181	https://www.genecards.org/cgi-bin/carddisp.pl?gene=PSME1
PSMC4	Proteasome 26S Subunit, ATPase 4	Protein Coding	47	GC19P079659	P43686	1.120112181	https://www.genecards.org/cgi-bin/carddisp.pl?gene=PSMC4
SESN2	Sestrin 2	Protein Coding	46	GC01P029272	P58004	1.120112181	https://www.genecards.org/cgi-bin/carddisp.pl?gene=SESN2
CNTN2	Contactin 2	Protein Coding	53	GC01P205043	Q02246	1.112577438	https://www.genecards.org/cgi-bin/carddisp.pl?gene=CNTN2
FAS	Fas Cell Surface Death Receptor	Protein Coding	57	GC10P096667	P25445	1.104109049	https://www.genecards.org/cgi-bin/carddisp.pl?gene=FAS
GGT1	Gamma-Glutamyltransferase 1	Protein Coding	56	GC22P024583	P19440	1.104109049	https://www.genecards.org/cgi-bin/carddisp.pl?gene=GGT1
GLS	Glutaminase	Protein Coding	56	GC02P190880	O94925	1.104109049	https://www.genecards.org/cgi-bin/carddisp.pl?gene=GLS
ITGB4	Integrin Subunit Beta 4	Protein Coding	56	GC17P075721	P16144	1.104109049	https://www.genecards.org/cgi-bin/carddisp.pl?gene=ITGB4
NOS1	Nitric Oxide Synthase 1	Protein Coding	56	GC12M117208	P29475	1.104109049	https://www.genecards.org/cgi-bin/carddisp.pl?gene=NOS1
PCK2	Phosphoenolpyruvate Carboxykinase 2, Mitochondrial	Protein Coding	53	GC14P024094	Q16822	1.104109049	https://www.genecards.org/cgi-bin/carddisp.pl?gene=PCK2
RNH1	Ribonuclease/Angiogenin Inhibitor 1	Protein Coding	44	GC11M007273	P13489	1.104109049	https://www.genecards.org/cgi-bin/carddisp.pl?gene=RNH1
FASLG	Fas Ligand	Protein Coding	55	GC01P172628	P48023	1.061585784	https://www.genecards.org/cgi-bin/carddisp.pl?gene=FASLG
MDH2	Malate Dehydrogenase 2	Protein Coding	55	GC07P076048	P40926	1.061585784	https://www.genecards.org/cgi-bin/carddisp.pl?gene=MDH2
LOX	Lysyl Oxidase	Protein Coding	54	GC05M122063	P28300	1.061585784	https://www.genecards.org/cgi-bin/carddisp.pl?gene=LOX
PLA2G2A	Phospholipase A2 Group IIA	Protein Coding	54	GC01M019975	P14555	1.061585784	https://www.genecards.org/cgi-bin/carddisp.pl?gene=PLA2G2A
APOH	Apolipoprotein H	Protein Coding	51	GC17M066212	P02749	1.061585784	https://www.genecards.org/cgi-bin/carddisp.pl?gene=APOH
CSF1	Colony Stimulating Factor 1	Protein Coding	51	GC01P109911	P09603	1.061585784	https://www.genecards.org/cgi-bin/carddisp.pl?gene=CSF1
CXCR3	C-X-C Motif Chemokine Receptor 3	Protein Coding	51	GC0XM071615	P49682	1.061585784	https://www.genecards.org/cgi-bin/carddisp.pl?gene=CXCR3
RNASE1	Ribonuclease A Family Member 1, Pancreatic	Protein Coding	50	GC14M020801	P07998	1.061585784	https://www.genecards.org/cgi-bin/carddisp.pl?gene=RNASE1
SLC23A2	Solute Carrier Family 23 Member 2	Protein Coding	49	GC20M004852	Q9UGH3	1.061585784	https://www.genecards.org/cgi-bin/carddisp.pl?gene=SLC23A2
STC1	Stanniocalcin 1	Protein Coding	48	GC08M023841	P52823	1.061585784	https://www.genecards.org/cgi-bin/carddisp.pl?gene=STC1
C1QTNF9	C1q And TNF Related 9	Protein Coding	41	GC13P024307	P0C862	1.061585784	https://www.genecards.org/cgi-bin/carddisp.pl?gene=C1QTNF9
ABCC1	ATP Binding Cassette Subfamily C Member 1	Protein Coding	56	GC16P015949	P33527	1.054376841	https://www.genecards.org/cgi-bin/carddisp.pl?gene=ABCC1
CARM1	Coactivator Associated Arginine Methyltransferase 1	Protein Coding	53	GC19P010871	Q86X55	1.054376841	https://www.genecards.org/cgi-bin/carddisp.pl?gene=CARM1
PSMB9	Proteasome 20S Subunit Beta 9	Protein Coding	53	GC06P100236	P28065	1.054376841	https://www.genecards.org/cgi-bin/carddisp.pl?gene=PSMB9
TALDO1	Transaldolase 1	Protein Coding	53	GC11P002661	P37837	1.054376841	https://www.genecards.org/cgi-bin/carddisp.pl?gene=TALDO1
ATP7A	ATPase Copper Transporting Alpha	Protein Coding	52	GC0XP078051	Q04656	1.054376841	https://www.genecards.org/cgi-bin/carddisp.pl?gene=ATP7A
BTRC	Beta-Transducin Repeat Containing E3 Ubiquitin Protein Ligase	Protein Coding	52	GC10P101354	Q9Y297	1.054376841	https://www.genecards.org/cgi-bin/carddisp.pl?gene=BTRC
HBB	Hemoglobin Subunit Beta	Protein Coding	52	GC11M007496	P68871	1.054376841	https://www.genecards.org/cgi-bin/carddisp.pl?gene=HBB
PSMA3	Proteasome 20S Subunit Alpha 3	Protein Coding	52	GC14P058244	P25788	1.054376841	https://www.genecards.org/cgi-bin/carddisp.pl?gene=PSMA3
PSMB4	Proteasome 20S Subunit Beta 4	Protein Coding	52	GC01P151399	P28070	1.054376841	https://www.genecards.org/cgi-bin/carddisp.pl?gene=PSMB4
SKP1	S-Phase Kinase Associated Protein 1	Protein Coding	51	GC05M134148	P63208	1.054376841	https://www.genecards.org/cgi-bin/carddisp.pl?gene=SKP1
NDUFA4	NDUFA4 Mitochondrial Complex Associated	Protein Coding	50	GC07M010938	O00483	1.054376841	https://www.genecards.org/cgi-bin/carddisp.pl?gene=NDUFA4
RBX1	Ring-Box 1	Protein Coding	50	GC22P040951	P62877	1.054376841	https://www.genecards.org/cgi-bin/carddisp.pl?gene=RBX1
CCS	Copper Chaperone For Superoxide Dismutase	Protein Coding	49	GC11P066593	O14618	1.054376841	https://www.genecards.org/cgi-bin/carddisp.pl?gene=CCS
GPX2	Glutathione Peroxidase 2	Protein Coding	48	GC14M064939	P18283	1.054376841	https://www.genecards.org/cgi-bin/carddisp.pl?gene=GPX2
HBA2	Hemoglobin Subunit Alpha 2	Protein Coding	48	GC16P019795	P69905	1.054376841	https://www.genecards.org/cgi-bin/carddisp.pl?gene=HBA2
PSME2	Proteasome Activator Subunit 2	Protein Coding	48	GC14M024143	Q9UL46	1.054376841	https://www.genecards.org/cgi-bin/carddisp.pl?gene=PSME2
BLVRB	Biliverdin Reductase B	Protein Coding	47	GC19M040447	P30043	1.054376841	https://www.genecards.org/cgi-bin/carddisp.pl?gene=BLVRB
PSMC2	Proteasome 26S Subunit, ATPase 2	Protein Coding	47	GC07P103328	P35998	1.054376841	https://www.genecards.org/cgi-bin/carddisp.pl?gene=PSMC2
CTSB	Cathepsin B	Protein Coding	59	GC08M011842	P07858	1.011145353	https://www.genecards.org/cgi-bin/carddisp.pl?gene=CTSB
B2M	Beta-2-Microglobulin	Protein Coding	57	GC15P044711	P61769	1.011145353	https://www.genecards.org/cgi-bin/carddisp.pl?gene=B2M
HMGB1	High Mobility Group Box 1	Protein Coding	55	GC13M030456	P09429	1.011145353	https://www.genecards.org/cgi-bin/carddisp.pl?gene=HMGB1
NR1H4	Nuclear Receptor Subfamily 1 Group H Member 4	Protein Coding	55	GC12P100473	Q96RI1	1.011145353	https://www.genecards.org/cgi-bin/carddisp.pl?gene=NR1H4
PC	Pyruvate Carboxylase	Protein Coding	54	GC11M066848	P11498	1.011145353	https://www.genecards.org/cgi-bin/carddisp.pl?gene=PC
PLA2G6	Phospholipase A2 Group VI	Protein Coding	54	GC22M067580	O60733	1.011145353	https://www.genecards.org/cgi-bin/carddisp.pl?gene=PLA2G6
NR1I2	Nuclear Receptor Subfamily 1 Group I Member 2	Protein Coding	51	GC03P119780	O75469	1.011145353	https://www.genecards.org/cgi-bin/carddisp.pl?gene=NR1I2
NR1I3	Nuclear Receptor Subfamily 1 Group I Member 3	Protein Coding	51	GC01M161229	Q14994	1.011145353	https://www.genecards.org/cgi-bin/carddisp.pl?gene=NR1I3
SOAT1	Sterol O-Acyltransferase 1	Protein Coding	51	GC01P179262	P35610	1.011145353	https://www.genecards.org/cgi-bin/carddisp.pl?gene=SOAT1
DIO1	Iodothyronine Deiodinase 1	Protein Coding	48	GC01P053891	P49895	1.011145353	https://www.genecards.org/cgi-bin/carddisp.pl?gene=DIO1
NR0B2	Nuclear Receptor Subfamily 0 Group B Member 2	Protein Coding	48	GC01M028961	Q15466	1.011145353	https://www.genecards.org/cgi-bin/carddisp.pl?gene=NR0B2
AAAS	Aladin WD Repeat Nucleoporin	Protein Coding	47	GC12M053307	Q9NRG9	1.011145353	https://www.genecards.org/cgi-bin/carddisp.pl?gene=AAAS
COG2	Component Of Oligomeric Golgi Complex 2	Protein Coding	47	GC01P230642	Q14746	1.011145353	https://www.genecards.org/cgi-bin/carddisp.pl?gene=COG2
GSTA4	Glutathione S-Transferase Alpha 4	Protein Coding	47	GC06M052977	O15217	1.011145353	https://www.genecards.org/cgi-bin/carddisp.pl?gene=GSTA4
SLC23A1	Solute Carrier Family 23 Member 1	Protein Coding	47	GC05M139367	Q9UHI7	1.011145353	https://www.genecards.org/cgi-bin/carddisp.pl?gene=SLC23A1
TMSB4X	Thymosin Beta 4 X-Linked	Protein Coding	47	GC0XP012975	P62328	1.011145353	https://www.genecards.org/cgi-bin/carddisp.pl?gene=TMSB4X
ZNFX1	Zinc Finger NFX1-Type Containing 1	Protein Coding	44	GC20M049373	Q9P2E3	1.011145353	https://www.genecards.org/cgi-bin/carddisp.pl?gene=ZNFX1
