# Supplementary material for: Integrated UPLC/Q-TOF-MS/MS Analysis and Network Pharmacology to Reveal the Neuroprotective Mechanisms and Potential Pharmacological Ingredients of Aurantii Fructus Immaturus and Aurantii Fructus
Source: Pharmaceuticals (Basel). 2024 Feb 12;17(2):239. doi: 10.3390/ph17020239 (PMC10892462; doi:10.3390/ph17020239)
Supplement: Supplementary file 1 [file pharmaceuticals-17-00239-s001.zip › supplementary table S6.xlsx]

## Sheet: Sheet1
compound	disease	targets
1	Exicitotoxicity	P47989
2	Exicitotoxicity	P31749
3	Exicitotoxicity	P14920
5	Exicitotoxicity	P00390
6	Exicitotoxicity	P09874
7	Exicitotoxicity	P37840
8	Exicitotoxicity	P22303
9	Exicitotoxicity	P35228
11	Exicitotoxicity	P29475
14	Exicitotoxicity	O60674
15	Exicitotoxicity	P15692
16	Exicitotoxicity	P09038
20	Exicitotoxicity	P14416
22	Exicitotoxicity	Q04609
24	Exicitotoxicity	P35372
29	Exicitotoxicity	P28482
32	Exicitotoxicity	P01375
34	Exicitotoxicity	Q07817
35	Exicitotoxicity	P48544
45	Exicitotoxicity	P21554
53	Exicitotoxicity	Q13224
63	Exicitotoxicity	P05129
65	Exicitotoxicity	Q14416
67	Exicitotoxicity	P29274
82	Exicitotoxicity	P04406
98	Exicitotoxicity	P11142
100	Exicitotoxicity	P43004
123	Exicitotoxicity	P36544
127	Exicitotoxicity	P35354
130	Exicitotoxicity	P12931
152	Exicitotoxicity	Q05586
161	Exicitotoxicity	P07101
165	Exicitotoxicity	P42858
166	Exicitotoxicity	P41594
168	Exicitotoxicity	P11511
169	Exicitotoxicity	P48058
176	Exicitotoxicity	P53355
23	Exicitotoxicity	O75582
44	Exicitotoxicity	P45983
46	Exicitotoxicity	P42261
55	Exicitotoxicity	P05067
60	Exicitotoxicity	P17252
74	Exicitotoxicity	P53779
88	Exicitotoxicity	P04637
101	Exicitotoxicity	P37231
102	Exicitotoxicity	P14555
125	Exicitotoxicity	P15104
140	Exicitotoxicity	P10636
155	Exicitotoxicity	P48736
160	Exicitotoxicity	Q00535
	Exicitotoxicity	P01137
	Exicitotoxicity	P25098
	Exicitotoxicity	P98170
	Exicitotoxicity	P21980
	Exicitotoxicity	Q16288
	Exicitotoxicity	Q9UKV0
	Exicitotoxicity	P00750
	Exicitotoxicity	P43003
	Exicitotoxicity	Q16620
	Exicitotoxicity	P49768
	Exicitotoxicity	P01584
	Exicitotoxicity	P07384
	Exicitotoxicity	P32418
	Exicitotoxicity	P43005
	Exicitotoxicity	P39086
	Exicitotoxicity	P42262
	Exicitotoxicity	Q13489
	Exicitotoxicity	Q13490
	Exicitotoxicity	Q12879
	Anti-oxidant	P47989
	Anti-oxidant	P68400
	Anti-oxidant	P31749
	Anti-oxidant	P00390
	Anti-oxidant	P09874
	Anti-oxidant	P49841
	Anti-oxidant	P19838
	Anti-oxidant	P35228
	Anti-oxidant	P29475
	Anti-oxidant	P15692
	Anti-oxidant	P40763
	Anti-oxidant	P28482
	Anti-oxidant	P42574
	Anti-oxidant	P01375
	Anti-oxidant	Q16539
	Anti-oxidant	P55072
	Anti-oxidant	P10415
	Anti-oxidant	P07858
	Anti-oxidant	Q96RI1
	Anti-oxidant	P04406
	Anti-oxidant	P35354
	Anti-oxidant	P23219
	Anti-oxidant	P02768
	Anti-oxidant	P15559
	Anti-oxidant	Q09472
	Anti-oxidant	Q9NPH5
	Anti-oxidant	P05164
	Anti-oxidant	P19784
	Anti-oxidant	P04637
	Anti-oxidant	Q16236
	Anti-oxidant	P33527
	Anti-oxidant	P37231
	Anti-oxidant	P14555
	Anti-oxidant	P10145
	Anti-oxidant	P11413
	Anti-oxidant	P07148
	Anti-oxidant	Q14994
	Anti-oxidant	O75469
	Anti-oxidant	Q07869
	Anti-oxidant	P05231
	Anti-oxidant	P05362
	Anti-oxidant	P19320
	Anti-oxidant	P09601
	Anti-oxidant	P11926
	Anti-oxidant	Q92793
	Anti-oxidant	P01137
	Anti-oxidant	P52209
	Anti-oxidant	P35610
	Anti-oxidant	O15379
	Anti-oxidant	O60733
	Anti-oxidant	P27169
	Anti-oxidant	P49682
	Anti-oxidant	Q9NTG7
	Anti-oxidant	P01584
	Anti-oxidant	Q15466
	Anti-oxidant	P08263
