# Supplementary material for: Integrated UPLC/Q-TOF-MS/MS Analysis and Network Pharmacology to Reveal the Neuroprotective Mechanisms and Potential Pharmacological Ingredients of Aurantii Fructus Immaturus and Aurantii Fructus
Source: Pharmaceuticals (Basel). 2024 Feb 12;17(2):239. doi: 10.3390/ph17020239 (PMC10892462; doi:10.3390/ph17020239)
Supplement: Supplementary file 1 [file pharmaceuticals-17-00239-s001.zip › supplementary table S7.xls]

Category	Term	Count	%	PValue	Genes	List Total	Pop Hits	Pop Total	Fold Enrichment	Bonferroni	Benjamini	FDR
KEGG_PATHWAY	hsa04933:AGE-RAGE signaling pathway in diabetic complications	20	18.18181818	0	TGFB1, VCAM1, CXCL8, STAT3, PRKCA, MAPK14, TNF, NFKB1, ICAM1, VEGFA, MAPK10, IL6, MAPK8, IL1B, CASP3, BCL2, NOX4, AKT1, MAPK1, JAK2	106	100	8205	15.48113208	2.82E-15	2.82E-15	0
KEGG_PATHWAY	hsa05022:Pathways of neurodegeneration - multiple diseases	35	31.81818182	0	GRIA1, GRIA2, APP, VCP, CHRNA7, HTT, PSEN1, PTGS2, TNF, GRIN2A, MAPK8, GRM5, CASP3, MAPK1, NOS1, CAPN1, GRIA4, SNCA, PRKCG, NOS2, CSNK2A1, CSNK2A2, PRKCA, MAPK14, GRIN2B, NFKB1, GRIN1, MAPK10, IL6, CDK5, IL1B, BCL2, NOX4, MAPT, BCL2L1	106	476	8205	5.691592675	6.13E-15	3.06E-15	0
KEGG_PATHWAY	hsa05145:Toxoplasmosis	19	17.27272727	0	HSPA8, TGFB1, NOS2, STAT3, XIAP, MAPK14, TNF, PIK3CG, NFKB1, MAPK10, MAPK8, CASP3, BCL2, AKT1, MAPK1, JAK2, BIRC2, BIRC3, BCL2L1	106	112	8205	13.13131739	5.14E-13	1.72E-13	0
KEGG_PATHWAY	hsa05417:Lipid and atherosclerosis	23	20.90909091	0	HSPA8, VCAM1, CXCL8, SRC, STAT3, PRKCA, MAPK14, TNF, NFKB1, ICAM1, MAPK10, IL6, MAPK8, IL1B, CASP3, BCL2, AKT1, MAPK1, PPARG, JAK2, TP53, NFE2L2, BCL2L1	106	215	8205	8.280605529	5.08E-12	1.27E-12	0
KEGG_PATHWAY	hsa05161:Hepatitis B	20	18.18181818	0	PRKCG, CREBBP, TGFB1, CXCL8, SRC, STAT3, PRKCA, MAPK14, TNF, NFKB1, MAPK10, IL6, MAPK8, CASP3, BCL2, AKT1, EP300, MAPK1, JAK2, TP53	106	162	8205	9.556254368	3.11E-11	6.22E-12	0
KEGG_PATHWAY	hsa05200:Pathways in cancer	32	29.09090909	0	CXCL8, XIAP, PTGS2, FGF2, MAPK8, RPS6KA5, CASP3, AKT1, HMOX1, MAPK1, EP300, JAK2, PRKCG, NQO1, CREBBP, TGFB1, NOS2, DAPK1, STAT3, PRKCA, NFKB1, VEGFA, MAPK10, IL6, GSTA1, BCL2, PPARG, TP53, BIRC2, BIRC3, BCL2L1, NFE2L2	106	531	8205	4.664747895	6.62E-11	1.10E-11	0
KEGG_PATHWAY	hsa04724:Glutamatergic synapse	17	15.45454545	0	GRIA1, PRKCG, GRIA2, SLC1A1, SLC1A2, SLC1A3, PRKCA, GRIK1, GRIN2B, GRIN1, GRM2, GRM5, GRIN2A, GRK2, MAPK1, GLUL, GRIA4	106	114	8205	11.54294935	1.90E-10	2.71E-11	0
KEGG_PATHWAY	hsa05010:Alzheimer disease	27	24.54545455	0	APP, CHRNA7, PSEN1, PTGS2, TNF, GRIN2A, MAPK8, GRM5, CASP3, AKT1, MAPK1, NOS1, CAPN1, SNCA, NOS2, CSNK2A1, CSNK2A2, GRIN2B, NFKB1, GRIN1, MAPK10, IL6, CDK5, IL1B, NOX4, MAPT, GAPDH	106	384	8205	5.442585495	2.98E-10	3.72E-11	0
KEGG_PATHWAY	hsa05418:Fluid shear stress and atherosclerosis	18	16.36363636	0	NQO1, VCAM1, SRC, PLAT, MAPK14, TNF, NFKB1, ICAM1, VEGFA, MAPK10, MAPK8, IL1B, GSTA1, BCL2, AKT1, HMOX1, TP53, NFE2L2	106	139	8205	10.02375458	3.45E-10	3.83E-11	0
KEGG_PATHWAY	hsa05167:Kaposi sarcoma-associated herpesvirus infection	20	18.18181818	0	CREBBP, CXCL8, SRC, STAT3, PTGS2, MAPK14, FGF2, PIK3CG, NFKB1, ICAM1, VEGFA, MAPK10, IL6, MAPK8, CASP3, AKT1, EP300, MAPK1, JAK2, TP53	106	194	8205	7.979964987	8.32E-10	8.32E-11	0
KEGG_PATHWAY	hsa04668:TNF signaling pathway	16	14.54545455	0	VCAM1, PTGS2, MAPK14, TNF, NFKB1, ICAM1, MAPK10, IL6, MAPK8, RPS6KA5, IL1B, CASP3, AKT1, MAPK1, BIRC2, BIRC3	106	112	8205	11.05795148	2.11E-09	1.92E-10	0
KEGG_PATHWAY	hsa04064:NF-kappa B signaling pathway	15	13.63636364	0	VCAM1, CXCL8, PARP1, CSNK2A1, CSNK2A2, XIAP, PTGS2, TNF, NFKB1, ICAM1, IL1B, BCL2, BIRC2, BIRC3, BCL2L1	106	104	8205	11.16427794	1.03E-08	8.58E-10	0
KEGG_PATHWAY	hsa04210:Apoptosis	16	14.54545455	0	PARP1, XIAP, TNF, NFKB1, MAPK10, MAPK8, CASP3, BCL2, AKT1, MAPK1, CAPN1, TP53, BIRC2, CTSB, BIRC3, BCL2L1	106	136	8205	9.10654828	3.62E-08	2.78E-09	0
KEGG_PATHWAY	hsa05152:Tuberculosis	17	15.45454545	0	CREBBP, TGFB1, NOS2, SRC, MAPK14, TNF, NFKB1, MAPK10, IL6, MAPK8, IL1B, CASP3, BCL2, AKT1, EP300, MAPK1, JAK2	106	180	8205	7.310534591	2.17E-07	1.55E-08	0
KEGG_PATHWAY	hsa04066:HIF-1 signaling pathway	14	12.72727273	0	PRKCG, CREBBP, NOS2, STAT3, PRKCA, NFKB1, VEGFA, IL6, BCL2, AKT1, EP300, HMOX1, MAPK1, GAPDH	106	109	8205	9.942011425	2.52E-07	1.68E-08	0
KEGG_PATHWAY	hsa01521:EGFR tyrosine kinase inhibitor resistance	12	10.90909091	0	PRKCG, IL6, SRC, STAT3, BCL2, MAPK1, AKT1, PRKCA, JAK2, FGF2, BCL2L1, VEGFA	106	79	8205	11.75782183	9.98E-07	6.24E-08	0
KEGG_PATHWAY	hsa04720:Long-term potentiation	11	10	0	GRIA1, PRKCG, GRIA2, GRM5, GRIN2A, CREBBP, EP300, MAPK1, PRKCA, GRIN2B, GRIN1	106	67	8205	12.708392	2.65E-06	1.51E-07	0
KEGG_PATHWAY	hsa04728:Dopaminergic synapse	14	12.72727273	0	GRIA1, PRKCG, GRIA2, KCNJ5, PRKCA, MAPK14, GRIN2B, MAPK10, GRIN2A, MAPK8, TH, AKT1, DRD2, GRIA4	106	132	8205	8.209691252	2.72E-06	1.51E-07	0
KEGG_PATHWAY	hsa05162:Measles	14	12.72727273	0	HSPA8, CSNK2A1, CSNK2A2, STAT3, NFKB1, MAPK10, IL6, MAPK8, IL1B, CASP3, BCL2, AKT1, TP53, BCL2L1	106	139	8205	7.796253563	5.11E-06	2.69E-07	0
KEGG_PATHWAY	hsa04010:MAPK signaling pathway	19	17.27272727	0	PRKCG, HSPA8, NTRK2, TGFB1, PRKCA, MAPK14, FGF2, TNF, NFKB1, VEGFA, MAPK10, MAPK8, RPS6KA5, IL1B, CASP3, AKT1, MAPK1, MAPT, TP53	106	294	8205	5.002406623	6.93E-06	3.47E-07	0
KEGG_PATHWAY	hsa04713:Circadian entrainment	12	10.90909091	0	GRIA1, PRKCG, KCNJ5, GRIA2, GRIN2A, RPS6KA5, MAPK1, PRKCA, NOS1, GRIN2B, GRIN1, GRIA4	106	97	8205	9.575957985	9.08E-06	4.22E-07	0
KEGG_PATHWAY	hsa05133:Pertussis	11	10	0	MAPK10, IL6, MAPK8, CXCL8, NOS2, IL1B, CASP3, MAPK1, MAPK14, TNF, NFKB1	106	76	8205	11.20345084	9.28E-06	4.22E-07	0
KEGG_PATHWAY	hsa05142:Chagas disease	12	10.90909091	0	MAPK10, IL6, MAPK8, TGFB1, CXCL8, NOS2, IL1B, MAPK1, AKT1, MAPK14, TNF, NFKB1	106	102	8205	9.10654828	1.54E-05	6.70E-07	0
KEGG_PATHWAY	hsa05207:Chemical carcinogenesis - receptor activation	16	14.54545455	0	PRKCG, SRC, NR1I3, CHRNA7, STAT3, XIAP, PRKCA, FGF2, NFKB1, VEGFA, GSTA1, BCL2, AKT1, MAPK1, JAK2, PPARA	106	212	8205	5.841936632	1.71E-05	7.12E-07	0
KEGG_PATHWAY	hsa04621:NOD-like receptor signaling pathway	15	13.63636364	0	CXCL8, XIAP, MAPK14, TNF, NFKB1, MAPK10, IL6, MAPK8, IL1B, BCL2, MAPK1, BIRC2, CTSB, BIRC3, BCL2L1	106	184	8205	6.310244053	1.97E-05	7.87E-07	0
KEGG_PATHWAY	hsa04024:cAMP signaling pathway	16	14.54545455	0	GRIA1, GRIA2, CREBBP, GRIN2B, NFKB1, GRIN1, MAPK10, GRIN2A, MAPK8, ADORA2A, AKT1, EP300, MAPK1, DRD2, PPARA, GRIA4	106	221	8205	5.604029711	2.96E-05	1.13E-06	0
KEGG_PATHWAY	hsa04215:Apoptosis - multiple species	8	7.272727273	0	MAPK10, MAPK8, CASP3, BCL2, XIAP, BIRC2, BCL2L1, BIRC3	106	32	8205	19.35141509	3.06E-05	1.13E-06	0
KEGG_PATHWAY	hsa05163:Human cytomegalovirus infection	16	14.54545455	0	PRKCG, CXCL8, SRC, STAT3, PRKCA, PTGS2, MAPK14, TNF, NFKB1, VEGFA, IL6, IL1B, CASP3, AKT1, MAPK1, TP53	106	225	8205	5.504402516	3.75E-05	1.34E-06	0
KEGG_PATHWAY	hsa05030:Cocaine addiction	9	8.181818182	0	GRM2, GRIA2, GRIN2A, CDK5, TH, DRD2, GRIN2B, NFKB1, GRIN1	106	49	8205	14.21736619	4.13E-05	1.42E-06	0
KEGG_PATHWAY	hsa04917:Prolactin signaling pathway	10	9.090909091	0	MAPK10, MAPK8, TH, SRC, STAT3, MAPK1, AKT1, JAK2, MAPK14, NFKB1	106	70	8205	11.05795148	5.69E-05	1.85E-06	0
KEGG_PATHWAY	hsa04936:Alcoholic liver disease	13	11.81818182	0	CXCL8, MAPK14, TNF, NFKB1, MAPK10, FABP1, IL6, MAPK8, IL1B, CASP3, NOX4, AKT1, PPARA	106	142	8205	7.086433697	5.73E-05	1.85E-06	0
KEGG_PATHWAY	hsa05222:Small cell lung cancer	11	10	0	NOS2, CASP3, BCL2, XIAP, AKT1, PTGS2, TP53, NFKB1, BIRC2, BCL2L1, BIRC3	106	92	8205	9.25502461	5.91E-05	1.85E-06	0
KEGG_PATHWAY	hsa04014:Ras signaling pathway	16	14.54545455	0	PRKCG, NTRK2, PLA2G2A, PRKCA, PLA2G6, FGF2, GRIN2B, NFKB1, GRIN1, VEGFA, MAPK10, GRIN2A, MAPK8, AKT1, MAPK1, BCL2L1	106	236	8205	5.247841382	6.99E-05	2.12E-06	0
KEGG_PATHWAY	hsa04657:IL-17 signaling pathway	11	10	0	MAPK10, IL6, MAPK8, CXCL8, IL1B, CASP3, MAPK1, MAPK14, PTGS2, TNF, NFKB1	106	94	8205	9.058109193	7.26E-05	2.12E-06	0
KEGG_PATHWAY	hsa04722:Neurotrophin signaling pathway	12	10.90909091	0	MAPK10, NTRK2, MAPK8, RPS6KA5, NTRK3, BCL2, MAPK1, AKT1, PSEN1, MAPK14, TP53, NFKB1	106	119	8205	7.805612811	7.62E-05	2.12E-06	0
KEGG_PATHWAY	hsa04071:Sphingolipid signaling pathway	12	10.90909091	0	MAPK10, PRKCG, ABCC1, MAPK8, BCL2, MAPK1, AKT1, PRKCA, MAPK14, TNF, TP53, NFKB1	106	119	8205	7.805612811	7.62E-05	2.12E-06	0
KEGG_PATHWAY	hsa01524:Platinum drug resistance	10	9.090909091	0	CASP3, GSTA1, BCL2, MAPK1, XIAP, AKT1, TP53, BIRC2, BCL2L1, BIRC3	106	73	8205	10.60351512	8.23E-05	2.22E-06	0
KEGG_PATHWAY	hsa04723:Retrograde endocannabinoid signaling	13	11.81818182	0	GRIA1, PRKCG, GRIA2, KCNJ5, PRKCA, PTGS2, MAPK14, MAPK10, GRM5, MAPK8, CNR1, MAPK1, GRIA4	106	148	8205	6.799145844	9.02E-05	2.37E-06	0
KEGG_PATHWAY	hsa05212:Pancreatic cancer	10	9.090909091	0	MAPK10, MAPK8, TGFB1, STAT3, MAPK1, AKT1, TP53, NFKB1, BCL2L1, VEGFA	106	76	8205	10.18495531	1.17E-04	3.00E-06	0
KEGG_PATHWAY	hsa05132:Salmonella infection	16	14.54545455	0	CXCL8, MAPK14, TNF, PIK3CG, NFKB1, MAPK10, IL6, MAPK8, IL1B, CASP3, BCL2, AKT1, MAPK1, GAPDH, BIRC2, BIRC3	106	249	8205	4.973857695	1.40E-04	3.49E-06	0
KEGG_PATHWAY	hsa04932:Non-alcoholic fatty liver disease	13	11.81818182	0	TGFB1, CXCL8, MAPK14, TNF, NFKB1, MAPK10, IL6, MAPK8, IL1B, CASP3, AKT1, PPARG, PPARA	106	155	8205	6.492087645	1.49E-04	3.63E-06	0
KEGG_PATHWAY	hsa04926:Relaxin signaling pathway	12	10.90909091	0	MAPK10, MAPK8, TGFB1, NOS2, SRC, MAPK1, AKT1, PRKCA, NOS1, MAPK14, NFKB1, VEGFA	106	129	8205	7.200526547	1.73E-04	4.12E-06	0
KEGG_PATHWAY	hsa04625:C-type lectin receptor signaling pathway	11	10	0	MAPK10, IL6, MAPK8, SRC, IL1B, MAPK1, AKT1, MAPK14, PTGS2, TNF, NFKB1	106	104	8205	8.187137155	1.88E-04	4.38E-06	0
KEGG_PATHWAY	hsa04217:Necroptosis	13	11.81818182	0	PARP1, STAT3, XIAP, TNF, MAPK10, MAPK8, IL1B, BCL2, CAPN1, JAK2, GLUL, BIRC2, BIRC3	106	159	8205	6.328764685	1.96E-04	4.45E-06	0
KEGG_PATHWAY	hsa05016:Huntington disease	17	15.45454545	0	GRIA1, GRIA2, CREBBP, SLC1A2, SLC1A3, HTT, GRIN2B, GRIN1, MAPK10, GRM5, MAPK8, CASP3, EP300, PPARG, TP53, TGM2, GRIA4	106	306	8205	4.300314465	3.77E-04	8.37E-06	0
KEGG_PATHWAY	hsa05164:Influenza A	13	11.81818182	0	CREBBP, CXCL8, PRKCA, TNF, NFKB1, ICAM1, IL6, IL1B, CASP3, AKT1, EP300, MAPK1, JAK2	106	171	8205	5.884640847	4.26E-04	9.26E-06	0
KEGG_PATHWAY	hsa05031:Amphetamine addiction	9	8.181818182	0	GRIA1, PRKCG, GRIA2, GRIN2A, TH, PRKCA, GRIN2B, GRIN1, GRIA4	106	69	8205	10.09639048	6.19E-04	1.31E-05	0
KEGG_PATHWAY	hsa04015:Rap1 signaling pathway	14	12.72727273	0	PRKCG, SRC, PRKCA, MAPK14, FGF2, GRIN2B, GRIN1, VEGFA, GRIN2A, ADORA2A, CNR1, AKT1, MAPK1, DRD2	106	210	8205	5.160377358	6.29E-04	1.31E-05	0
KEGG_PATHWAY	hsa04935:Growth hormone synthesis, secretion and action	11	10	0	MAPK10, PRKCG, CREBBP, MAPK8, STAT3, EP300, MAPK1, AKT1, PRKCA, JAK2, MAPK14	106	120	8205	7.095518868	7.07E-04	1.42E-05	0
KEGG_PATHWAY	hsa05131:Shigellosis	15	13.63636364	0	CXCL8, SRC, MAPK14, TNF, NFKB1, MAPK10, MAPK8, RPS6KA5, IL1B, BCL2, AKT1, MAPK1, CAPN1, TP53, BCL2L1	106	247	8205	4.700748606	7.12E-04	1.42E-05	0
KEGG_PATHWAY	hsa05166:Human T-cell leukemia virus 1 infection	14	12.72727273	0	CREBBP, TGFB1, XIAP, TNF, NFKB1, ICAM1, MAPK10, IL6, MAPK8, AKT1, EP300, MAPK1, TP53, BCL2L1	106	222	8205	4.881438042	0.001163853	2.28E-05	0
KEGG_PATHWAY	hsa05146:Amoebiasis	10	9.090909091	0	PRKCG, IL6, TGFB1, CXCL8, NOS2, IL1B, CASP3, PRKCA, TNF, NFKB1	106	102	8205	7.588790233	0.001426885	2.70E-05	0
KEGG_PATHWAY	hsa05140:Leishmaniasis	9	8.181818182	0	TGFB1, NOS2, IL1B, MAPK1, JAK2, MAPK14, PTGS2, TNF, NFKB1	106	77	8205	9.047414849	0.001431702	2.70E-05	0
KEGG_PATHWAY	hsa05143:African trypanosomiasis	7	6.363636364	0	PRKCG, IL6, VCAM1, IL1B, PRKCA, TNF, ICAM1	106	37	8205	14.64431413	0.001646054	3.05E-05	0
KEGG_PATHWAY	hsa04620:Toll-like receptor signaling pathway	10	9.090909091	0	MAPK10, IL6, MAPK8, CXCL8, IL1B, MAPK1, AKT1, MAPK14, TNF, NFKB1	106	104	8205	7.442851959	0.001675543	3.05E-05	0
KEGG_PATHWAY	hsa05134:Legionellosis	8	7.272727273	0	HSPA8, IL6, VCP, CXCL8, IL1B, CASP3, TNF, NFKB1	106	57	8205	10.86395233	0.001844976	3.30E-05	0
KEGG_PATHWAY	hsa04659:Th17 cell differentiation	10	9.090909091	0	MAPK10, IL6, MAPK8, TGFB1, IL1B, STAT3, MAPK1, JAK2, MAPK14, NFKB1	106	108	8205	7.167190776	0.002285733	3.95E-05	0
KEGG_PATHWAY	hsa05135:Yersinia infection	11	10	0	MAPK10, IL6, MAPK8, CXCL8, SRC, IL1B, MAPK1, AKT1, MAPK14, TNF, NFKB1	106	137	8205	6.215053023	0.002330022	3.95E-05	0
KEGG_PATHWAY	hsa04370:VEGF signaling pathway	8	7.272727273	0	PRKCG, SRC, MAPK1, AKT1, PRKCA, MAPK14, PTGS2, VEGFA	106	59	8205	10.49568276	0.002330724	3.95E-05	0
KEGG_PATHWAY	hsa05415:Diabetic cardiomyopathy	13	11.81818182	0	PRKCG, G6PD, TGFB1, PARP1, GSR, PRKCA, MAPK14, NFKB1, MAPK10, MAPK8, AKT1, PPARA, GAPDH	106	203	8205	4.957012734	0.002529239	4.22E-05	0
KEGG_PATHWAY	hsa05033:Nicotine addiction	7	6.363636364	0	GRIA1, GRIA2, GRIN2A, CHRNA7, GRIN2B, GRIN1, GRIA4	106	40	8205	13.54599057	0.002633255	4.32E-05	0
KEGG_PATHWAY	hsa04020:Calcium signaling pathway	14	12.72727273	0	PRKCG, NTRK2, NOS2, CHRNA7, NTRK3, PRKCA, FGF2, SLC8A1, GRIN1, VEGFA, GRM5, GRIN2A, ADORA2A, NOS1	106	240	8205	4.515330189	0.002721121	4.39E-05	0
KEGG_PATHWAY	hsa05205:Proteoglycans in cancer	13	11.81818182	0	PRKCG, TGFB1, SRC, STAT3, PRKCA, MAPK14, FGF2, TNF, VEGFA, CASP3, AKT1, MAPK1, TP53	106	205	8205	4.908651634	0.002794083	4.44E-05	0
KEGG_PATHWAY	hsa05219:Bladder cancer	7	6.363636364	0	RPS6KA5, CXCL8, SRC, DAPK1, MAPK1, TP53, VEGFA	106	41	8205	13.21560055	0.003052237	4.78E-05	0
KEGG_PATHWAY	hsa05208:Chemical carcinogenesis - reactive oxygen species	13	11.81818182	0	NQO1, SRC, MAPK14, NFKB1, VEGFA, MAPK10, MAPK8, GSTA1, NOX4, AKT1, HMOX1, MAPK1, NFE2L2	106	223	8205	4.5124376	0.006497816	1.00E-04	0
KEGG_PATHWAY	hsa04920:Adipocytokine signaling pathway	8	7.272727273	0	MAPK10, MAPK8, STAT3, AKT1, JAK2, PPARA, TNF, NFKB1	106	69	8205	8.974569319	0.006623861	1.01E-04	0
KEGG_PATHWAY	hsa04380:Osteoclast differentiation	10	9.090909091	0	MAPK10, MAPK8, TGFB1, IL1B, MAPK1, AKT1, PPARG, MAPK14, TNF, NFKB1	106	128	8205	6.047317217	0.008983912	1.35E-04	0
KEGG_PATHWAY	hsa05206:MicroRNAs in cancer	15	13.63636364	0	PRKCG, ABCC1, CREBBP, STAT3, PRKCA, PTGS2, NFKB1, VEGFA, RPS6KA5, CASP3, BCL2, EP300, HMOX1, MAPK1, TP53	106	310	8205	3.74543518	0.009460378	1.40E-04	0
KEGG_PATHWAY	hsa05144:Malaria	7	6.363636364	0	IL6, TGFB1, VCAM1, CXCL8, IL1B, TNF, ICAM1	106	50	8205	10.83679245	0.009794024	1.43E-04	0
KEGG_PATHWAY	hsa05130:Pathogenic Escherichia coli infection	12	10.90909091	0	MAPK10, IL6, MAPK8, CXCL8, SRC, IL1B, CASP3, MAPK1, MAPK14, TNF, GAPDH, NFKB1	106	197	8205	4.715065607	0.010269742	1.47E-04	0
KEGG_PATHWAY	hsa05020:Prion disease	14	12.72727273	0	HSPA8, CSNK2A1, CSNK2A2, MAPK14, TNF, GRIN2B, GRIN1, MAPK10, IL6, GRIN2A, MAPK8, IL1B, CASP3, MAPK1	106	273	8205	3.969521045	0.010617316	1.50E-04	0
KEGG_PATHWAY	hsa04068:FoxO signaling pathway	10	9.090909091	0	MAPK10, IL6, CREBBP, MAPK8, TGFB1, STAT3, EP300, MAPK1, AKT1, MAPK14	106	131	8205	5.908829036	0.010783536	1.51E-04	0
KEGG_PATHWAY	hsa04510:Focal adhesion	12	10.90909091	0	MAPK10, PRKCG, MAPK8, SRC, BCL2, MAPK1, XIAP, AKT1, PRKCA, BIRC2, BIRC3, VEGFA	106	201	8205	4.621233455	0.012336382	1.70E-04	0
KEGG_PATHWAY	hsa05169:Epstein-Barr virus infection	12	10.90909091	0	MAPK10, IL6, MAPK8, CASP3, STAT3, BCL2, AKT1, MAPK14, TNF, TP53, NFKB1, ICAM1	106	202	8205	4.598356062	0.012905322	1.76E-04	0
KEGG_PATHWAY	hsa05225:Hepatocellular carcinoma	11	10	0	PRKCG, NQO1, TGFB1, GSTA1, HMOX1, MAPK1, AKT1, PRKCA, TP53, BCL2L1, NFE2L2	106	168	8205	5.068227763	0.01365907	1.83E-04	0
KEGG_PATHWAY	hsa05170:Human immunodeficiency virus 1 infection	12	10.90909091	0	MAPK10, PRKCG, MAPK8, CASP3, BCL2, MAPK1, AKT1, PRKCA, MAPK14, TNF, NFKB1, BCL2L1	106	212	8205	4.381452474	0.019938938	2.65E-04	0
KEGG_PATHWAY	hsa05017:Spinocerebellar ataxia	10	9.090909091	0	MAPK10, GRIA1, PRKCG, GRIA2, GRIN2A, MAPK8, AKT1, PRKCA, GRIN2B, GRIN1	106	143	8205	5.412983243	0.021298149	2.80E-04	0
KEGG_PATHWAY	hsa04725:Cholinergic synapse	9	8.181818182	0	PRKCG, ACHE, CHRNA7, BCL2, MAPK1, AKT1, PRKCA, JAK2, PIK3CG	106	113	8205	6.165052596	0.02355881	3.06E-04	0
KEGG_PATHWAY	hsa05210:Colorectal cancer	8	7.272727273	0	MAPK10, MAPK8, TGFB1, CASP3, BCL2, MAPK1, AKT1, TP53	106	86	8205	7.200526547	0.027326922	3.51E-04	0
KEGG_PATHWAY	hsa05235:PD-L1 expression and PD-1 checkpoint pathway in cancer	8	7.272727273	0	CSNK2A1, CSNK2A2, STAT3, MAPK1, AKT1, JAK2, MAPK14, NFKB1	106	89	8205	6.957812169	0.033847747	4.30E-04	0
KEGG_PATHWAY	hsa04919:Thyroid hormone signaling pathway	9	8.181818182	0	PRKCG, CREBBP, HDAC3, SRC, EP300, MAPK1, AKT1, PRKCA, TP53	106	121	8205	5.757445813	0.037800854	4.76E-04	0
KEGG_PATHWAY	hsa05171:Coronavirus disease - COVID-19	12	10.90909091	0	MAPK10, PRKCG, IL6, MAPK8, CXCL8, IL1B, STAT3, MAPK1, PRKCA, MAPK14, TNF, NFKB1	106	232	8205	4.003741054	0.043935035	5.48E-04	0
KEGG_PATHWAY	hsa05014:Amyotrophic lateral sclerosis	15	13.63636364	0	GRIA1, GRIA2, VCP, NOS2, SLC1A2, MAPK14, TNF, GRIN2B, GRIN1, GRIN2A, CASP3, BCL2, NOS1, TP53, BCL2L1	106	364	8205	3.189793697	0.051702992	6.40E-04	0
KEGG_PATHWAY	hsa04664:Fc epsilon RI signaling pathway	7	6.363636364	0	MAPK10, MAPK8, MAPK1, AKT1, PRKCA, MAPK14, TNF	106	68	8205	7.968229745	0.054735155	6.70E-04	0
KEGG_PATHWAY	hsa05215:Prostate cancer	8	7.272727273	0	CREBBP, BCL2, EP300, MAPK1, AKT1, PLAT, TP53, NFKB1	106	97	8205	6.38397199	0.057344776	6.95E-04	0
KEGG_PATHWAY	hsa01522:Endocrine resistance	8	7.272727273	0	MAPK10, MAPK8, SRC, BCL2, MAPK1, AKT1, MAPK14, TP53	106	98	8205	6.318829419	0.060997607	7.23E-04	0
KEGG_PATHWAY	hsa04750:Inflammatory mediator regulation of TRP channels	8	7.272727273	0	MAPK10, PRKCG, MAPK8, SRC, IL1B, PRKCA, MAPK14, PLA2G6	106	98	8205	6.318829419	0.060997607	7.23E-04	0
KEGG_PATHWAY	hsa05120:Epithelial cell signaling in Helicobacter pylori infection	7	6.363636364	0	MAPK10, MAPK8, CXCL8, SRC, CASP3, MAPK14, NFKB1	106	70	8205	7.740566038	0.0639203	7.51E-04	0
KEGG_PATHWAY	hsa04137:Mitophagy - animal	7	6.363636364	0	MAPK10, MAPK8, CSNK2A1, SRC, CSNK2A2, TP53, BCL2L1	106	72	8205	7.525550314	0.074207814	8.66E-04	0
KEGG_PATHWAY	hsa04310:Wnt signaling pathway	10	9.090909091	0	MAPK10, PRKCG, CREBBP, MAPK8, CSNK2A1, CSNK2A2, EP300, PRKCA, PSEN1, TP53	106	170	8205	4.55327414	0.076884352	8.89E-04	0
KEGG_PATHWAY	hsa04931:Insulin resistance	8	7.272727273	0	MAPK10, IL6, MAPK8, STAT3, AKT1, PPARA, TNF, NFKB1	106	108	8205	5.733752621	0.108001942	0.001255669	0
KEGG_PATHWAY	hsa01523:Antifolate resistance	5	4.545454545	0	IL6, ABCC1, IL1B, TNF, NFKB1	106	30	8205	12.9009434	0.128988182	0.001500681	0
KEGG_PATHWAY	hsa05034:Alcoholism	10	9.090909091	0	NTRK2, GRIN2A, HDAC3, ADORA2A, TH, MAPK1, DRD2, HDAC9, GRIN2B, GRIN1	106	187	8205	4.139340127	0.148548524	0.001728629	0
KEGG_PATHWAY	hsa04726:Serotonergic synapse	8	7.272727273	0	PRKCG, KCNJ5, APP, CASP3, MAPK1, PRKCA, PTGS2, PTGS1	106	115	8205	5.384741591	0.153772074	0.001775663	0
KEGG_PATHWAY	hsa04613:Neutrophil extracellular trap formation	10	9.090909091	0	PRKCG, HDAC3, SRC, MAPK1, AKT1, PRKCA, MAPK14, MPO, HDAC9, NFKB1	106	190	8205	4.073982125	0.16503212	0.001897882	0
KEGG_PATHWAY	hsa04012:ErbB signaling pathway	7	6.363636364	0	MAPK10, PRKCG, MAPK8, SRC, MAPK1, AKT1, PRKCA	106	85	8205	6.374583796	0.172062712	0.00196613	0
KEGG_PATHWAY	hsa04062:Chemokine signaling pathway	10	9.090909091	0	CXCL8, GRK2, SRC, CXCR3, STAT3, MAPK1, AKT1, JAK2, NFKB1, PIK3CG	106	192	8205	4.031544811	0.176708286	0.002003826	0
KEGG_PATHWAY	hsa04080:Neuroactive ligand-receptor interaction	14	12.72727273	0	GRIA1, GRIA2, CHRNA7, GRIK1, OPRM1, GRIN2B, GRIN1, GRM2, GRM5, GRIN2A, ADORA2A, CNR1, DRD2, GRIA4	106	367	8205	2.952804483	0.180072972	0.002025135	0
KEGG_PATHWAY	hsa05202:Transcriptional misregulation in cancer	10	9.090909091	0	IL6, CXCL8, PPARG, PLAT, MPO, TP53, NFKB1, BIRC2, BCL2L1, BIRC3	106	193	8205	4.010655978	0.182754714	0.002037745	0
KEGG_PATHWAY	hsa04218:Cellular senescence	9	8.181818182	0	IL6, TGFB1, CXCL8, MAPK1, AKT1, CAPN1, MAPK14, TP53, NFKB1	106	156	8205	4.465711176	0.193401303	0.002148392	0
KEGG_PATHWAY	hsa04730:Long-term depression	6	5.454545455	0	GRIA1, PRKCG, GRIA2, MAPK1, PRKCA, NOS1	106	60	8205	7.740566038	0.221642743	0.002479679	0
KEGG_PATHWAY	hsa05203:Viral carcinogenesis	10	9.090909091	0	CREBBP, HDAC3, SRC, CASP3, STAT3, EP300, MAPK1, TP53, HDAC9, NFKB1	106	204	8205	3.794395117	0.258484186	0.002930244	0
KEGG_PATHWAY	hsa05323:Rheumatoid arthritis	7	6.363636364	0	IL6, TGFB1, CXCL8, IL1B, TNF, ICAM1, VEGFA	106	93	8205	5.826232502	0.26151185	0.002941471	0
KEGG_PATHWAY	hsa05321:Inflammatory bowel disease	6	5.454545455	0	IL6, TGFB1, IL1B, STAT3, TNF, NFKB1	106	65	8205	7.145137881	0.302593822	0.003462834	0
KEGG_PATHWAY	hsa04151:PI3K-Akt signaling pathway	13	11.81818182	0	NTRK2, PRKCA, FGF2, PIK3CG, NFKB1, VEGFA, IL6, BCL2, AKT1, MAPK1, JAK2, TP53, BCL2L1	106	354	8205	2.842580748	0.371668177	0.004421591	0
KEGG_PATHWAY	hsa05211:Renal cell carcinoma	6	5.454545455	0	CREBBP, TGFB1, EP300, MAPK1, AKT1, VEGFA	106	69	8205	6.730926989	0.37566656	0.004439993	0
KEGG_PATHWAY	hsa05230:Central carbon metabolism in cancer	6	5.454545455	0	G6PD, NTRK3, MAPK1, AKT1, TP53, SIRT3	106	70	8205	6.634770889	0.394833848	0.004645942	0
KEGG_PATHWAY	hsa04622:RIG-I-like receptor signaling pathway	6	5.454545455	0	MAPK10, MAPK8, CXCL8, MAPK14, TNF, NFKB1	106	70	8205	6.634770889	0.394833848	0.004645942	0
KEGG_PATHWAY	hsa05012:Parkinson disease	11	10	0	MAPK10, MAPK8, ADORA2A, TH, CASP3, MAPT, DRD2, TP53, BCL2L1, NFE2L2, SNCA	106	266	8205	3.200985955	0.413806011	0.004852969	0
KEGG_PATHWAY	hsa04520:Adherens junction	6	5.454545455	0	CREBBP, CSNK2A1, SRC, CSNK2A2, EP300, MAPK1	106	71	8205	6.541323412	0.414284485	0.004852969	0
KEGG_PATHWAY	hsa04660:T cell receptor signaling pathway	7	6.363636364	0	MAPK10, MAPK8, MAPK1, AKT1, MAPK14, TNF, NFKB1	106	104	8205	5.209996372	0.416811574	0.004852969	0
KEGG_PATHWAY	hsa04140:Autophagy - animal	8	7.272727273	0	MAPK10, MAPK8, DAPK1, BCL2, MAPK1, AKT1, CTSB, BCL2L1	106	141	8205	4.391810518	0.422954401	0.004903984	0
KEGG_PATHWAY	hsa05223:Non-small cell lung cancer	6	5.454545455	0	PRKCG, STAT3, MAPK1, AKT1, PRKCA, TP53	106	72	8205	6.450471698	0.433976195	0.00503088	0
KEGG_PATHWAY	hsa05220:Chronic myeloid leukemia	6	5.454545455	0	TGFB1, MAPK1, AKT1, TP53, NFKB1, BCL2L1	106	76	8205	6.110973188	0.514243395	0.006324862	0
KEGG_PATHWAY	hsa04261:Adrenergic signaling in cardiomyocytes	8	7.272727273	0	RPS6KA5, BCL2, MAPK1, AKT1, PRKCA, MAPK14, SLC8A1, PIK3CG	106	150	8205	4.128301887	0.541464442	0.006769877	0
KEGG_PATHWAY	hsa05160:Hepatitis C	8	7.272727273	0	CASP3, STAT3, MAPK1, AKT1, PPARA, TNF, TP53, NFKB1	106	157	8205	3.944237471	0.633843848	0.00864426	0
KEGG_PATHWAY	hsa04540:Gap junction	6	5.454545455	0.01	PRKCG, GRM5, SRC, MAPK1, PRKCA, DRD2	106	88	8205	5.277658662	0.743067873	0.011520951	0.01
KEGG_PATHWAY	hsa04630:JAK-STAT signaling pathway	8	7.272727273	0.01	IL6, CREBBP, STAT3, BCL2, EP300, AKT1, JAK2, BCL2L1	106	166	8205	3.730393271	0.744128675	0.011520951	0.01
KEGG_PATHWAY	hsa00480:Glutathione metabolism	5	4.545454545	0.01	G6PD, GSR, ODC1, GSTA1, PGD	106	57	8205	6.789970209	0.784135278	0.012844871	0.01
KEGG_PATHWAY	hsa04658:Th1 and Th2 cell differentiation	6	5.454545455	0.01	MAPK10, MAPK8, MAPK1, JAK2, MAPK14, NFKB1	106	92	8205	5.048195242	0.805968775	0.013620969	0.01
KEGG_PATHWAY	hsa04912:GnRH signaling pathway	6	5.454545455	0.01	MAPK10, MAPK8, SRC, MAPK1, PRKCA, MAPK14	106	93	8205	4.993913573	0.820195956	0.014133655	0.01
KEGG_PATHWAY	hsa05231:Choline metabolism in cancer	6	5.454545455	0.01	MAPK10, PRKCG, MAPK8, MAPK1, AKT1, PRKCA	106	98	8205	4.739122064	0.881690922	0.017423079	0.01
KEGG_PATHWAY	hsa04915:Estrogen signaling pathway	7	6.363636364	0.01	HSPA8, KCNJ5, SRC, BCL2, MAPK1, AKT1, OPRM1	106	138	8205	3.926374077	0.885037269	0.017512758	0.01
KEGG_PATHWAY	hsa04371:Apelin signaling pathway	7	6.363636364	0.01	NOS2, MAPK1, AKT1, PLAT, NOS1, SLC8A1, PIK3CG	106	139	8205	3.898126782	0.893341403	0.017971008	0.01
KEGG_PATHWAY	hsa04929:GnRH secretion	5	4.545454545	0.01	PRKCG, KCNJ5, MAPK1, AKT1, PRKCA	106	64	8205	6.047317217	0.900483804	0.018376859	0.01
KEGG_PATHWAY	hsa05165:Human papillomavirus infection	11	10	0.01	CREBBP, CASP3, EP300, MAPK1, AKT1, PSEN1, PTGS2, TNF, TP53, NFKB1, VEGFA	106	331	8205	2.572393547	0.916520827	0.019612702	0.01
KEGG_PATHWAY	hsa05221:Acute myeloid leukemia	5	4.545454545	0.01	STAT3, MAPK1, AKT1, MPO, NFKB1	106	67	8205	5.776541819	0.933188894	0.021194418	0.01
KEGG_PATHWAY	hsa04072:Phospholipase D signaling pathway	7	6.363636364	0.01	GRM2, GRM5, CXCL8, MAPK1, AKT1, PRKCA, PIK3CG	106	148	8205	3.661078531	0.950210491	0.023300857	0.01
KEGG_PATHWAY	hsa04921:Oxytocin signaling pathway	7	6.363636364	0.01	PRKCG, KCNJ5, SRC, MAPK1, PRKCA, PTGS2, PIK3CG	106	154	8205	3.518439108	0.972704527	0.027720336	0.01
KEGG_PATHWAY	hsa05214:Glioma	5	4.545454545	0.02	PRKCG, MAPK1, AKT1, PRKCA, TP53	106	75	8205	5.160377358	0.981338612	0.03038938	0.02
KEGG_PATHWAY	hsa04930:Type II diabetes mellitus	4	3.636363636	0.02	MAPK10, MAPK8, MAPK1, TNF	106	46	8205	6.730926989	0.995448812	0.04073427	0.02
KEGG_PATHWAY	hsa04611:Platelet activation	6	5.454545455	0.02	SRC, MAPK1, AKT1, MAPK14, PIK3CG, PTGS1	106	124	8205	3.74543518	0.995901644	0.04120299	0.02
KEGG_PATHWAY	hsa04141:Protein processing in endoplasmic reticulum	7	6.363636364	0.02	MAPK10, HSPA8, VCP, MAPK8, BCL2, CAPN1, NFE2L2	106	171	8205	3.168652764	0.996851521	0.042832698	0.02
KEGG_PATHWAY	hsa04650:Natural killer cell mediated cytotoxicity	6	5.454545455	0.02	PRKCG, CASP3, MAPK1, PRKCA, TNF, ICAM1	106	126	8205	3.685983827	0.99711909	0.043161034	0.02
KEGG_PATHWAY	hsa00330:Arginine and proline metabolism	4	3.636363636	0.03	DAO, NOS2, ODC1, NOS1	106	50	8205	6.19245283	0.998805603	0.049205605	0.03
KEGG_PATHWAY	hsa04270:Vascular smooth muscle contraction	6	5.454545455	0.03	PRKCG, ADORA2A, PLA2G2A, MAPK1, PRKCA, PLA2G6	106	134	8205	3.465925092	0.99939456	0.053704134	0.03
KEGG_PATHWAY	hsa05032:Morphine addiction	5	4.545454545	0.03	PRKCG, KCNJ5, GRK2, PRKCA, OPRM1	106	91	8205	4.253058262	0.999477834	0.054361211	0.03
KEGG_PATHWAY	hsa05168:Herpes simplex virus 1 infection	13	11.81818182	0.03	SRC, TNF, NFKB1, IL6, IL1B, CASP3, BCL2, AKT1, JAK2, TP53, BIRC2, BIRC3, BCL2L1	106	512	8205	1.965378096	0.999597493	0.055797735	0.03
KEGG_PATHWAY	hsa00220:Arginine biosynthesis	3	2.727272727	0.03	NOS2, NOS1, GLUL	106	22	8205	10.55531732	0.999747816	0.058656275	0.03
KEGG_PATHWAY	hsa04350:TGF-beta signaling pathway	5	4.545454545	0.03	CREBBP, TGFB1, EP300, MAPK1, TNF	106	95	8205	4.073982125	0.999830475	0.060982025	0.03
KEGG_PATHWAY	hsa04666:Fc gamma R-mediated phagocytosis	5	4.545454545	0.04	PRKCG, MAPK1, AKT1, PRKCA, PLA2G6	106	97	8205	3.989982494	0.99990685	0.064650372	0.04
KEGG_PATHWAY	hsa04550:Signaling pathways regulating pluripotency of stem cells	6	5.454545455	0.04	STAT3, MAPK1, AKT1, JAK2, MAPK14, FGF2	106	143	8205	3.247789946	0.9999225	0.065443993	0.04
KEGG_PATHWAY	hsa04916:Melanogenesis	5	4.545454545	0.04	PRKCG, CREBBP, EP300, MAPK1, PRKCA	106	101	8205	3.831963385	0.999973876	0.072300328	0.04
KEGG_PATHWAY	hsa04914:Progesterone-mediated oocyte maturation	5	4.545454545	0.04	MAPK10, MAPK8, MAPK1, AKT1, MAPK14	106	102	8205	3.794395117	0.999981282	0.074018789	0.04
KEGG_PATHWAY	hsa05226:Gastric cancer	6	5.454545455	0.04	TGFB1, BCL2, MAPK1, AKT1, TP53, FGF2	106	149	8205	3.117006458	0.999983655	0.074404286	0.04
KEGG_PATHWAY	hsa00590:Arachidonic acid metabolism	4	3.636363636	0.04	PLA2G2A, PLA2G6, PTGS2, PTGS1	106	61	8205	5.075781008	0.999987388	0.075594766	0.04
