# Supplementary material for: Integrated UPLC/Q-TOF-MS/MS Analysis and Network Pharmacology to Reveal the Neuroprotective Mechanisms and Potential Pharmacological Ingredients of Aurantii Fructus Immaturus and Aurantii Fructus
Source: Pharmaceuticals (Basel). 2024 Feb 12;17(2):239. doi: 10.3390/ph17020239 (PMC10892462; doi:10.3390/ph17020239)
Supplement: Supplementary file 1 [file pharmaceuticals-17-00239-s001.zip › supplementary table S8.xlsx]

## Sheet: Sheet1
Pathway	target
hsa04933	TGFB1
hsa04933	VCAM1
hsa04933	CXCL8
hsa04933	STAT3
hsa04933	PRKCA
hsa04933	MAPK14
hsa04933	TNF
hsa04933	NFKB1
hsa04933	ICAM1
hsa04933	VEGFA
hsa04933	MAPK10
hsa04933	IL6
hsa04933	MAPK8
hsa04933	IL1B
hsa04933	CASP3
hsa04933	BCL2
hsa04933	NOX4
hsa04933	AKT1
hsa04933	MAPK1
hsa04933	JAK2
hsa05022	GRIA1
hsa05022	GRIA2
hsa05022	APP
hsa05022	VCP
hsa05022	CHRNA7
hsa05022	HTT
hsa05022	PSEN1
hsa05022	PTGS2
hsa05022	TNF
hsa05022	GRIN2A
hsa05022	MAPK8
hsa05022	GRM5
hsa05022	CASP3
hsa05022	MAPK1
hsa05022	NOS1
hsa05022	CAPN1
hsa05022	GRIA4
hsa05022	SNCA
hsa05022	PRKCG
hsa05022	NOS2
hsa05022	CSNK2A1
hsa05022	CSNK2A2
hsa05022	PRKCA
hsa05022	MAPK14
hsa05022	GRIN2B
hsa05022	NFKB1
hsa05022	GRIN1
hsa05022	MAPK10
hsa05022	IL6
hsa05022	CDK5
hsa05022	IL1B
hsa05022	BCL2
hsa05022	NOX4
hsa05022	MAPT
hsa05022	BCL2L1
hsa05145	HSPA8
hsa05145	TGFB1
hsa05145	NOS2
hsa05145	STAT3
hsa05145	XIAP
hsa05145	MAPK14
hsa05145	TNF
hsa05145	PIK3CG
hsa05145	NFKB1
hsa05145	MAPK10
hsa05145	MAPK8
hsa05145	CASP3
hsa05145	BCL2
hsa05145	AKT1
hsa05145	MAPK1
hsa05145	JAK2
hsa05145	BIRC2
hsa05145	BIRC3
hsa05145	BCL2L1
hsa05417	HSPA8
hsa05417	VCAM1
hsa05417	CXCL8
hsa05417	SRC
hsa05417	STAT3
hsa05417	PRKCA
hsa05417	MAPK14
hsa05417	TNF
hsa05417	NFKB1
hsa05417	ICAM1
hsa05417	MAPK10
hsa05417	IL6
hsa05417	MAPK8
hsa05417	IL1B
hsa05417	CASP3
hsa05417	BCL2
hsa05417	AKT1
hsa05417	MAPK1
hsa05417	PPARG
hsa05417	JAK2
hsa05417	TP53
hsa05417	NFE2L2
hsa05417	BCL2L1
hsa05161	PRKCG
hsa05161	CREBBP
hsa05161	TGFB1
hsa05161	CXCL8
hsa05161	SRC
hsa05161	STAT3
hsa05161	PRKCA
hsa05161	MAPK14
hsa05161	TNF
hsa05161	NFKB1
hsa05161	MAPK10
hsa05161	IL6
hsa05161	MAPK8
hsa05161	CASP3
hsa05161	BCL2
hsa05161	AKT1
hsa05161	EP300
hsa05161	MAPK1
hsa05161	JAK2
hsa05161	TP53
hsa05200	CXCL8
hsa05200	XIAP
hsa05200	PTGS2
hsa05200	FGF2
hsa05200	MAPK8
hsa05200	RPS6KA5
hsa05200	CASP3
hsa05200	AKT1
hsa05200	HMOX1
hsa05200	MAPK1
hsa05200	EP300
hsa05200	JAK2
hsa05200	PRKCG
hsa05200	NQO1
hsa05200	CREBBP
hsa05200	TGFB1
hsa05200	NOS2
hsa05200	DAPK1
hsa05200	STAT3
hsa05200	PRKCA
hsa05200	NFKB1
hsa05200	VEGFA
hsa05200	MAPK10
hsa05200	IL6
hsa05200	GSTA1
hsa05200	BCL2
hsa05200	PPARG
hsa05200	TP53
hsa05200	BIRC2
hsa05200	BIRC3
hsa05200	BCL2L1
hsa05200	NFE2L2
hsa04724	GRIA1
hsa04724	PRKCG
hsa04724	GRIA2
hsa04724	SLC1A1
hsa04724	SLC1A2
hsa04724	SLC1A3
hsa04724	PRKCA
hsa04724	GRIK1
hsa04724	GRIN2B
hsa04724	GRIN1
hsa04724	GRM2
hsa04724	GRM5
hsa04724	GRIN2A
hsa04724	GRK2
hsa04724	MAPK1
hsa04724	GLUL
hsa04724	GRIA4
hsa05010	APP
hsa05010	CHRNA7
hsa05010	PSEN1
hsa05010	PTGS2
hsa05010	TNF
hsa05010	GRIN2A
hsa05010	MAPK8
hsa05010	GRM5
hsa05010	CASP3
hsa05010	AKT1
hsa05010	MAPK1
hsa05010	NOS1
hsa05010	CAPN1
hsa05010	SNCA
hsa05010	NOS2
hsa05010	CSNK2A1
hsa05010	CSNK2A2
hsa05010	GRIN2B
hsa05010	NFKB1
hsa05010	GRIN1
hsa05010	MAPK10
hsa05010	IL6
hsa05010	CDK5
hsa05010	IL1B
hsa05010	NOX4
hsa05010	MAPT
hsa05010	GAPDH
hsa05418	NQO1
hsa05418	VCAM1
hsa05418	SRC
hsa05418	PLAT
hsa05418	MAPK14
hsa05418	TNF
hsa05418	NFKB1
hsa05418	ICAM1
hsa05418	VEGFA
hsa05418	MAPK10
hsa05418	MAPK8
hsa05418	IL1B
hsa05418	GSTA1
hsa05418	BCL2
hsa05418	AKT1
hsa05418	HMOX1
hsa05418	TP53
hsa05418	NFE2L2
hsa05167	CREBBP
hsa05167	CXCL8
hsa05167	SRC
hsa05167	STAT3
hsa05167	PTGS2
hsa05167	MAPK14
hsa05167	FGF2
hsa05167	PIK3CG
hsa05167	NFKB1
hsa05167	ICAM1
hsa05167	VEGFA
hsa05167	MAPK10
hsa05167	IL6
hsa05167	MAPK8
hsa05167	CASP3
hsa05167	AKT1
hsa05167	EP300
hsa05167	MAPK1
hsa05167	JAK2
hsa05167	TP53
hsa04668	VCAM1
hsa04668	PTGS2
hsa04668	MAPK14
hsa04668	TNF
hsa04668	NFKB1
hsa04668	ICAM1
hsa04668	MAPK10
hsa04668	IL6
hsa04668	MAPK8
hsa04668	RPS6KA5
hsa04668	IL1B
hsa04668	CASP3
hsa04668	AKT1
hsa04668	MAPK1
hsa04668	BIRC2
hsa04668	BIRC3
hsa04064	VCAM1
hsa04064	CXCL8
hsa04064	PARP1
hsa04064	CSNK2A1
hsa04064	CSNK2A2
hsa04064	XIAP
hsa04064	PTGS2
hsa04064	TNF
hsa04064	NFKB1
hsa04064	ICAM1
hsa04064	IL1B
hsa04064	BCL2
hsa04064	BIRC2
hsa04064	BIRC3
hsa04064	BCL2L1
hsa04210	PARP1
hsa04210	XIAP
hsa04210	TNF
hsa04210	NFKB1
hsa04210	MAPK10
hsa04210	MAPK8
hsa04210	CASP3
hsa04210	BCL2
hsa04210	AKT1
hsa04210	MAPK1
hsa04210	CAPN1
hsa04210	TP53
hsa04210	BIRC2
hsa04210	CTSB
hsa04210	BIRC3
hsa04210	BCL2L1
hsa05152	CREBBP
hsa05152	TGFB1
hsa05152	NOS2
hsa05152	SRC
hsa05152	MAPK14
hsa05152	TNF
hsa05152	NFKB1
hsa05152	MAPK10
hsa05152	IL6
hsa05152	MAPK8
hsa05152	IL1B
hsa05152	CASP3
hsa05152	BCL2
hsa05152	AKT1
hsa05152	EP300
hsa05152	MAPK1
hsa05152	JAK2
hsa04066	PRKCG
hsa04066	CREBBP
hsa04066	NOS2
hsa04066	STAT3
hsa04066	PRKCA
hsa04066	NFKB1
hsa04066	VEGFA
hsa04066	IL6
hsa04066	BCL2
hsa04066	AKT1
hsa04066	EP300
hsa04066	HMOX1
hsa04066	MAPK1
hsa04066	GAPDH
hsa01521	PRKCG
hsa01521	IL6
hsa01521	SRC
hsa01521	STAT3
hsa01521	BCL2
hsa01521	MAPK1
hsa01521	AKT1
hsa01521	PRKCA
hsa01521	JAK2
hsa01521	FGF2
hsa01521	BCL2L1
hsa01521	VEGFA
hsa04720	GRIA1
hsa04720	PRKCG
hsa04720	GRIA2
hsa04720	GRM5
hsa04720	GRIN2A
hsa04720	CREBBP
hsa04720	EP300
hsa04720	MAPK1
hsa04720	PRKCA
hsa04720	GRIN2B
hsa04720	GRIN1
hsa04728	GRIA1
hsa04728	PRKCG
hsa04728	GRIA2
hsa04728	KCNJ5
hsa04728	PRKCA
hsa04728	MAPK14
hsa04728	GRIN2B
hsa04728	MAPK10
hsa04728	GRIN2A
hsa04728	MAPK8
hsa04728	TH
hsa04728	AKT1
hsa04728	DRD2
hsa04728	GRIA4
hsa05162	HSPA8
hsa05162	CSNK2A1
hsa05162	CSNK2A2
hsa05162	STAT3
hsa05162	NFKB1
hsa05162	MAPK10
hsa05162	IL6
hsa05162	MAPK8
hsa05162	IL1B
hsa05162	CASP3
hsa05162	BCL2
hsa05162	AKT1
hsa05162	TP53
hsa05162	BCL2L1
hsa04010	PRKCG
hsa04010	HSPA8
hsa04010	NTRK2
hsa04010	TGFB1
hsa04010	PRKCA
hsa04010	MAPK14
hsa04010	FGF2
hsa04010	TNF
hsa04010	NFKB1
hsa04010	VEGFA
hsa04010	MAPK10
hsa04010	MAPK8
hsa04010	RPS6KA5
hsa04010	IL1B
hsa04010	CASP3
hsa04010	AKT1
hsa04010	MAPK1
hsa04010	MAPT
hsa04010	TP53
hsa04713	GRIA1
hsa04713	PRKCG
hsa04713	KCNJ5
hsa04713	GRIA2
hsa04713	GRIN2A
hsa04713	RPS6KA5
hsa04713	MAPK1
hsa04713	PRKCA
hsa04713	NOS1
hsa04713	GRIN2B
hsa04713	GRIN1
hsa04713	GRIA4
hsa05133	MAPK10
hsa05133	IL6
hsa05133	MAPK8
hsa05133	CXCL8
hsa05133	NOS2
hsa05133	IL1B
hsa05133	CASP3
hsa05133	MAPK1
hsa05133	MAPK14
hsa05133	TNF
hsa05133	NFKB1
hsa05142	MAPK10
hsa05142	IL6
hsa05142	MAPK8
hsa05142	TGFB1
hsa05142	CXCL8
hsa05142	NOS2
hsa05142	IL1B
hsa05142	MAPK1
hsa05142	AKT1
hsa05142	MAPK14
hsa05142	TNF
hsa05142	NFKB1
hsa05207	PRKCG
hsa05207	SRC
hsa05207	NR1I3
hsa05207	CHRNA7
hsa05207	STAT3
hsa05207	XIAP
hsa05207	PRKCA
hsa05207	FGF2
hsa05207	NFKB1
hsa05207	VEGFA
hsa05207	GSTA1
hsa05207	BCL2
hsa05207	AKT1
hsa05207	MAPK1
hsa05207	JAK2
hsa05207	PPARA
hsa04621	CXCL8
hsa04621	XIAP
hsa04621	MAPK14
hsa04621	TNF
hsa04621	NFKB1
hsa04621	MAPK10
hsa04621	IL6
hsa04621	MAPK8
hsa04621	IL1B
hsa04621	BCL2
hsa04621	MAPK1
hsa04621	BIRC2
hsa04621	CTSB
hsa04621	BIRC3
hsa04621	BCL2L1
hsa04024	GRIA1
hsa04024	GRIA2
hsa04024	CREBBP
hsa04024	GRIN2B
hsa04024	NFKB1
hsa04024	GRIN1
hsa04024	MAPK10
hsa04024	GRIN2A
hsa04024	MAPK8
hsa04024	ADORA2A
hsa04024	AKT1
hsa04024	EP300
hsa04024	MAPK1
hsa04024	DRD2
hsa04024	PPARA
hsa04024	GRIA4
hsa04215	MAPK10
hsa04215	MAPK8
hsa04215	CASP3
hsa04215	BCL2
hsa04215	XIAP
hsa04215	BIRC2
hsa04215	BCL2L1
hsa04215	BIRC3
hsa05163	PRKCG
hsa05163	CXCL8
hsa05163	SRC
hsa05163	STAT3
hsa05163	PRKCA
hsa05163	PTGS2
hsa05163	MAPK14
hsa05163	TNF
hsa05163	NFKB1
hsa05163	VEGFA
hsa05163	IL6
hsa05163	IL1B
hsa05163	CASP3
hsa05163	AKT1
hsa05163	MAPK1
hsa05163	TP53
hsa05030	GRM2
hsa05030	GRIA2
hsa05030	GRIN2A
hsa05030	CDK5
hsa05030	TH
hsa05030	DRD2
hsa05030	GRIN2B
hsa05030	NFKB1
hsa05030	GRIN1
hsa04917	MAPK10
hsa04917	MAPK8
hsa04917	TH
hsa04917	SRC
hsa04917	STAT3
hsa04917	MAPK1
hsa04917	AKT1
hsa04917	JAK2
hsa04917	MAPK14
hsa04917	NFKB1
hsa04936	CXCL8
hsa04936	MAPK14
hsa04936	TNF
hsa04936	NFKB1
hsa04936	MAPK10
hsa04936	FABP1
hsa04936	IL6
hsa04936	MAPK8
hsa04936	IL1B
hsa04936	CASP3
hsa04936	NOX4
hsa04936	AKT1
hsa04936	PPARA
hsa05222	NOS2
hsa05222	CASP3
hsa05222	BCL2
hsa05222	XIAP
hsa05222	AKT1
hsa05222	PTGS2
hsa05222	TP53
hsa05222	NFKB1
hsa05222	BIRC2
hsa05222	BCL2L1
hsa05222	BIRC3
hsa04014	PRKCG
hsa04014	NTRK2
hsa04014	PLA2G2A
hsa04014	PRKCA
hsa04014	PLA2G6
hsa04014	FGF2
hsa04014	GRIN2B
hsa04014	NFKB1
hsa04014	GRIN1
hsa04014	VEGFA
hsa04014	MAPK10
hsa04014	GRIN2A
hsa04014	MAPK8
hsa04014	AKT1
hsa04014	MAPK1
hsa04014	BCL2L1
hsa04657	MAPK10
hsa04657	IL6
hsa04657	MAPK8
hsa04657	CXCL8
hsa04657	IL1B
hsa04657	CASP3
hsa04657	MAPK1
hsa04657	MAPK14
hsa04657	PTGS2
hsa04657	TNF
hsa04657	NFKB1
hsa04722	MAPK10
hsa04722	NTRK2
hsa04722	MAPK8
hsa04722	RPS6KA5
hsa04722	NTRK3
hsa04722	BCL2
hsa04722	MAPK1
hsa04722	AKT1
hsa04722	PSEN1
hsa04722	MAPK14
hsa04722	TP53
hsa04722	NFKB1
hsa04071	MAPK10
hsa04071	PRKCG
hsa04071	ABCC1
hsa04071	MAPK8
hsa04071	BCL2
hsa04071	MAPK1
hsa04071	AKT1
hsa04071	PRKCA
hsa04071	MAPK14
hsa04071	TNF
hsa04071	TP53
hsa04071	NFKB1
hsa01524	CASP3
hsa01524	GSTA1
hsa01524	BCL2
hsa01524	MAPK1
hsa01524	XIAP
hsa01524	AKT1
hsa01524	TP53
hsa01524	BIRC2
hsa01524	BCL2L1
hsa01524	BIRC3
hsa04723	GRIA1
hsa04723	PRKCG
hsa04723	GRIA2
hsa04723	KCNJ5
hsa04723	PRKCA
hsa04723	PTGS2
hsa04723	MAPK14
hsa04723	MAPK10
hsa04723	GRM5
hsa04723	MAPK8
hsa04723	CNR1
hsa04723	MAPK1
hsa04723	GRIA4
hsa05212	MAPK10
hsa05212	MAPK8
hsa05212	TGFB1
hsa05212	STAT3
hsa05212	MAPK1
hsa05212	AKT1
hsa05212	TP53
hsa05212	NFKB1
hsa05212	BCL2L1
hsa05212	VEGFA
hsa05132	CXCL8
hsa05132	MAPK14
hsa05132	TNF
hsa05132	PIK3CG
hsa05132	NFKB1
hsa05132	MAPK10
hsa05132	IL6
hsa05132	MAPK8
hsa05132	IL1B
hsa05132	CASP3
hsa05132	BCL2
hsa05132	AKT1
hsa05132	MAPK1
hsa05132	GAPDH
hsa05132	BIRC2
hsa05132	BIRC3
hsa04932	TGFB1
hsa04932	CXCL8
hsa04932	MAPK14
hsa04932	TNF
hsa04932	NFKB1
hsa04932	MAPK10
hsa04932	IL6
hsa04932	MAPK8
hsa04932	IL1B
hsa04932	CASP3
hsa04932	AKT1
hsa04932	PPARG
hsa04932	PPARA
hsa04926	MAPK10
hsa04926	MAPK8
hsa04926	TGFB1
hsa04926	NOS2
hsa04926	SRC
hsa04926	MAPK1
hsa04926	AKT1
hsa04926	PRKCA
hsa04926	NOS1
hsa04926	MAPK14
hsa04926	NFKB1
hsa04926	VEGFA
hsa04625	MAPK10
hsa04625	IL6
hsa04625	MAPK8
hsa04625	SRC
hsa04625	IL1B
hsa04625	MAPK1
hsa04625	AKT1
hsa04625	MAPK14
hsa04625	PTGS2
hsa04625	TNF
hsa04625	NFKB1
hsa04217	PARP1
hsa04217	STAT3
hsa04217	XIAP
hsa04217	TNF
hsa04217	MAPK10
hsa04217	MAPK8
hsa04217	IL1B
hsa04217	BCL2
hsa04217	CAPN1
hsa04217	JAK2
hsa04217	GLUL
hsa04217	BIRC2
hsa04217	BIRC3
hsa05016	GRIA1
hsa05016	GRIA2
hsa05016	CREBBP
hsa05016	SLC1A2
hsa05016	SLC1A3
hsa05016	HTT
hsa05016	GRIN2B
hsa05016	GRIN1
hsa05016	MAPK10
hsa05016	GRM5
hsa05016	MAPK8
hsa05016	CASP3
hsa05016	EP300
hsa05016	PPARG
hsa05016	TP53
hsa05016	TGM2
hsa05016	GRIA4
hsa05164	CREBBP
hsa05164	CXCL8
hsa05164	PRKCA
hsa05164	TNF
hsa05164	NFKB1
hsa05164	ICAM1
hsa05164	IL6
hsa05164	IL1B
hsa05164	CASP3
hsa05164	AKT1
hsa05164	EP300
hsa05164	MAPK1
hsa05164	JAK2
hsa05031	GRIA1
hsa05031	PRKCG
hsa05031	GRIA2
hsa05031	GRIN2A
hsa05031	TH
hsa05031	PRKCA
hsa05031	GRIN2B
hsa05031	GRIN1
hsa05031	GRIA4
hsa04015	PRKCG
hsa04015	SRC
hsa04015	PRKCA
hsa04015	MAPK14
hsa04015	FGF2
hsa04015	GRIN2B
hsa04015	GRIN1
hsa04015	VEGFA
hsa04015	GRIN2A
hsa04015	ADORA2A
hsa04015	CNR1
hsa04015	AKT1
hsa04015	MAPK1
hsa04015	DRD2
hsa04935	MAPK10
hsa04935	PRKCG
hsa04935	CREBBP
hsa04935	MAPK8
hsa04935	STAT3
hsa04935	EP300
hsa04935	MAPK1
hsa04935	AKT1
hsa04935	PRKCA
hsa04935	JAK2
hsa04935	MAPK14
hsa05131	CXCL8
hsa05131	SRC
hsa05131	MAPK14
hsa05131	TNF
hsa05131	NFKB1
hsa05131	MAPK10
hsa05131	MAPK8
hsa05131	RPS6KA5
hsa05131	IL1B
hsa05131	BCL2
hsa05131	AKT1
hsa05131	MAPK1
hsa05131	CAPN1
hsa05131	TP53
hsa05131	BCL2L1
hsa05166	CREBBP
hsa05166	TGFB1
hsa05166	XIAP
hsa05166	TNF
hsa05166	NFKB1
hsa05166	ICAM1
hsa05166	MAPK10
hsa05166	IL6
hsa05166	MAPK8
hsa05166	AKT1
hsa05166	EP300
hsa05166	MAPK1
hsa05166	TP53
hsa05166	BCL2L1
hsa05146	PRKCG
hsa05146	IL6
hsa05146	TGFB1
hsa05146	CXCL8
hsa05146	NOS2
hsa05146	IL1B
hsa05146	CASP3
hsa05146	PRKCA
hsa05146	TNF
hsa05146	NFKB1
hsa05140	TGFB1
hsa05140	NOS2
hsa05140	IL1B
hsa05140	MAPK1
hsa05140	JAK2
hsa05140	MAPK14
hsa05140	PTGS2
hsa05140	TNF
hsa05140	NFKB1
hsa05143	PRKCG
hsa05143	IL6
hsa05143	VCAM1
hsa05143	IL1B
hsa05143	PRKCA
hsa05143	TNF
hsa05143	ICAM1
hsa04620	MAPK10
hsa04620	IL6
hsa04620	MAPK8
hsa04620	CXCL8
hsa04620	IL1B
hsa04620	MAPK1
hsa04620	AKT1
hsa04620	MAPK14
hsa04620	TNF
hsa04620	NFKB1
hsa05134	HSPA8
hsa05134	IL6
hsa05134	VCP
hsa05134	CXCL8
hsa05134	IL1B
hsa05134	CASP3
hsa05134	TNF
hsa05134	NFKB1
hsa04659	MAPK10
hsa04659	IL6
hsa04659	MAPK8
hsa04659	TGFB1
hsa04659	IL1B
hsa04659	STAT3
hsa04659	MAPK1
hsa04659	JAK2
hsa04659	MAPK14
hsa04659	NFKB1
hsa05135	MAPK10
hsa05135	IL6
hsa05135	MAPK8
hsa05135	CXCL8
hsa05135	SRC
hsa05135	IL1B
hsa05135	MAPK1
hsa05135	AKT1
hsa05135	MAPK14
hsa05135	TNF
hsa05135	NFKB1
hsa04370	PRKCG
hsa04370	SRC
hsa04370	MAPK1
hsa04370	AKT1
hsa04370	PRKCA
hsa04370	MAPK14
hsa04370	PTGS2
hsa04370	VEGFA
hsa05415	PRKCG
hsa05415	G6PD
hsa05415	TGFB1
hsa05415	PARP1
hsa05415	GSR
hsa05415	PRKCA
hsa05415	MAPK14
hsa05415	NFKB1
hsa05415	MAPK10
hsa05415	MAPK8
hsa05415	AKT1
hsa05415	PPARA
hsa05415	GAPDH
hsa05033	GRIA1
hsa05033	GRIA2
hsa05033	GRIN2A
hsa05033	CHRNA7
hsa05033	GRIN2B
hsa05033	GRIN1
hsa05033	GRIA4
hsa04020	PRKCG
hsa04020	NTRK2
hsa04020	NOS2
hsa04020	CHRNA7
hsa04020	NTRK3
hsa04020	PRKCA
hsa04020	FGF2
hsa04020	SLC8A1
hsa04020	GRIN1
hsa04020	VEGFA
hsa04020	GRM5
hsa04020	GRIN2A
hsa04020	ADORA2A
hsa04020	NOS1
hsa05205	PRKCG
hsa05205	TGFB1
hsa05205	SRC
hsa05205	STAT3
hsa05205	PRKCA
hsa05205	MAPK14
hsa05205	FGF2
hsa05205	TNF
hsa05205	VEGFA
hsa05205	CASP3
hsa05205	AKT1
hsa05205	MAPK1
hsa05205	TP53
hsa05219	RPS6KA5
hsa05219	CXCL8
hsa05219	SRC
hsa05219	DAPK1
hsa05219	MAPK1
hsa05219	TP53
hsa05219	VEGFA
hsa05208	NQO1
hsa05208	SRC
hsa05208	MAPK14
hsa05208	NFKB1
hsa05208	VEGFA
hsa05208	MAPK10
hsa05208	MAPK8
hsa05208	GSTA1
hsa05208	NOX4
hsa05208	AKT1
hsa05208	HMOX1
hsa05208	MAPK1
hsa05208	NFE2L2
hsa04920	MAPK10
hsa04920	MAPK8
hsa04920	STAT3
hsa04920	AKT1
hsa04920	JAK2
hsa04920	PPARA
hsa04920	TNF
hsa04920	NFKB1
hsa04380	MAPK10
hsa04380	MAPK8
hsa04380	TGFB1
hsa04380	IL1B
hsa04380	MAPK1
hsa04380	AKT1
hsa04380	PPARG
hsa04380	MAPK14
hsa04380	TNF
hsa04380	NFKB1
hsa05206	PRKCG
hsa05206	ABCC1
hsa05206	CREBBP
hsa05206	STAT3
hsa05206	PRKCA
hsa05206	PTGS2
hsa05206	NFKB1
hsa05206	VEGFA
hsa05206	RPS6KA5
hsa05206	CASP3
hsa05206	BCL2
hsa05206	EP300
hsa05206	HMOX1
hsa05206	MAPK1
hsa05206	TP53
hsa05144	IL6
hsa05144	TGFB1
hsa05144	VCAM1
hsa05144	CXCL8
hsa05144	IL1B
hsa05144	TNF
hsa05144	ICAM1
hsa05130	MAPK10
hsa05130	IL6
hsa05130	MAPK8
hsa05130	CXCL8
hsa05130	SRC
hsa05130	IL1B
hsa05130	CASP3
hsa05130	MAPK1
hsa05130	MAPK14
hsa05130	TNF
hsa05130	GAPDH
hsa05130	NFKB1
hsa05020	HSPA8
hsa05020	CSNK2A1
hsa05020	CSNK2A2
hsa05020	MAPK14
hsa05020	TNF
hsa05020	GRIN2B
hsa05020	GRIN1
hsa05020	MAPK10
hsa05020	IL6
hsa05020	GRIN2A
hsa05020	MAPK8
hsa05020	IL1B
hsa05020	CASP3
hsa05020	MAPK1
hsa04068	MAPK10
hsa04068	IL6
hsa04068	CREBBP
hsa04068	MAPK8
hsa04068	TGFB1
hsa04068	STAT3
hsa04068	EP300
hsa04068	MAPK1
hsa04068	AKT1
hsa04068	MAPK14
hsa04510	MAPK10
hsa04510	PRKCG
hsa04510	MAPK8
hsa04510	SRC
hsa04510	BCL2
hsa04510	MAPK1
hsa04510	XIAP
hsa04510	AKT1
hsa04510	PRKCA
hsa04510	BIRC2
hsa04510	BIRC3
hsa04510	VEGFA
hsa05169	MAPK10
hsa05169	IL6
hsa05169	MAPK8
hsa05169	CASP3
hsa05169	STAT3
hsa05169	BCL2
hsa05169	AKT1
hsa05169	MAPK14
hsa05169	TNF
hsa05169	TP53
hsa05169	NFKB1
hsa05169	ICAM1
hsa05225	PRKCG
hsa05225	NQO1
hsa05225	TGFB1
hsa05225	GSTA1
hsa05225	HMOX1
hsa05225	MAPK1
hsa05225	AKT1
hsa05225	PRKCA
hsa05225	TP53
hsa05225	BCL2L1
hsa05225	NFE2L2
hsa05170	MAPK10
hsa05170	PRKCG
hsa05170	MAPK8
hsa05170	CASP3
hsa05170	BCL2
hsa05170	MAPK1
hsa05170	AKT1
hsa05170	PRKCA
hsa05170	MAPK14
hsa05170	TNF
hsa05170	NFKB1
hsa05170	BCL2L1
hsa05017	MAPK10
hsa05017	GRIA1
hsa05017	PRKCG
hsa05017	GRIA2
hsa05017	GRIN2A
hsa05017	MAPK8
hsa05017	AKT1
hsa05017	PRKCA
hsa05017	GRIN2B
hsa05017	GRIN1
hsa04725	PRKCG
hsa04725	ACHE
hsa04725	CHRNA7
hsa04725	BCL2
hsa04725	MAPK1
hsa04725	AKT1
hsa04725	PRKCA
hsa04725	JAK2
hsa04725	PIK3CG
hsa05210	MAPK10
hsa05210	MAPK8
hsa05210	TGFB1
hsa05210	CASP3
hsa05210	BCL2
hsa05210	MAPK1
hsa05210	AKT1
hsa05210	TP53
hsa05235	CSNK2A1
hsa05235	CSNK2A2
hsa05235	STAT3
hsa05235	MAPK1
hsa05235	AKT1
hsa05235	JAK2
hsa05235	MAPK14
hsa05235	NFKB1
hsa04919	PRKCG
hsa04919	CREBBP
hsa04919	HDAC3
hsa04919	SRC
hsa04919	EP300
hsa04919	MAPK1
hsa04919	AKT1
hsa04919	PRKCA
hsa04919	TP53
hsa05171	MAPK10
hsa05171	PRKCG
hsa05171	IL6
hsa05171	MAPK8
hsa05171	CXCL8
hsa05171	IL1B
hsa05171	STAT3
hsa05171	MAPK1
hsa05171	PRKCA
hsa05171	MAPK14
hsa05171	TNF
hsa05171	NFKB1
hsa05014	GRIA1
hsa05014	GRIA2
hsa05014	VCP
hsa05014	NOS2
hsa05014	SLC1A2
hsa05014	MAPK14
hsa05014	TNF
hsa05014	GRIN2B
hsa05014	GRIN1
hsa05014	GRIN2A
hsa05014	CASP3
hsa05014	BCL2
hsa05014	NOS1
hsa05014	TP53
hsa05014	BCL2L1
hsa04664	MAPK10
hsa04664	MAPK8
hsa04664	MAPK1
hsa04664	AKT1
hsa04664	PRKCA
hsa04664	MAPK14
hsa04664	TNF
hsa05215	CREBBP
hsa05215	BCL2
hsa05215	EP300
hsa05215	MAPK1
hsa05215	AKT1
hsa05215	PLAT
hsa05215	TP53
hsa05215	NFKB1
hsa04750	MAPK10
hsa04750	PRKCG
hsa04750	MAPK8
hsa04750	SRC
hsa04750	IL1B
hsa04750	PRKCA
hsa04750	MAPK14
hsa04750	PLA2G6
hsa01522	MAPK10
hsa01522	MAPK8
hsa01522	SRC
hsa01522	BCL2
hsa01522	MAPK1
hsa01522	AKT1
hsa01522	MAPK14
hsa01522	TP53
hsa05120	MAPK10
hsa05120	MAPK8
hsa05120	CXCL8
hsa05120	SRC
hsa05120	CASP3
hsa05120	MAPK14
hsa05120	NFKB1
hsa04137	MAPK10
hsa04137	MAPK8
hsa04137	CSNK2A1
hsa04137	SRC
hsa04137	CSNK2A2
hsa04137	TP53
hsa04137	BCL2L1
hsa04310	MAPK10
hsa04310	PRKCG
hsa04310	CREBBP
hsa04310	MAPK8
hsa04310	CSNK2A1
hsa04310	CSNK2A2
hsa04310	EP300
hsa04310	PRKCA
hsa04310	PSEN1
hsa04310	TP53
hsa04931	MAPK10
hsa04931	IL6
hsa04931	MAPK8
hsa04931	STAT3
hsa04931	AKT1
hsa04931	PPARA
hsa04931	TNF
hsa04931	NFKB1
hsa01523	IL6
hsa01523	ABCC1
hsa01523	IL1B
hsa01523	TNF
hsa01523	NFKB1
hsa05034	NTRK2
hsa05034	GRIN2A
hsa05034	HDAC3
hsa05034	ADORA2A
hsa05034	TH
hsa05034	MAPK1
hsa05034	DRD2
hsa05034	HDAC9
hsa05034	GRIN2B
hsa05034	GRIN1
hsa04726	PRKCG
hsa04726	KCNJ5
hsa04726	APP
hsa04726	CASP3
hsa04726	MAPK1
hsa04726	PRKCA
hsa04726	PTGS2
hsa04726	PTGS1
hsa04613	PRKCG
hsa04613	HDAC3
hsa04613	SRC
hsa04613	MAPK1
hsa04613	AKT1
hsa04613	PRKCA
hsa04613	MAPK14
hsa04613	MPO
hsa04613	HDAC9
hsa04613	NFKB1
hsa04012	MAPK10
hsa04012	PRKCG
hsa04012	MAPK8
hsa04012	SRC
hsa04012	MAPK1
hsa04012	AKT1
hsa04012	PRKCA
hsa04062	CXCL8
hsa04062	GRK2
hsa04062	SRC
hsa04062	CXCR3
hsa04062	STAT3
hsa04062	MAPK1
hsa04062	AKT1
hsa04062	JAK2
hsa04062	NFKB1
hsa04062	PIK3CG
hsa04080	GRIA1
hsa04080	GRIA2
hsa04080	CHRNA7
hsa04080	GRIK1
hsa04080	OPRM1
hsa04080	GRIN2B
hsa04080	GRIN1
hsa04080	GRM2
hsa04080	GRM5
hsa04080	GRIN2A
hsa04080	ADORA2A
hsa04080	CNR1
hsa04080	DRD2
hsa04080	GRIA4
hsa05202	IL6
hsa05202	CXCL8
hsa05202	PPARG
hsa05202	PLAT
hsa05202	MPO
hsa05202	TP53
hsa05202	NFKB1
hsa05202	BIRC2
hsa05202	BCL2L1
hsa05202	BIRC3
hsa04218	IL6
hsa04218	TGFB1
hsa04218	CXCL8
hsa04218	MAPK1
hsa04218	AKT1
hsa04218	CAPN1
hsa04218	MAPK14
hsa04218	TP53
hsa04218	NFKB1
hsa04730	GRIA1
hsa04730	PRKCG
hsa04730	GRIA2
hsa04730	MAPK1
hsa04730	PRKCA
hsa04730	NOS1
hsa05203	CREBBP
hsa05203	HDAC3
hsa05203	SRC
hsa05203	CASP3
hsa05203	STAT3
hsa05203	EP300
hsa05203	MAPK1
hsa05203	TP53
hsa05203	HDAC9
hsa05203	NFKB1
hsa05323	IL6
hsa05323	TGFB1
hsa05323	CXCL8
hsa05323	IL1B
hsa05323	TNF
hsa05323	ICAM1
hsa05323	VEGFA
hsa05321	IL6
hsa05321	TGFB1
hsa05321	IL1B
hsa05321	STAT3
hsa05321	TNF
hsa05321	NFKB1
hsa04151	NTRK2
hsa04151	PRKCA
hsa04151	FGF2
hsa04151	PIK3CG
hsa04151	NFKB1
hsa04151	VEGFA
hsa04151	IL6
hsa04151	BCL2
hsa04151	AKT1
hsa04151	MAPK1
hsa04151	JAK2
hsa04151	TP53
hsa04151	BCL2L1
hsa05211	CREBBP
hsa05211	TGFB1
hsa05211	EP300
hsa05211	MAPK1
hsa05211	AKT1
hsa05211	VEGFA
hsa04622	MAPK10
hsa04622	MAPK8
hsa04622	CXCL8
hsa04622	MAPK14
hsa04622	TNF
hsa04622	NFKB1
hsa05230	G6PD
hsa05230	NTRK3
hsa05230	MAPK1
hsa05230	AKT1
hsa05230	TP53
hsa05230	SIRT3
hsa05012	MAPK10
hsa05012	MAPK8
hsa05012	ADORA2A
hsa05012	TH
hsa05012	CASP3
hsa05012	MAPT
hsa05012	DRD2
hsa05012	TP53
hsa05012	BCL2L1
hsa05012	NFE2L2
hsa05012	SNCA
hsa04520	CREBBP
hsa04520	CSNK2A1
hsa04520	SRC
hsa04520	CSNK2A2
hsa04520	EP300
hsa04520	MAPK1
hsa04660	MAPK10
hsa04660	MAPK8
hsa04660	MAPK1
hsa04660	AKT1
hsa04660	MAPK14
hsa04660	TNF
hsa04660	NFKB1
hsa04140	MAPK10
hsa04140	MAPK8
hsa04140	DAPK1
hsa04140	BCL2
hsa04140	MAPK1
hsa04140	AKT1
hsa04140	CTSB
hsa04140	BCL2L1
hsa05223	PRKCG
hsa05223	STAT3
hsa05223	MAPK1
hsa05223	AKT1
hsa05223	PRKCA
hsa05223	TP53
hsa05220	TGFB1
hsa05220	MAPK1
hsa05220	AKT1
hsa05220	TP53
hsa05220	NFKB1
hsa05220	BCL2L1
hsa04261	RPS6KA5
hsa04261	BCL2
hsa04261	MAPK1
hsa04261	AKT1
hsa04261	PRKCA
hsa04261	MAPK14
hsa04261	SLC8A1
hsa04261	PIK3CG
hsa05160	CASP3
hsa05160	STAT3
hsa05160	MAPK1
hsa05160	AKT1
hsa05160	PPARA
hsa05160	TNF
hsa05160	TP53
hsa05160	NFKB1
hsa04540	PRKCG
hsa04540	GRM5
hsa04540	SRC
hsa04540	MAPK1
hsa04540	PRKCA
hsa04540	DRD2
hsa04630	IL6
hsa04630	CREBBP
hsa04630	STAT3
hsa04630	BCL2
hsa04630	EP300
hsa04630	AKT1
hsa04630	JAK2
hsa04630	BCL2L1
hsa00480	G6PD
hsa00480	GSR
hsa00480	ODC1
hsa00480	GSTA1
hsa00480	PGD
hsa04658	MAPK10
hsa04658	MAPK8
hsa04658	MAPK1
hsa04658	JAK2
hsa04658	MAPK14
hsa04658	NFKB1
hsa04912	MAPK10
hsa04912	MAPK8
hsa04912	SRC
hsa04912	MAPK1
hsa04912	PRKCA
hsa04912	MAPK14
hsa05231	MAPK10
hsa05231	PRKCG
hsa05231	MAPK8
hsa05231	MAPK1
hsa05231	AKT1
hsa05231	PRKCA
hsa04915	HSPA8
hsa04915	KCNJ5
hsa04915	SRC
hsa04915	BCL2
hsa04915	MAPK1
hsa04915	AKT1
hsa04915	OPRM1
hsa04371	NOS2
hsa04371	MAPK1
hsa04371	AKT1
hsa04371	PLAT
hsa04371	NOS1
hsa04371	SLC8A1
hsa04371	PIK3CG
hsa04929	PRKCG
hsa04929	KCNJ5
hsa04929	MAPK1
hsa04929	AKT1
hsa04929	PRKCA
hsa05165	CREBBP
hsa05165	CASP3
hsa05165	EP300
hsa05165	MAPK1
hsa05165	AKT1
hsa05165	PSEN1
hsa05165	PTGS2
hsa05165	TNF
hsa05165	TP53
hsa05165	NFKB1
hsa05165	VEGFA
hsa05221	STAT3
hsa05221	MAPK1
hsa05221	AKT1
hsa05221	MPO
hsa05221	NFKB1
hsa04072	GRM2
hsa04072	GRM5
hsa04072	CXCL8
hsa04072	MAPK1
hsa04072	AKT1
hsa04072	PRKCA
hsa04072	PIK3CG
hsa04921	PRKCG
hsa04921	KCNJ5
hsa04921	SRC
hsa04921	MAPK1
hsa04921	PRKCA
hsa04921	PTGS2
hsa04921	PIK3CG
hsa05214	PRKCG
hsa05214	MAPK1
hsa05214	AKT1
hsa05214	PRKCA
hsa05214	TP53
hsa04930	MAPK10
hsa04930	MAPK8
hsa04930	MAPK1
hsa04930	TNF
hsa04611	SRC
hsa04611	MAPK1
hsa04611	AKT1
hsa04611	MAPK14
hsa04611	PIK3CG
hsa04611	PTGS1
hsa04141	MAPK10
hsa04141	HSPA8
hsa04141	VCP
hsa04141	MAPK8
hsa04141	BCL2
hsa04141	CAPN1
hsa04141	NFE2L2
hsa04650	PRKCG
hsa04650	CASP3
hsa04650	MAPK1
hsa04650	PRKCA
hsa04650	TNF
hsa04650	ICAM1
hsa00330	DAO
hsa00330	NOS2
hsa00330	ODC1
hsa00330	NOS1
hsa04270	PRKCG
hsa04270	ADORA2A
hsa04270	PLA2G2A
hsa04270	MAPK1
hsa04270	PRKCA
hsa04270	PLA2G6
hsa05032	PRKCG
hsa05032	KCNJ5
hsa05032	GRK2
hsa05032	PRKCA
hsa05032	OPRM1
hsa05168	SRC
hsa05168	TNF
hsa05168	NFKB1
hsa05168	IL6
hsa05168	IL1B
hsa05168	CASP3
hsa05168	BCL2
hsa05168	AKT1
hsa05168	JAK2
hsa05168	TP53
hsa05168	BIRC2
hsa05168	BIRC3
hsa05168	BCL2L1
hsa00220	NOS2
hsa00220	NOS1
hsa00220	GLUL
hsa04350	CREBBP
hsa04350	TGFB1
hsa04350	EP300
hsa04350	MAPK1
hsa04350	TNF
hsa04666	PRKCG
hsa04666	MAPK1
hsa04666	AKT1
hsa04666	PRKCA
hsa04666	PLA2G6
hsa04550	STAT3
hsa04550	MAPK1
hsa04550	AKT1
hsa04550	JAK2
hsa04550	MAPK14
hsa04550	FGF2
hsa04916	PRKCG
hsa04916	CREBBP
hsa04916	EP300
hsa04916	MAPK1
hsa04916	PRKCA
hsa04914	MAPK10
hsa04914	MAPK8
hsa04914	MAPK1
hsa04914	AKT1
hsa04914	MAPK14
hsa05226	TGFB1
hsa05226	BCL2
hsa05226	MAPK1
hsa05226	AKT1
hsa05226	TP53
hsa05226	FGF2
hsa00590	PLA2G2A
hsa00590	PLA2G6
hsa00590	PTGS2
hsa00590	PTGS1
